# Supplementary material for: A genetic disorder reveals a hematopoietic stem cell regulatory network co-opted in leukemia
Source: Nat Immunol. 2022 Dec 15;24(1):69–83. doi: 10.1038/s41590-022-01370-4 (PMC9810535; doi:10.1038/s41590-022-01370-4)
Supplement: Supplementary file 3 — Supplementary Tables 1–7. [file 41590_2022_1370_MOESM3_ESM.xlsx]

## Sheet: Table S1
Table S1: Clincal mutations described in MECOM haploinsufficient bone marrow failure
Exon	hg38 genomic position	isoform 3 bp	AA chage	Mutation type	Age at diagnosis	Hematologic features	Skeletal features	Other	Source
4	169128041	69G>T	C23X	nonsense	birth	pancytopenia	none	cardiac anomaly	Germeshausen et al., Blood Adv, 2018
7	169116194	1114G>A	Q372X	nonsense	birth	pancytopenia	none	cardiac anomaly, deafness, niece with severe BMF	Germeshausen et al., Blood Adv, 2018
7	169116006	1302_1306del	K434fs	frameshift	birth	pancytopenia	none		Bluteau et al., Blood, 2018
8	169112870	1930C>A	E644X	nonsense	3mo	pancytopenia	club foot	cardiac anomaly	Bluteau et al., Blood, 2018
11	169100962	2208 -1	R736S fs*13	frameshift	9mo	pancytopenia	thumb	renal anomaly	Bluteau et al., Blood, 2018
11	169100962	2208 -1	R736S fs*13	frameshift		pancytopenia	RUS	renal anomaly	Germeshausen et al., Blood Adv, 2018
11	169100922	2248G>A	R750W	missense	18mo	pancytopenia	RUS	cardiac anomaly	Bluteau et al., Blood, 2018
11	169100922	2248G>A	R750W	missense	birth	pancytopenia	none	renal anomaly, hepatomegaly	Germeshausen et al., Blood Adv, 2018
11	169100922	2248G>A	R750W	missense	birth	pancytopenia	none	sibling with Pierre-Robin, sibling with craniosynostosis	Germeshausen et al., Blood Adv, 2018
11	169100922	2248G>A	R750W	missense	birth	pancytopenia	overlapping fingers	deafness	Niihori et al., Am J H Genetics, 2015
11	169100922	2248G>A	R750W	missense	birth	thrombocytopenia	RUS		Lord et al., Clin Dysmorph, 2018
11	169100922	2248G>A	R750W	missense	birth	anemia, thrombocytopenia	none	mosaicism	Osumi et al., Pediatr Blood Cancer, 2018
11	169100919	2251G>A	H751Y	missense		thrombocytopenia	RUS	father with RUS and mosaic MECOM mutation	Germeshausen et al., Blood Adv, 2018
11	169100918	2252T>C	H751R	missense			clinodactyly	deafness, cleft palate	Niihori et al., Am J H Genetics, 2015
11	169100904	2266T>C	T756A	missense	birth	pancytopenia	bilateral phalangeal defects		Niihori et al., Am J H Genetics, 2015
11	169100894	2276T>A	Q759L	missense		pancytopenia	RUS	deafness; mother, sibling, and stillborn sibling with RUS and same mutation w/o pancyotpenia	Germeshausen et al., Blood Adv, 2018
11	169100892	2278G>A	P760S	missense		pancytopenia	RUS		Germeshausen et al., Blood Adv, 2018
11	169100888	2282A>G	Y761C	missense	birth	thrombocytopenia	RUS	hydronephrosis	Al-Abboh et al., Pediatr Blood Cancer, 2022
12	169095235	2296A>G	C766R	missense	12mo	pancytopenia	RUS	deafness	Germeshausen et al., Blood Adv, 2018
12	169095235	2296A>C	C766G	missense		thrombocytopenia	RUS	mother and maternal grandfather with same mutation, RUS -- developed myeloid malignancy	Ripperger et al., Hematologica, 2018
12	169095197	2334C>A	R778S	missense	6mo	pancytopenia	thumb	cardiac anomaly	Bluteau et al., Blood, 2018
12	169095155	2376A>T	C792X	nonsense	birth	anemia, thrombocytopenia	Clinodactyly	cytopenias spontaneously resolved at 5 months	Weizmann et al., Pediatr Blood Cancer, 2020
12	169095112	2419 +1	R807K fs*7	frameshift	birth	pancytopenia	none		Germeshausen et al., Blood Adv, 2018
12	169095076	2455 +1	loss of splice site	splice site mutation	birth	pancytopenia	none		Germeshausen et al., Blood Adv, 2018
13	169093085	2473G>C	P825A	missense	birth	anemia, thrombocytopenia	RUS		Loganathan et al., Pediatr Blood Cancer, 2019
13	169093016	2542G>A	R848X	nonsense	birth	pancytopenia	none		Germeshausen et al., Blood Adv, 2018
15	169089120	2900_2903del	D967fs	frameshift	9mo	pancytopenia	none		Bluteau et al., Blood, 2018
E11-17		854kb deletion exon 11-17 deleted			birth	pancytopenia	club foot		Van der Veken et al., Hematologica, 2018
M1-2		4.5Mb deletion	exon 1-2 deleted		birth	thrombocytopenia	facial dysmorphism		Bouman et al., A J Med Genetics, 2015
M2		175kb deletion	MDS exon 2 deleted		birth	anemia, thrombocytopenia	none		Kjeldsen et al., Gene, 2018
ME2-17		751kb deletion	exon 2-17 deleted		2mo	pancytopenia	none	Family history of still birth, miscarriage	Nielsen et al., J Med Genetics, 2012

## Sheet: Table S2
Table S2-MECOM network genes
MECOM down genes							MECOM up genes
feature	p_val	avg_logFC	pct.1	pct.2	p_val_adj		feature	p_val	avg_logFC	pct.1	pct.2	p_val_adj
KIAA0125	4.6e-69	-0.203998	0.746	0.872	1.55e-64		IGLL1	2.37e-82	0.393755	0.564	0.541	7.98e-78
LTB	9.07e-71	-0.182184	0.181	0.335	3.06e-66		MPO	9.5e-34	0.286659	0.107	0.051	3.2e-29
CD74	2.17e-65	-0.173698	0.978	0.995	7.3e-61		CALR	1.73e-65	0.249666	0.959	0.963	5.82e-61
GNG11	2.26e-86	-0.167204	0.749	0.897	7.6e-82		SRGN	3.58e-73	0.220963	0.595	0.683	1.21e-68
HLA-DRA	1.3e-45	-0.166865	0.939	0.969	4.38e-41		MIF	1.66e-125	0.204303	0.978	0.979	5.58e-121
HLA-DQA1	7.37e-70	-0.15952	0.404	0.579	2.48e-65		HIST1H4C	1.14e-17	0.19465	0.951	0.96	3.85e-13
HLA-DPA1	6.27e-35	-0.13236	0.877	0.932	2.11e-30		P4HB	4.67e-87	0.164169	0.802	0.843	1.57e-82
PRSS2	2.31e-46	-0.131043	0.18	0.295	7.79e-42		GATA2	7.04e-40	0.152471	0.263	0.278	2.37e-35
HLA-DQB1	1.15e-76	-0.12883	0.536	0.714	3.89e-72		CTSG	2.19e-53	0.14074	0.364	0.353	7.37e-49
CD52	1.17e-74	-0.128708	0.863	0.96	3.94e-70		FAM101B	2.7e-81	0.140633	0.668	0.712	9.09e-77
OCIAD2	4.38e-67	-0.126887	0.734	0.872	1.48e-62		IGFBP2	5.73e-33	0.139854	0.297	0.3	1.93e-28
HLA-DPB1	2.87e-37	-0.126828	0.79	0.882	9.68e-33		NPW	5.39e-58	0.132081	0.571	0.595	1.82e-53
B2M	1.42e-85	-0.126433	0.998	1	4.78e-81		NAA38	1.49e-64	0.129807	0.884	0.909	5.01e-60
PRDX1	5.44e-64	-0.125256	0.992	0.997	1.83e-59		RPS10	1.22e-63	0.127187	0.997	0.997	4.11e-59
S100A4	3.38e-38	-0.123587	0.943	0.979	1.14e-33		CEBPA	7e-57	0.121999	0.31	0.279	2.36e-52
HOPX	1.55e-90	-0.119434	0.558	0.745	5.22e-86		HSPA5	4.27e-61	0.12137	0.72	0.754	1.44e-56
HLA-DRB1	5.13e-28	-0.115671	0.899	0.942	1.73e-23		NDUFA13	1.17e-83	0.121099	0.782	0.817	3.94e-79
TM4SF1	1.51e-65	-0.112609	0.242	0.389	5.08e-61		AC090498.1	1.21e-85	0.117365	0.742	0.784	4.07e-81
RPL23A	3.3e-159	-0.112291	1	1	1.11e-154		MT-ND3	1.83e-88	0.115805	0.999	0.999	6.17e-84
HLA-B	7.68e-41	-0.112033	0.949	0.981	2.59e-36		SERPINB1	3.72e-48	0.112895	0.873	0.921	1.25e-43
C1QTNF4	3.33e-72	-0.109314	0.584	0.749	1.12e-67		HCST	1.59e-66	0.110198	0.6	0.633	5.36e-62
NFKBIA	1.13e-69	-0.105684	0.331	0.491	3.79e-65		PLIN2	6.92e-46	0.109169	0.345	0.372	2.33e-41
HEMGN	1.08e-93	-0.105407	0.14	0.289	3.65e-89		MT-ND6	2.06e-68	0.108755	0.678	0.718	6.95e-64
IFI16	4.29e-73	-0.104173	0.742	0.884	1.45e-68		UBE2S	3.62e-30	0.100925	0.671	0.689	1.22e-25
SOCS2	3.81e-61	-0.103743	0.516	0.673	1.29e-56		MATK	6.66e-76	0.0995226	0.513	0.537	2.24e-71
MARCKS	5.67e-69	-0.0991776	0.464	0.627	1.91e-64		CLEC11A	1.23e-51	0.0987224	0.292	0.3	4.15e-47
CYTL1	1.17e-89	-0.0987214	0.481	0.663	3.95e-85		NUCB2	2.1e-25	0.0982539	0.935	0.949	7.08e-21
ANXA5	1.31e-92	-0.0944336	0.456	0.639	4.4e-88		RP11-620J15.3	2.51e-66	0.0978542	0.721	0.774	8.44e-62
LIMS1	5.69e-68	-0.0927657	0.674	0.823	1.92e-63		SNHG19	1.37e-53	0.0972858	0.539	0.562	4.62e-49
HLA-C	1.12e-31	-0.090882	0.93	0.97	3.77e-27		RPL36A	3.05e-29	0.0959481	0.98	0.987	1.03e-24
BEX2	2.25e-93	-0.0902778	0.425	0.606	7.6e-89		MYDGF	4.91e-86	0.0956605	0.704	0.779	1.65e-81
HLA-A	1.24e-24	-0.0901883	0.959	0.981	4.17e-20		SAMD1	6.85e-76	0.0951379	0.484	0.51	2.31e-71
ITM2B	2.66e-42	-0.0893958	0.857	0.939	8.97e-38		SLIRP	3.07e-32	0.094973	0.941	0.96	1.03e-27
PSMB9	4.25e-88	-0.0890253	0.482	0.659	1.43e-83		UQCRQ	4.14e-24	0.093768	0.975	0.98	1.4e-19
MSI2	6.08e-77	-0.0853153	0.528	0.694	2.05e-72		FARSA	1.82e-83	0.0930492	0.547	0.589	6.14e-79
MECOM	3.57e-95	-0.0850256	0.04	0.151	1.2e-90		APLP2	7.68e-81	0.0920535	0.54	0.582	2.59e-76
ISCU	4.19e-75	-0.084831	0.574	0.736	1.41e-70		UBE2M	8.7e-43	0.0918883	0.777	0.795	2.93e-38
SPINK2	3.15e-54	-0.0847074	0.696	0.827	1.06e-49		TIMP1	1.3e-56	0.0909685	0.71	0.8	4.38e-52
AC004540.4	3.9e-93	-0.0841308	0.171	0.315	1.31e-88		TRIM28	2.71e-42	0.090957	0.802	0.822	9.14e-38
MDK	1.68e-45	-0.0838468	0.681	0.805	5.65e-41		C4orf48	1.48e-70	0.0895963	0.761	0.819	4.98e-66
CST3	7.03e-78	-0.0825071	0.466	0.63	2.37e-73		NME2	1.96e-73	0.0891939	0.302	0.293	6.61e-69
SH3BP5	1.38e-92	-0.0824809	0.329	0.497	4.65e-88		CST7	7.97e-23	0.0888789	0.105	0.073	2.68e-18
NPC2	2.26e-76	-0.081305	0.662	0.818	7.62e-72		PA2G4	9.66e-24	0.087674	0.968	0.979	3.25e-19
CKS2	1.64e-27	-0.0805866	0.624	0.724	5.52e-23		SERBP1	1.01e-26	0.0875674	0.975	0.986	3.41e-22
ETS2	1.1e-76	-0.0804486	0.454	0.617	3.72e-72		MYB	7.57e-68	0.0874755	0.406	0.427	2.55e-63
GSN	6.03e-83	-0.0796442	0.378	0.541	2.03e-78		ANXA1	6.15e-64	0.0871234	0.556	0.625	2.07e-59
GALNT2	6.49e-59	-0.0795653	0.604	0.749	2.19e-54		HSPD1	7.14e-25	0.0858356	0.973	0.984	2.41e-20
LRRC75A	5.37e-44	-0.0792814	0.326	0.449	1.81e-39		EIF3A	2.44e-50	0.0854082	0.888	0.935	8.23e-46
CAPZB	1.43e-41	-0.0790327	0.782	0.885	4.82e-37		RPL17	3.07e-75	0.0833875	0.729	0.788	1.03e-70
HMGB2	9.49e-16	-0.0787851	0.863	0.915	3.2e-11		COTL1	1.44e-66	0.0823741	0.668	0.721	4.86e-62
ARPC3	4.69e-31	-0.0782101	0.982	0.992	1.58e-26		SRM	5.46e-24	0.0822905	0.924	0.938	1.84e-19
IFITM3	1.29e-87	-0.0781816	0.451	0.623	4.35e-83		PRSS57	1.84e-21	0.0822875	0.912	0.941	6.19e-17
SPINT2	8.65e-73	-0.0778535	0.666	0.819	2.92e-68		RPL37A	1.87e-101	0.0803018	1	1	6.3e-97
H3F3A	2.88e-44	-0.0777001	0.998	0.999	9.72e-40		MCM7	1.63e-34	0.0783899	0.82	0.852	5.48e-30
NDUFB3	2.2e-39	-0.0770575	0.827	0.916	7.41e-35		ISOC2	4.42e-54	0.0781839	0.623	0.656	1.49e-49
RPL24	3.07e-74	-0.0769822	1	0.999	1.03e-69		TIMM13	2.02e-29	0.0775922	0.929	0.952	6.82e-25
PSME1	9.92e-38	-0.0766971	0.921	0.974	3.34e-33		LGALS1	2.96e-21	0.0770509	0.841	0.888	9.97e-17
HLA-E	1.16e-47	-0.0759349	0.794	0.9	3.89e-43		TOMM40	1.25e-40	0.07644	0.802	0.841	4.2e-36
NGFRAP1	5.72e-59	-0.0759008	0.735	0.863	1.93e-54		MT-CYB	8.37e-23	0.0762825	0.999	0.999	2.82e-18
AKR1A1	4.42e-48	-0.0757305	0.766	0.878	1.49e-43		FAM45A	2.56e-83	0.0761468	0.373	0.408	8.61e-79
GLIPR1	9.39e-57	-0.0749147	0.388	0.526	3.16e-52		FBL	7.19e-37	0.0756593	0.918	0.95	2.42e-32
ACOT13	4.39e-83	-0.0748921	0.473	0.64	1.48e-78		MT2A	7.78e-45	0.0753516	0.411	0.431	2.62e-40
S100A11	7.95e-28	-0.0742275	0.952	0.983	2.68e-23		MT-ND4	8.13e-34	0.0753173	0.999	1	2.74e-29
STAT1	1.44e-65	-0.0738623	0.391	0.537	4.86e-61		ITGA4	2.3e-61	0.075305	0.543	0.589	7.73e-57
AVP	6.48e-31	-0.0736934	0.83	0.909	2.18e-26		C14orf2	1.17e-18	0.0749311	0.983	0.988	3.94e-14
ALYREF	2.93e-50	-0.0730165	0.646	0.775	9.89e-46		RUVBL2	1.35e-67	0.0745833	0.66	0.717	4.57e-63
RBPMS	2.86e-93	-0.0727969	0.264	0.417	9.63e-89		MT-ND5	4.95e-16	0.0745295	0.998	0.998	1.67e-11
CLEC2B	4.82e-85	-0.0717694	0.391	0.555	1.62e-80		SDF2L1	1.83e-67	0.074358	0.617	0.676	6.17e-63
NRIP1	5.21e-59	-0.0716156	0.528	0.672	1.76e-54		MRPS26	1.93e-57	0.0743433	0.633	0.677	6.51e-53
HLA-DRB5	9.65e-13	-0.0714441	0.332	0.4	3.25e-08		USMG5	2.55e-31	0.0742635	0.939	0.964	8.6e-27
UBE2C	6.69e-11	-0.0711526	0.524	0.59	2.26e-06		SPI1	4.28e-81	0.0742486	0.555	0.613	1.44e-76
ELN	2.37e-73	-0.0707962	0.211	0.341	7.98e-69		ODC1	1.11e-34	0.0740722	0.82	0.855	3.75e-30
ATP5G2	1.83e-36	-0.0699608	0.996	0.999	6.16e-32		SLC39A3	8e-57	0.0732389	0.726	0.78	2.69e-52
CSTB	8.77e-42	-0.0698578	0.836	0.925	2.96e-37		RPL41	5.41e-70	0.072961	1	1	1.82e-65
ATP5H	1.83e-44	-0.0695037	0.848	0.936	6.17e-40		FAM107B	1.34e-78	0.0726368	0.353	0.393	4.5e-74
CYP1B1	4.85e-61	-0.0693829	0.34	0.476	1.63e-56		MRPS34	1.73e-60	0.0723105	0.78	0.839	5.82e-56
AIF1	6.2e-29	-0.069353	0.993	0.996	2.09e-24		SNHG25	4.78e-68	0.0720073	0.521	0.563	1.61e-63
PSMB8	9.32e-38	-0.0692499	0.811	0.903	3.14e-33		RPS28	2.89e-59	0.0705911	1	1	9.73e-55
MEF2C	1.33e-92	-0.0687818	0.45	0.619	4.47e-88		GAL	2.05e-47	0.0704215	0.352	0.377	6.89e-43
NUTF2	5.22e-67	-0.0684831	0.617	0.763	1.76e-62		VDAC1	1.09e-45	0.0701579	0.881	0.929	3.66e-41
ZFAS1	3.42e-27	-0.0683803	0.995	0.997	1.15e-22		ZEB2	8.97e-49	0.0688958	0.292	0.303	3.02e-44
BST2	3.33e-35	-0.0674595	0.835	0.918	1.12e-30		MRPL52	1.41e-43	0.0688255	0.846	0.894	4.74e-39
BIN1	1.72e-73	-0.0662698	0.519	0.675	5.8e-69		H1FX	3.29e-48	0.0687496	0.725	0.792	1.11e-43
MS4A4A	1.76e-61	-0.0658764	0.257	0.383	5.93e-57		MTDH	3.34e-33	0.0681793	0.909	0.946	1.12e-28
SRP9	7.79e-35	-0.0657159	0.848	0.927	2.63e-30		ATP6V0B	5.91e-59	0.0677466	0.773	0.836	1.99e-54
ALDH2	4.8e-93	-0.0655426	0.297	0.453	1.62e-88		TMEM258	7.96e-27	0.0675281	0.942	0.965	2.68e-22
GSTP1	1.24e-30	-0.0650074	0.997	0.999	4.18e-26		LRRC59	3.2e-78	0.0673652	0.536	0.595	1.08e-73
WBP5	9.29e-88	-0.0644516	0.401	0.562	3.13e-83		LRPAP1	2.12e-80	0.0673516	0.569	0.639	7.15e-76
CD48	1.33e-48	-0.0632907	0.692	0.815	4.48e-44		MLEC	1.59e-67	0.0672682	0.632	0.691	5.36e-63
RGS10	1.66e-46	-0.0631763	0.757	0.868	5.6e-42		IFITM1	2.45e-70	0.0669887	0.25	0.263	8.27e-66
CD53	1.15e-80	-0.0628929	0.486	0.644	3.89e-76		TUFM	9.55e-37	0.066935	0.906	0.942	3.22e-32
MLLT3	6.88e-59	-0.062825	0.294	0.421	2.32e-54		LMO4	5.07e-68	0.0655992	0.384	0.451	1.71e-63
PCBP2	1.4e-38	-0.0627434	0.881	0.953	4.7e-34		POLR2L	4.94e-15	0.0652049	0.959	0.972	1.67e-10
JAML	1.95e-109	-0.0626183	0.328	0.496	6.57e-105		PRAM1	1.22e-51	0.0650397	0.225	0.219	4.12e-47
PLAC8	1.04e-63	-0.0625926	0.566	0.71	3.49e-59		PGAM1	1.36e-24	0.064944	0.9	0.927	4.57e-20
RPS24	1.85e-64	-0.0620057	1	1	6.24e-60		FCER1A	2.49e-07	0.0649148	0.122	0.122	0.00838496
HLA-DMA	9.48e-59	-0.0619321	0.545	0.684	3.19e-54		SLC27A5	3.39e-68	0.0648529	0.443	0.487	1.14e-63
PAIP2	6.37e-67	-0.0619295	0.605	0.751	2.15e-62		TPI1	1.07e-13	0.0648439	0.985	0.992	3.6e-09
LSM6	6.49e-45	-0.0612226	0.618	0.741	2.19e-40		MYC	5.21e-31	0.0639414	0.598	0.636	1.76e-26
BLOC1S1	1.44e-54	-0.0610564	0.661	0.79	4.86e-50		RPL28	1.34e-64	0.0635698	1	1	4.51e-60
DUSP6	4.68e-55	-0.0610054	0.287	0.409	1.58e-50		BCAP31	1.69e-67	0.0633128	0.696	0.763	5.69e-63
TPT1	1.68e-33	-0.0602013	1	1	5.66e-29		AFG3L2	3.47e-71	0.063065	0.556	0.616	1.17e-66
RPS18	6.55e-60	-0.0600833	1	1	2.21e-55		RP5-1171I10.5	5.65e-68	0.0626159	0.468	0.525	1.9e-63
GNAI1	8.78e-91	-0.0593775	0.225	0.364	2.96e-86		ALDOA	3.08e-11	0.0623602	0.99	0.993	1.04e-06
CD164	3.22e-64	-0.0587864	0.619	0.761	1.09e-59		RASGRP2	6.28e-74	0.0620191	0.368	0.412	2.11e-69
HHEX	2.19e-85	-0.0583824	0.464	0.624	7.37e-81		ACAT2	7.1e-50	0.0618182	0.659	0.717	2.39e-45
MTRNR2L12	2.32e-81	-0.0578159	0.652	0.806	7.8e-77		AGPAT2	2.41e-80	0.0615255	0.533	0.602	8.14e-76
FCGRT	6.57e-76	-0.0572939	0.27	0.405	2.21e-71		NUDC	1.02e-34	0.0612922	0.842	0.885	3.43e-30
PTPRC	2.1e-60	-0.0570659	0.58	0.718	7.08e-56		RPL36	4.02e-48	0.0611549	1	1	1.36e-43
HOXA7	2.3e-63	-0.0569813	0.229	0.347	7.75e-59		MYEOV2	2.95e-38	0.0609435	0.884	0.927	9.93e-34
HOXA9	9.71e-80	-0.0569605	0.339	0.485	3.27e-75		RPS26	2.35e-15	0.0608255	0.998	0.999	7.92e-11
GMFG	1.7e-19	-0.0569285	0.983	0.993	5.73e-15		PODXL2	5.02e-51	0.0608239	0.298	0.314	1.69e-46
DLK1	4.46e-42	-0.0563085	0.19	0.284	1.5e-37		SUPT16H	7.8e-45	0.0603544	0.798	0.852	2.63e-40
TMEM14C	3.79e-41	-0.0562215	0.786	0.885	1.28e-36		MCM3	2.64e-44	0.0597644	0.752	0.808	8.89e-40
MFAP2	3.72e-93	-0.0560586	0.23	0.368	1.25e-88		DCXR	3.15e-49	0.0597069	0.696	0.75	1.06e-44
SVIP	1.1e-44	-0.0554505	0.704	0.819	3.71e-40		SLC27A2	3.01e-35	0.0593042	0.18	0.174	1.01e-30
HINT1	1.88e-28	-0.0553788	0.997	0.999	6.33e-24		EIF3B	2.56e-65	0.0592676	0.683	0.749	8.64e-61
MZB1	9.96e-69	-0.0549978	0.254	0.377	3.36e-64		NOP56	8.9e-31	0.0591967	0.868	0.906	3e-26
HLA-DMB	1.09e-67	-0.0546819	0.282	0.408	3.67e-63		FAM46A	1.61e-38	0.059113	0.197	0.2	5.43e-34
UQCRB	9.2e-21	-0.0539071	0.98	0.991	3.1e-16		TOMM7	4.35e-12	0.059062	0.976	0.985	1.47e-07
EBPL	6.23e-35	-0.0537588	0.818	0.905	2.1e-30		SURF4	2.78e-75	0.0586862	0.331	0.368	9.37e-71
ABI3	1.11e-77	-0.0535309	0.184	0.3	3.75e-73		POLR2I	1.27e-35	0.0582373	0.848	0.892	4.28e-31
ATXN2L	1.9e-80	-0.0534852	0.293	0.428	6.39e-76		PLEK	8e-66	0.0579176	0.461	0.513	2.69e-61
LST1	4.1e-46	-0.0530998	0.629	0.749	1.38e-41		CCDC85B	1.19e-41	0.0578096	0.838	0.893	4e-37
TNFRSF4	6.88e-26	-0.0529317	0.097	0.162	2.32e-21		EIF4EBP1	7.89e-42	0.0575861	0.817	0.87	2.66e-37
TOP2A	1.58e-05	-0.0526463	0.591	0.635	0.532205		EBNA1BP2	2.03e-48	0.0575707	0.728	0.788	6.83e-44
RPS27L	7.36e-14	-0.0526072	0.882	0.927	2.48e-09		XBP1	2.93e-57	0.0574406	0.692	0.761	9.88e-53
ITM2C	1.9e-52	-0.0524188	0.79	0.899	6.4e-48		RRBP1	1.11e-64	0.0572804	0.565	0.629	3.75e-60
SUMO2	1.56e-18	-0.0520556	0.96	0.984	5.27e-14		PGK1	1.94e-20	0.0572093	0.93	0.955	6.52e-16
SNCA	9.64e-83	-0.0519394	0.397	0.547	3.25e-78		DPM3	4.96e-74	0.0571739	0.595	0.666	1.67e-69
CAPZA2	1.67e-72	-0.0518718	0.437	0.579	5.63e-68		GALNT1	4.6e-70	0.0570093	0.58	0.645	1.55e-65
CD99	8.4e-40	-0.0517913	0.848	0.932	2.83e-35		NBEAL1	5.04e-67	0.0568611	0.544	0.607	1.7e-62
PLGRKT	2.8e-78	-0.0516087	0.264	0.393	9.42e-74		RNASET2	9.62e-59	0.0568461	0.518	0.575	3.24e-54
ALDH1A1	1.22e-74	-0.0514929	0.267	0.394	4.1e-70		CYCS	9.57e-29	0.056787	0.812	0.853	3.23e-24
LSM8	9.11e-45	-0.0514792	0.748	0.856	3.07e-40		FKBP4	3.76e-49	0.0566739	0.611	0.661	1.27e-44
CTHRC1	1.64e-63	-0.0513996	0.129	0.226	5.52e-59		BOP1	2.97e-70	0.0565156	0.346	0.38	1e-65
MYL12A	1.37e-51	-0.0511458	0.834	0.931	4.61e-47		TOMM5	3.42e-58	0.056494	0.637	0.7	1.15e-53
RPS29	1.17e-36	-0.0505407	1	1	3.93e-32		ROMO1	3.52e-46	0.056139	0.859	0.913	1.19e-41
ELMSAN1	9.9e-75	-0.0505273	0.239	0.362	3.34e-70		DDX18	2.8e-44	0.0560157	0.798	0.854	9.42e-40
TROAP	2.05e-42	-0.0503416	0.244	0.343	6.92e-38		TUBB6	6.87e-55	0.0560076	0.447	0.492	2.31e-50
SRSF9	2.22e-30	-0.0502351	0.887	0.951	7.46e-26		PPM1G	2.19e-34	0.0559029	0.901	0.941	7.37e-30
S100Z	6.07e-63	-0.0501762	0.175	0.279	2.05e-58		COPE	8.16e-38	0.0558181	0.893	0.937	2.75e-33
BRI3	1.95e-53	-0.0500339	0.806	0.912	6.58e-49		DDX49	1.18e-62	0.0555889	0.491	0.536	3.97e-58
BLVRB	8.8e-69	-0.0499316	0.44	0.579	2.97e-64		HSP90B1	5.6e-39	0.0555239	0.818	0.874	1.89e-34
TPRKB	8.4e-52	-0.0497757	0.632	0.757	2.83e-47		SLC1A5	1.15e-58	0.0554299	0.416	0.458	3.87e-54
NDUFA4	1.78e-18	-0.0497088	0.992	0.995	5.98e-14		PDIA3	5.18e-56	0.0551856	0.791	0.861	1.75e-51
LINC00998	1.65e-81	-0.0496974	0.403	0.549	5.58e-77		DDX21	3.71e-27	0.0550462	0.847	0.885	1.25e-22
RABAC1	4.19e-42	-0.0495123	0.776	0.877	1.41e-37		RHOG	8.57e-67	0.054918	0.712	0.788	2.89e-62
SMDT1	6.28e-50	-0.0495052	0.715	0.832	2.12e-45		ARHGDIA	5.46e-52	0.0544802	0.746	0.809	1.84e-47
RPS27A	5.73e-53	-0.0494682	1	1	1.93e-48		ADSS	1.37e-78	0.0543149	0.447	0.506	4.6e-74
SH3BGRL	4.05e-50	-0.0490432	0.702	0.821	1.36e-45		RAC3	1.2e-64	0.0541539	0.513	0.569	4.06e-60
GIMAP7	6.08e-71	-0.0490403	0.133	0.234	2.05e-66		FDPS	3.71e-42	0.0540847	0.795	0.848	1.25e-37
GNAI2	7.29e-20	-0.0488691	0.947	0.978	2.45e-15		FAM195A	1.8e-64	0.0540111	0.426	0.475	6.07e-60
SDHC	1.44e-56	-0.0484954	0.547	0.679	4.84e-52		BRI3BP	6.54e-73	0.0539598	0.413	0.465	2.2e-68
PARP14	6.49e-90	-0.0484604	0.305	0.448	2.19e-85		RPL22L1	1.79e-14	0.053947	0.957	0.975	6.03e-10
SCP2	1.32e-70	-0.0481503	0.525	0.669	4.43e-66		PGP	7.18e-60	0.0538729	0.536	0.589	2.42e-55
MSRB2	6.51e-72	-0.0480845	0.449	0.59	2.19e-67		HSP90AB1	4.08e-14	0.0536172	0.999	1	1.37e-09
PSMA5	1.07e-48	-0.0477993	0.746	0.857	3.62e-44		STOML2	3.1e-42	0.0535338	0.844	0.896	1.04e-37
ZNF706	5.94e-33	-0.047568	0.829	0.91	2e-28		CEBPZ	1.79e-68	0.0535118	0.562	0.625	6.04e-64
GLYATL2	1.05e-68	-0.0474904	0.088	0.177	3.53e-64		UQCR10	1.13e-16	0.0533246	0.965	0.983	3.79e-12
EPB41L4A-AS1	2.38e-36	-0.047446	0.792	0.883	8e-32		RNF130	1.51e-76	0.0531652	0.641	0.731	5.1e-72
CAST	9e-70	-0.0474022	0.399	0.535	3.03e-65		KRTCAP2	3.63e-79	0.0531007	0.554	0.629	1.22e-74
SELK	4.21e-76	-0.0473871	0.436	0.577	1.42e-71		NDUFB2	1.97e-17	0.0529138	0.937	0.958	6.63e-13
SDHD	1.42e-72	-0.0472913	0.532	0.676	4.78e-68		PYGL	5.97e-76	0.0527705	0.36	0.408	2.01e-71
MAGED2	8e-65	-0.0471645	0.508	0.646	2.69e-60		ECI1	1.95e-61	0.0526828	0.584	0.646	6.56e-57
PTTG1	2.21e-19	-0.0471113	0.67	0.747	7.44e-15		GARS	3.7e-75	0.0526014	0.572	0.648	1.25e-70
SSBP3	2.94e-75	-0.0470648	0.31	0.44	9.92e-71		RNF24	3e-71	0.0525935	0.313	0.35	1.01e-66
CCDC53	1.19e-79	-0.0469249	0.338	0.477	4e-75		RBM39	9.54e-47	0.0525183	0.78	0.839	3.21e-42
ATP6V1F	6.61e-24	-0.0468452	0.906	0.958	2.23e-19		GPI	2.71e-68	0.052083	0.544	0.606	9.14e-64
RCBTB2	9.67e-65	-0.0466869	0.191	0.297	3.26e-60		NCL	4.26e-05	0.0517843	0.992	0.995	1
RPL11	8.63e-40	-0.0466779	1	1	2.91e-35		UQCR11	2.18e-13	0.0517761	0.963	0.977	7.34e-09
C11orf31	1.19e-23	-0.0466344	0.891	0.947	4.01e-19		HNRNPU	1.47e-29	0.0516229	0.905	0.946	4.96e-25
LINC01420	1.3e-59	-0.0465765	0.574	0.706	4.39e-55		FDFT1	1.1e-47	0.0513442	0.66	0.717	3.69e-43
RPL19	1.44e-43	-0.0460477	1	1	4.85e-39		MRPL41	3.66e-50	0.0511993	0.804	0.869	1.23e-45
CPNE3	2.19e-86	-0.0457231	0.402	0.55	7.39e-82		ANXA2	1.73e-68	0.0511777	0.563	0.643	5.83e-64
DDAH2	3.3e-61	-0.0457085	0.583	0.718	1.11e-56		ADRM1	4.68e-64	0.0510708	0.67	0.74	1.58e-59
DUSP3	3.45e-83	-0.0456779	0.261	0.389	1.16e-78		ATOX1	2.71e-40	0.0510328	0.779	0.835	9.12e-36
GNAS	6.65e-17	-0.045371	0.986	0.994	2.24e-12		NEAT1	2.14e-13	0.0510222	0.923	0.952	7.21e-09
NDUFB8	7.94e-25	-0.045368	0.863	0.928	2.68e-20		SON	4.41e-29	0.0507506	0.893	0.931	1.49e-24
TRMT112	1.2e-37	-0.0452476	0.832	0.917	4.03e-33		RPS27	2.58e-29	0.0507139	1	1	8.7e-25
TMSB4X	3.88e-15	-0.0452378	1	1	1.31e-10		NABP2	3.48e-77	0.050686	0.447	0.504	1.17e-72
FTH1	2.96e-24	-0.0449184	0.999	0.999	9.96e-20		POLE3	3.51e-52	0.0503972	0.724	0.79	1.18e-47
TP53TG1	1.47e-80	-0.0448927	0.293	0.422	4.96e-76		PPIB	2.46e-23	0.0502886	0.933	0.966	8.29e-19
INPP4B	6.79e-76	-0.0446488	0.164	0.273	2.29e-71		TKT	1.33e-21	0.0500958	0.946	0.972	4.48e-17
RPL9	3.09e-30	-0.0445496	1	1	1.04e-25		CCT3	6.69e-27	0.0500787	0.907	0.944	2.25e-22
FLYWCH2	1.37e-74	-0.0444852	0.248	0.369	4.61e-70		CCT7	4.63e-44	0.0500415	0.825	0.885	1.56e-39
BLOC1S2	5.9e-67	-0.0444457	0.326	0.45	1.99e-62		PRELID1	9.5e-15	0.0499555	0.953	0.97	3.2e-10
BTF3	5.81e-21	-0.0442051	0.999	0.999	1.96e-16		HSPA9	4.88e-41	0.0499158	0.778	0.835	1.65e-36
RPS7	5.53e-35	-0.0438116	1	1	1.86e-30		CCT5	2.13e-22	0.0495824	0.862	0.897	7.16e-18
HNRNPH1	1.21e-51	-0.0437678	0.587	0.709	4.09e-47		COX6B1	4.63e-09	0.0495701	0.987	0.993	0.000155996
LPIN1	7.86e-62	-0.0434913	0.245	0.355	2.65e-57		ALG3	8.43e-75	0.049497	0.467	0.529	2.84e-70
SEPW1	2.02e-44	-0.0434826	0.652	0.765	6.81e-40		IER3IP1	4.25e-76	0.0494781	0.453	0.517	1.43e-71
MYL6	6.4e-15	-0.043462	0.974	0.99	2.16e-10		ATP5B	4.93e-12	0.0493402	0.972	0.983	1.66e-07
UBE2L6	3.21e-76	-0.0433367	0.561	0.707	1.08e-71		MAZ	1.07e-39	0.0491283	0.796	0.847	3.61e-35
PPIA	1.45e-17	-0.043325	0.999	0.999	4.89e-13		GPATCH4	4.84e-58	0.0491188	0.578	0.645	1.63e-53
IGHD	5.54e-55	-0.043096	0.12	0.204	1.87e-50		ATF4	8.76e-64	0.0491155	0.745	0.824	2.95e-59
CRHBP	8.77e-42	-0.0430342	0.153	0.234	2.95e-37		THOP1	9.22e-69	0.0490998	0.327	0.365	3.11e-64
KRT10	1.72e-35	-0.0430146	0.775	0.867	5.79e-31		FLNA	1.4e-61	0.0490368	0.324	0.362	4.73e-57
TRAF3IP2	1.99e-70	-0.0429681	0.163	0.265	6.71e-66		USP48	1.94e-80	0.0489728	0.383	0.436	6.53e-76
EIF3E	4.99e-14	-0.0429474	0.97	0.986	1.68e-09		GHITM	4.57e-44	0.0489349	0.791	0.849	1.54e-39
GIMAP1	2.64e-61	-0.0428573	0.12	0.209	8.9e-57		COX7A2	4.45e-10	0.0485338	0.983	0.991	1.5e-05
PHACTR1	2.5e-84	-0.0427779	0.267	0.396	8.41e-80		YIF1A	3.13e-86	0.0485101	0.44	0.508	1.05e-81
PCBD1	6.92e-73	-0.0427713	0.616	0.76	2.33e-68		ANKRD13D	4.7e-72	0.0483426	0.315	0.359	1.58e-67
FXYD5	1.16e-16	-0.0426404	0.949	0.978	3.91e-12		PRPF6	7.21e-71	0.048317	0.521	0.591	2.43e-66
PSMA1	1.1e-38	-0.042639	0.814	0.904	3.72e-34		PDIA6	1.1e-42	0.0482306	0.791	0.85	3.69e-38
CDC26	5.41e-79	-0.0426321	0.41	0.55	1.82e-74		ATP5A1	4.45e-20	0.048224	0.946	0.97	1.5e-15
TRIM22	7.58e-70	-0.0425942	0.255	0.373	2.55e-65		DCTPP1	7.07e-36	0.0479921	0.807	0.859	2.38e-31
MX1	6.18e-53	-0.0425469	0.076	0.149	2.08e-48		RUNX1	4.33e-58	0.0479031	0.361	0.399	1.46e-53
PLSCR1	6.34e-78	-0.0425389	0.194	0.308	2.14e-73		PRMT1	3.89e-19	0.0477785	0.91	0.938	1.31e-14
RPL32	2.23e-36	-0.0421947	1	1	7.51e-32		PNP	4.81e-69	0.0476668	0.462	0.529	1.62e-64
LPXN	1.77e-62	-0.0417753	0.338	0.457	5.95e-58		ADRBK1	4.39e-63	0.0476332	0.594	0.662	1.48e-58
PROCR	6.19e-81	-0.0417692	0.145	0.247	2.09e-76		EIF4A1	1.81e-57	0.0475958	0.653	0.725	6.09e-53
TCF4	3.33e-70	-0.0417633	0.283	0.405	1.12e-65		LSM7	1.15e-06	0.0474653	0.982	0.988	0.0387875
IGFBP7	1.45e-42	-0.0417541	0.75	0.854	4.89e-38		IQGAP2	1.23e-57	0.0474287	0.758	0.838	4.14e-53
ZNRD1	1.1e-55	-0.0416573	0.559	0.685	3.7e-51		SYNGR2	5.1e-75	0.0474136	0.449	0.515	1.72e-70
GTF2A2	1.98e-46	-0.0416502	0.738	0.846	6.69e-42		MT-CO3	1.37e-22	0.0471605	1	1	4.62e-18
IGHM	4.01e-81	-0.0415521	0.253	0.376	1.35e-76		TXNL4A	1.22e-44	0.0470716	0.798	0.86	4.11e-40
CYB5A	1.12e-63	-0.0414922	0.333	0.454	3.78e-59		CENPV	1.62e-48	0.0469581	0.546	0.6	5.46e-44
MALAT1	7.43e-07	-0.0414126	1	1	0.0250457		TRAP1	1.28e-70	0.0468811	0.484	0.55	4.32e-66
ZCRB1	2.45e-44	-0.0413813	0.771	0.873	8.25e-40		HSPA8	9e-05	0.0467305	0.988	0.991	1
HMMR	7.14e-22	-0.0413764	0.311	0.386	2.41e-17		TCF25	1.69e-41	0.0464928	0.81	0.87	5.69e-37
CMC1	4.73e-76	-0.0411579	0.373	0.506	1.59e-71		TIMM8B	9.17e-29	0.0464613	0.865	0.906	3.09e-24
KRAS	9.54e-64	-0.0410866	0.372	0.496	3.21e-59		SMARCC1	2.93e-59	0.0464413	0.658	0.731	9.88e-55
CHCHD1	3.77e-65	-0.0410164	0.626	0.758	1.27e-60		PSMD7	3.77e-37	0.0461934	0.808	0.862	1.27e-32
XPA	1.21e-82	-0.0410073	0.316	0.447	4.07e-78		METTL12	1.56e-56	0.0461913	0.21	0.226	5.24e-52
TXN	7.28e-16	-0.0408821	0.992	0.996	2.45e-11		VAT1	1.43e-36	0.046179	0.207	0.219	4.83e-32
TMEM256	6.62e-62	-0.0406941	0.619	0.753	2.23e-57		PDCD11	1.15e-63	0.0461313	0.332	0.376	3.87e-59
GUCY1A3	2.65e-81	-0.0405815	0.238	0.356	8.92e-77		TDG	9e-83	0.0460775	0.428	0.5	3.03e-78
CYSTM1	9.13e-70	-0.0405503	0.201	0.307	3.08e-65		NCOA4	6.54e-83	0.0459863	0.379	0.443	2.2e-78
BAALC	1.25e-61	-0.0405196	0.443	0.57	4.22e-57		HPGDS	1.65e-33	0.0459724	0.24	0.263	5.54e-29
MLF2	6.02e-54	-0.040493	0.684	0.806	2.03e-49		DKC1	6.58e-53	0.0459448	0.696	0.767	2.22e-48
BTG1	1.86e-75	-0.0404171	0.359	0.491	6.25e-71		DSTN	3.89e-63	0.0456702	0.638	0.718	1.31e-58
GNG5	5.07e-20	-0.0403461	0.928	0.969	1.71e-15		PLEKHB2	7.4e-71	0.0455967	0.329	0.375	2.49e-66
CKS1B	1.08e-26	-0.0403032	0.634	0.723	3.65e-22		SORD	3.4e-61	0.0455911	0.299	0.327	1.15e-56
SCAMP2	8.48e-68	-0.0402717	0.471	0.603	2.86e-63		MCM5	1.06e-55	0.0455524	0.671	0.746	3.56e-51
RPL7A	4.28e-29	-0.0402493	1	1	1.44e-24		GRPEL1	3.81e-69	0.0454005	0.283	0.317	1.28e-64
RGS19	1.99e-75	-0.0401924	0.468	0.61	6.72e-71		PGD	2.43e-72	0.0453617	0.448	0.511	8.19e-68
AES	1.04e-43	-0.0400402	0.753	0.857	3.51e-39		CHPT1	8.24e-71	0.0452509	0.394	0.452	2.78e-66
GTF2H5	2.45e-66	-0.0400113	0.508	0.642	8.27e-62		STRA13	2.51e-68	0.0451475	0.547	0.62	8.45e-64
IFI27L2	8.61e-65	-0.0400081	0.247	0.358	2.9e-60		THRAP3	4.02e-36	0.0450982	0.813	0.866	1.36e-31
CHMP2B	6.56e-65	-0.0398036	0.392	0.516	2.21e-60		TIMM10	2.7e-51	0.0450557	0.742	0.812	9.11e-47
LAMTOR5	7.92e-44	-0.0395898	0.824	0.915	2.67e-39		RUVBL1	4.36e-64	0.0449831	0.523	0.59	1.47e-59
IAH1	2.02e-63	-0.0395782	0.472	0.602	6.81e-59		SQLE	3.24e-51	0.0449694	0.578	0.642	1.09e-46
TMEM219	5.04e-93	-0.0395429	0.501	0.655	1.7e-88		TMED3	4.86e-63	0.0449425	0.665	0.741	1.64e-58
PNISR	2.94e-36	-0.0395414	0.805	0.893	9.89e-32		FKBP11	1.99e-63	0.0448574	0.522	0.592	6.71e-59
CD47	1.1e-49	-0.0394967	0.544	0.662	3.72e-45		GADD45GIP1	3.1e-30	0.0447879	0.879	0.922	1.04e-25
CTNNB1	1.67e-52	-0.039492	0.221	0.318	5.62e-48		ATP5I	1.02e-15	0.0447787	0.933	0.957	3.45e-11
CCDC109B	5.28e-85	-0.0394606	0.438	0.583	1.78e-80		SRRM2	3.41e-34	0.0446994	0.878	0.925	1.15e-29
MPG	7.59e-38	-0.0393936	0.745	0.844	2.56e-33		PPP6R1	2.15e-51	0.0446617	0.499	0.545	7.26e-47
GABARAPL2	4.18e-73	-0.0393627	0.479	0.615	1.41e-68		GLUL	1.02e-66	0.0446358	0.377	0.443	3.42e-62
GPSM3	5.73e-64	-0.0392612	0.564	0.697	1.93e-59		C19orf70	9.3e-25	0.0445453	0.882	0.923	3.13e-20
RPS6	3.17e-29	-0.0392484	1	1	1.07e-24		LDHA	1.46e-06	0.0443841	0.985	0.99	0.0492773
DYNLL1	2.09e-17	-0.0392345	0.92	0.961	7.03e-13		SNRPG	1.52e-15	0.0442935	0.959	0.978	5.13e-11
MED30	3.7e-69	-0.0391785	0.274	0.391	1.25e-64		HMGN2	2.3e-07	0.0441946	0.991	0.993	0.007758
PFDN5	1.48e-12	-0.039034	0.99	0.996	4.98e-08		SMARCA4	6.42e-65	0.0441862	0.641	0.715	2.16e-60
GLS	8.94e-82	-0.0389649	0.293	0.419	3.01e-77		PABPC4	4.2e-53	0.0440158	0.595	0.655	1.42e-48
HSPB11	2.22e-55	-0.0389577	0.654	0.775	7.48e-51		PTPN7	2.59e-73	0.0439318	0.605	0.691	8.74e-69
PFDN4	6.05e-67	-0.0389394	0.504	0.637	2.04e-62		YDJC	2.09e-75	0.0439113	0.5	0.575	7.04e-71
ATP5O	1.72e-20	-0.0389181	0.937	0.975	5.81e-16		COX7B	1.33e-08	0.0437064	0.979	0.987	0.000447965
ABRACL	1.96e-31	-0.0388684	0.838	0.915	6.61e-27		GFI1B	6.34e-22	0.0435994	0.158	0.16	2.14e-17
RPL15	1.07e-28	-0.0388482	1	1	3.61e-24		CD33	1.03e-77	0.0435545	0.449	0.521	3.46e-73
MPV17	2.16e-78	-0.0388139	0.403	0.54	7.28e-74		SSRP1	3.13e-44	0.0434459	0.767	0.83	1.05e-39
SNX3	4.04e-52	-0.0388095	0.696	0.813	1.36e-47		ST3GAL4	2.29e-54	0.0432862	0.241	0.265	7.71e-50
BCL11A	3.56e-63	-0.0387793	0.268	0.378	1.2e-58		STUB1	3.84e-62	0.0431164	0.673	0.749	1.29e-57
CTSS	1.25e-64	-0.038716	0.327	0.449	4.2e-60		SF3B5	1.27e-20	0.0428233	0.903	0.937	4.28e-16
PSME2	2.99e-16	-0.0383843	0.894	0.941	1.01e-11		RPS19BP1	4.7e-57	0.0428195	0.691	0.766	1.58e-52
C4orf27	6.05e-81	-0.0383005	0.463	0.604	2.04e-76		NOLC1	2.01e-69	0.042779	0.541	0.625	6.77e-65
MPLKIP	9.3e-72	-0.0382416	0.556	0.694	3.13e-67		MFSD10	3.15e-64	0.0427712	0.349	0.397	1.06e-59
RP11-251M1.1	2.45e-49	-0.0382307	0.139	0.219	8.25e-45		LYZ	9.98e-60	0.0427627	0.242	0.293	3.36e-55
DEGS1	3.68e-74	-0.0381846	0.315	0.437	1.24e-69		PXK	2.77e-51	0.0427034	0.235	0.254	9.34e-47
KIAA0087	2.5e-34	-0.0381258	0.078	0.136	8.44e-30		XRCC6	3.14e-14	0.0426312	0.913	0.937	1.06e-09
NFU1	2.38e-72	-0.0380338	0.299	0.418	8.01e-68		RAB32	5.78e-86	0.042559	0.48	0.567	1.95e-81
COX6A1	2.67e-14	-0.0378772	0.975	0.991	9e-10		RNASEH1	8.76e-70	0.042435	0.393	0.449	2.95e-65
UPF3A	2.86e-57	-0.0378422	0.602	0.728	9.65e-53		PSMA7	1.94e-08	0.0424245	0.973	0.983	0.00065446
RAB13	4.36e-72	-0.0378397	0.505	0.643	1.47e-67		SLC7A5	5.07e-40	0.0423416	0.148	0.146	1.71e-35
CD59	3.75e-73	-0.0377905	0.535	0.676	1.26e-68		URI1	6.86e-61	0.0422617	0.602	0.677	2.31e-56
TMEM59	3.24e-74	-0.0377865	0.524	0.663	1.09e-69		ARRB2	8.82e-69	0.0422334	0.441	0.503	2.97e-64
VIM	3.25e-13	-0.0377282	0.998	0.997	1.09e-08		ATP5E	0.000161048	0.0420983	0.996	0.997	1
STAB1	2.31e-87	-0.0376111	0.19	0.301	7.78e-83		HAX1	1.94e-71	0.0419375	0.606	0.685	6.55e-67
FERMT3	9.66e-82	-0.0375952	0.447	0.586	3.25e-77		PHPT1	4.06e-14	0.0418801	0.901	0.927	1.37e-09
CD79B	1.06e-85	-0.0375785	0.328	0.463	3.59e-81		SHMT2	7.16e-68	0.0418556	0.449	0.511	2.41e-63
SLC25A5	3.84e-13	-0.0373958	0.997	0.997	1.29e-08		UBL5	8.24e-13	0.0417886	0.966	0.984	2.78e-08
NDUFB5	1.21e-73	-0.037349	0.575	0.713	4.09e-69		SSR1	2.07e-68	0.0416784	0.435	0.495	6.97e-64
RP11-89K11.1	3.36e-35	-0.0373112	0.076	0.139	1.13e-30		RPL35	8.51e-22	0.0416739	1	1	2.87e-17
TXNIP	3.54e-84	-0.0372242	0.362	0.504	1.19e-79		GAPDH	4.62e-21	0.0415751	1	1	1.56e-16
CENPF	4.01e-11	-0.0371009	0.601	0.66	1.35e-06		PUM3	8.84e-65	0.0414696	0.505	0.575	2.98e-60
CD109	1.18e-75	-0.0370794	0.287	0.41	3.99e-71		YARS	1.1e-69	0.0413484	0.514	0.586	3.72e-65
CCDC25	4.48e-66	-0.0369317	0.564	0.696	1.51e-61		PSMD3	2.96e-77	0.0412742	0.578	0.66	9.99e-73
PDCD5	4.88e-18	-0.0369302	0.928	0.967	1.64e-13		EEF2	0.000154494	0.0412081	0.998	0.998	1
UBALD2	4.17e-53	-0.0369197	0.346	0.456	1.41e-48		MRPS12	1.26e-48	0.0411788	0.759	0.826	4.26e-44
C4orf3	1.47e-49	-0.0368743	0.71	0.822	4.97e-45		MYO1F	1.15e-53	0.0411525	0.24	0.266	3.86e-49
GCHFR	3.3e-76	-0.0367808	0.572	0.717	1.11e-71		SEC61A1	1.06e-72	0.0409599	0.333	0.383	3.57e-68
RPL27A	2.75e-16	-0.0367039	0.998	0.998	9.27e-12		SRRM1	8.02e-20	0.0409516	0.912	0.944	2.7e-15
DPY30	3.73e-77	-0.0366877	0.46	0.598	1.26e-72		ENDOG	6.98e-65	0.0409224	0.388	0.439	2.35e-60
SHANK3	1.32e-39	-0.03663	0.058	0.118	4.45e-35		SNF8	3.29e-61	0.0408402	0.715	0.793	1.11e-56
CBX2	9.05e-78	-0.0365645	0.234	0.348	3.05e-73		MT-ND1	3.88e-10	0.040822	0.999	1	1.31e-05
TMSB10	1.95e-17	-0.0365435	0.999	1	6.59e-13		SYNCRIP	1.58e-45	0.0407638	0.77	0.838	5.34e-41
JAK3	7.86e-82	-0.036508	0.337	0.468	2.65e-77		EXD3	7.74e-25	0.0407557	0.102	0.102	2.61e-20
GCA	1.04e-66	-0.0364223	0.312	0.43	3.5e-62		MRPS21	7.39e-28	0.0406487	0.899	0.939	2.49e-23
GNA12	3.06e-79	-0.0363893	0.247	0.366	1.03e-74		BRMS1	2.73e-66	0.0405791	0.383	0.438	9.19e-62
TRBC2	1.81e-68	-0.03632	0.371	0.493	6.11e-64		PSAT1	8.47e-23	0.0403428	0.168	0.174	2.85e-18
SEPT9	1.39e-75	-0.0363125	0.409	0.544	4.69e-71		HSPBP1	3.37e-51	0.0402161	0.235	0.259	1.13e-46
SNRNP40	2.95e-73	-0.0362975	0.49	0.627	9.95e-69		PCM1	9.03e-64	0.0400315	0.602	0.681	3.04e-59
LACTB2	1.03e-70	-0.0362922	0.219	0.324	3.48e-66		GTPBP4	6e-62	0.0399889	0.56	0.637	2.02e-57
CYBA	2.25e-10	-0.036033	0.982	0.99	7.59e-06		IMP3	1.73e-70	0.0397474	0.553	0.635	5.83e-66
OPTN	1e-86	-0.0359953	0.176	0.286	3.37e-82		TMEM97	1.66e-55	0.0397125	0.551	0.624	5.59e-51
MMRN1	1.84e-50	-0.0359704	0.107	0.181	6.18e-46		PSMC3	7.36e-40	0.039637	0.744	0.806	2.48e-35
TUBA1C	2.58e-16	-0.035853	0.831	0.887	8.69e-12		SET	1.75e-09	0.0394917	0.987	0.995	5.88e-05
ENY2	2.96e-37	-0.0358334	0.838	0.92	9.97e-33		ILF3	2.88e-59	0.0394913	0.737	0.816	9.69e-55
NTPCR	8.71e-74	-0.0357763	0.332	0.456	2.93e-69		TFDP1	4.6e-69	0.0394463	0.554	0.635	1.55e-64
LPAR6	1.62e-46	-0.0357217	0.075	0.141	5.46e-42		EBP	2.5e-43	0.0393756	0.709	0.771	8.42e-39
CYSLTR1	1.8e-73	-0.0356733	0.246	0.357	6.06e-69		EPN1	9.61e-60	0.0393028	0.423	0.476	3.24e-55
PDLIM2	5.02e-74	-0.0356417	0.365	0.492	1.69e-69		SAMM50	9.25e-74	0.0392963	0.551	0.63	3.12e-69
RPL29	1.67e-23	-0.0356375	1	1	5.64e-19		IER2	1.92e-48	0.039284	0.394	0.446	6.47e-44
MAGOH	1.67e-33	-0.0355488	0.787	0.874	5.62e-29		HRH2	4.06e-50	0.0392666	0.185	0.198	1.37e-45
CSNK2B	3.65e-41	-0.0352597	0.789	0.884	1.23e-36		ATAD2	8.04e-51	0.0392599	0.514	0.582	2.71e-46
MRPL16	1.06e-67	-0.0352535	0.574	0.706	3.58e-63		NAA10	2.92e-61	0.0392317	0.669	0.748	9.82e-57
RPL6	2.73e-20	-0.0352325	1	1	9.2e-16		LAS1L	5.34e-66	0.0391821	0.398	0.457	1.8e-61
S100B	6.4e-54	-0.035178	0.091	0.166	2.16e-49		PSMD8	1.48e-29	0.0391738	0.879	0.925	4.99e-25
ADA	2.82e-75	-0.0351624	0.49	0.627	9.5e-71		TNFSF13B	6.14e-72	0.0391596	0.47	0.546	2.07e-67
PSIP1	5.07e-23	-0.0350759	0.885	0.942	1.71e-18		AIP	5.16e-83	0.039131	0.433	0.509	1.74e-78
SUMO1	1.88e-44	-0.035008	0.738	0.841	6.32e-40		MYH9	1.22e-64	0.0391119	0.471	0.539	4.1e-60
							ECE2	3.47e-61	0.0389989	0.214	0.243	1.17e-56
							RABL6	2.1e-68	0.038961	0.423	0.485	7.08e-64
							TGOLN2	3.85e-65	0.0389516	0.381	0.439	1.3e-60
							CD84	5.54e-27	0.0389357	0.188	0.192	1.87e-22
							SLC16A3	4.13e-32	0.0389052	0.136	0.143	1.39e-27
							HN1	1.14e-31	0.0388753	0.688	0.742	3.85e-27
							CRNDE	1.28e-33	0.0387711	0.179	0.186	4.31e-29
							C8orf82	3.49e-39	0.0387235	0.171	0.175	1.17e-34
							CD63	2.42e-12	0.0387051	0.952	0.976	8.16e-08
							CCDC124	1.94e-55	0.038697	0.642	0.716	6.53e-51
							TMA7	7.9e-06	0.0386524	0.992	0.996	0.266091
							BSG	5.95e-45	0.0386448	0.809	0.875	2e-40
							TECR	2.07e-61	0.0386333	0.638	0.715	6.97e-57
							AUP1	4.9e-69	0.0385803	0.557	0.634	1.65e-64
							LRPPRC	5.51e-67	0.0385298	0.452	0.52	1.86e-62
							TCEB2	3.07e-10	0.0382959	0.976	0.989	1.03e-05
							CMSS1	1.14e-56	0.0382865	0.621	0.692	3.84e-52
							PRKCSH	3.5e-78	0.0382424	0.543	0.63	1.18e-73
							PHGDH	6.88e-42	0.0380473	0.69	0.757	2.32e-37
							ERP29	5.04e-52	0.0379934	0.769	0.845	1.7e-47
							CCT8	2.47e-28	0.0379559	0.91	0.952	8.34e-24
							DDIT4	2.67e-38	0.0379252	0.132	0.153	8.99e-34
							EIF5	7.56e-46	0.0378858	0.754	0.822	2.55e-41
							TXNRD1	1.7e-57	0.0378478	0.395	0.45	5.73e-53
							MRPL12	7.17e-40	0.0377779	0.742	0.806	2.42e-35
							HNRNPM	1.78e-21	0.0377442	0.897	0.934	5.99e-17
							CHKA	1.94e-50	0.0376633	0.216	0.237	6.52e-46
							PMM2	6.26e-56	0.0375206	0.263	0.293	2.11e-51
							SF3B1	8.92e-56	0.0374908	0.641	0.716	3e-51
							HMGCS1	1.73e-40	0.0374167	0.283	0.317	5.83e-36
							RPS5	1.94e-18	0.0372911	1	0.999	6.52e-14
							FTL	2.49e-07	0.0372894	1	0.999	0.00839219
							RPL7L1	6.64e-55	0.0371711	0.635	0.709	2.24e-50
							PRPF38B	1.07e-65	0.0371371	0.575	0.657	3.61e-61
							PLAUR	1.39e-30	0.0371205	0.162	0.177	4.68e-26
							CIAPIN1	2.71e-71	0.0370987	0.408	0.468	9.13e-67
							YTHDC1	1.28e-65	0.0370524	0.491	0.565	4.32e-61
							PTPN6	9.28e-69	0.0370398	0.413	0.483	3.13e-64
							FCER1G	3.1e-18	0.0369764	0.174	0.19	1.05e-13
							C9orf78	1.2e-58	0.0369633	0.701	0.781	4.03e-54
							SF3B2	3.05e-34	0.0369381	0.836	0.889	1.03e-29
							IRAK1	4.68e-66	0.0368389	0.456	0.526	1.58e-61
							APRT	2.66e-17	0.0367419	0.917	0.947	8.97e-13
							ENO1	1.97e-05	0.0366706	0.996	0.998	0.662336
							PRDX4	1.36e-22	0.0366639	0.867	0.905	4.59e-18
							KIF5B	8.93e-63	0.0366612	0.574	0.652	3.01e-58
							TXNDC17	3.03e-26	0.036644	0.884	0.927	1.02e-21
							MYBL2	1.16e-41	0.0366297	0.497	0.548	3.92e-37
							TMEM147	9.41e-67	0.0366085	0.664	0.75	3.17e-62
							FNBP4	4.13e-71	0.0366078	0.416	0.485	1.39e-66
							ZNF580	5.36e-71	0.0361809	0.488	0.568	1.81e-66
							IARS2	1.22e-69	0.036166	0.508	0.585	4.11e-65
							CANX	1.59e-47	0.0361603	0.787	0.857	5.34e-43
							MFSD12	8.27e-75	0.0361533	0.282	0.328	2.79e-70
							DHCR7	2.89e-56	0.0360744	0.262	0.3	9.74e-52
							STXBP2	2.73e-70	0.036047	0.268	0.312	9.2e-66
							RILPL2	1.84e-58	0.0360198	0.625	0.706	6.2e-54
							CFD	7.77e-35	0.0359344	0.13	0.142	2.62e-30
							SIGMAR1	3.67e-56	0.0358915	0.381	0.435	1.24e-51
							GDI2	1.72e-32	0.035768	0.834	0.886	5.78e-28
							DYNC1H1	1.11e-45	0.0357597	0.381	0.425	3.74e-41
							SMC1A	1.12e-43	0.0357484	0.575	0.639	3.77e-39
							EFTUD2	3.18e-64	0.0357459	0.415	0.474	1.07e-59
							FASN	1.28e-48	0.0356047	0.261	0.293	4.31e-44
							NKTR	3.54e-58	0.0356008	0.579	0.659	1.19e-53
							TNFAIP8	4.6e-56	0.0355666	0.294	0.336	1.55e-51
							VCP	3.98e-57	0.0355521	0.677	0.753	1.34e-52
							LONP1	4.25e-65	0.0354716	0.307	0.348	1.43e-60
							VIMP	1.9e-64	0.0354439	0.384	0.446	6.4e-60
							EIF4G1	4.65e-63	0.035443	0.477	0.549	1.57e-58
							CDV3	3.43e-43	0.0354425	0.709	0.778	1.15e-38
							PDAP1	1.49e-50	0.0354207	0.761	0.833	5e-46
							PTBP1	4.64e-62	0.0354078	0.589	0.666	1.56e-57
							SPN	2.62e-60	0.035397	0.731	0.817	8.84e-56
							MESDC2	6.86e-67	0.0353707	0.559	0.638	2.31e-62
							MMAB	8.99e-54	0.0353122	0.42	0.47	3.03e-49
							IDH3B	1.62e-61	0.0352664	0.58	0.657	5.45e-57
							SLBP	1.32e-35	0.0352476	0.667	0.729	4.44e-31
							CLINT1	4.69e-77	0.0352258	0.471	0.555	1.58e-72
							JARID2	2.82e-54	0.035001	0.239	0.271	9.51e-50

## Sheet: Table S3
MECOM down genes																MECOM up genes
	AAVS1 vs MECOM						Rescue vs MECOM										AAVS1 vs MECOM						Rescue vs MECOM
	lthsc_aavs1.genes.results	lthsc_aavs2.genes.results	lthsc_aavs3.genes.results	lthsc_mecom1.genes.results	lthsc_mecom2.genes.results	lthsc_mecom3.genes.results	lthsc.rescue_mecom1.genes.results	lthsc.rescue_mecom2.genes.results	lthsc.rescue_mecom3.genes.results	lthsc_mecom1.genes.results	lthsc_mecom2.genes.results	lthsc_mecom3.genes.results					lthsc_aavs1.genes.results	lthsc_aavs2.genes.results	lthsc_aavs3.genes.results	lthsc_mecom1.genes.results	lthsc_mecom2.genes.results	lthsc_mecom3.genes.results	lthsc.rescue_mecom1.genes.results	lthsc.rescue_mecom2.genes.results	lthsc.rescue_mecom3.genes.results	lthsc_mecom1.genes.results	lthsc_mecom2.genes.results	lthsc_mecom3.genes.results
CD99	125.685	149.845	157.962	141.43	136.216	135.756	161.599	148.427	142.397	160.131	154.435	153.678				LAS1L	94.7064	99.5867	138.787	143.525	110.873	92.7663	157.391	137.154	154.1	162.503	125.703	105.014
SLC25A5	825.804	806.001	903.942	809.816	829.967	872.23	1057.97	1150.78	1139.17	916.896	940.976	987.384				FKBP4	356.645	357.74	325.967	379.922	341.068	375.206	526.906	609.764	612.832	430.158	386.686	424.742
CD79B	27.4383	40.9515	29.2183	42.9527	22.1747	28.2824	37.8748	51.6678	27.9591	48.6323	25.1406	32.0163				CIAPIN1	80.5447	100.517	77.6112	90.0959	66.5241	83.716	117.833	108.033	107.285	102.009	75.4218	94.7684
STAB1	491.65	483.88	508.116	326.074	403.474	366.167	566.178	570.018	576.472	369.19	457.439	414.509				MPO	12.3915	1.86143	101.351	8.38102	3.16781	12.4443	88.3746	62.9408	117.038	9.48922	3.59151	14.0872
CD74	1670.2	1568.26	1664.53	1573.54	1625.09	1529.51	1873.54	1810.25	1974.05	1781.6	1842.45	1731.44				CCDC124	79.6596	78.1802	73.9589	71.2386	83.4191	59.9587	128.774	119.306	113.137	80.6584	94.5765	67.8746
VIM	2258.74	2403.01	2277.31	2042.75	2266.04	2147.35	1931.73	2107.68	1908.18	2312.86	2569.13	2430.85				MATK	49.566	45.6051	75.785	70.191	90.8107	91.635	117.833	131.518	108.585	79.4722	102.957	103.733
TMSB10	198.264	216.857	178.962	213.716	180.565	169.694	217.149	252.702	280.242	241.975	204.716	192.098				JARID2	104.443	85.6259	84.9157	74.3815	74.9716	75.7969	108.575	89.2444	109.886	84.2168	84.9991	85.8038
GABARAPL2	46.9106	55.843	63.9151	56.5719	64.4122	47.5145	74.908	66.6984	59.8195	64.0522	73.0274	53.7874				PTBP1	541.685	616.134	538.713	677.815	612.444	609.769	738.98	713.015	717.184	767.441	694.359	690.272
ELN	45.1404	33.5058	53.7708	19.9049	29.5663	41.858	62.2831	68.5772	46.1651	22.5369	33.5208	47.3842				PLAUR	45.1404	43.7437	33.7837	41.9051	42.2375	63.3526	32.8249	42.2736	33.1608	47.4461	47.8868	71.7166
CYBA	63.7277	63.2887	63.9151	75.4291	66.5241	62.2213	92.5829	65.759	102.734	85.403	75.4218	70.4359				SERPINB1	317.753	274.561	274.835	310.098	267.152	254.542	358.548	353.22	372.572	351.101	302.884	288.147
TRAF3IP2	64.6128	59.5659	73.0458	38.7622	49.6291	51.3043	46.4682	51.6678	59.1693	43.8877	56.267	58.0776				RNASET2	101.787	73.5266	83.0896	120.069	100.314	99.5541	84.1663	88.3049	74.7224	135.945	113.731	112.697
SNRNP40	171.711	165.668	156.135	178.097	157.335	237.572	253.341	217.005	215.22	201.646	178.378	268.937				ADSS	130.111	173.951	174.397	147.653	143.608	197.977	186.816	204.792	223.003	167.176	162.815	224.114
ZNRD1	45.1404	44.6744	28.3052	53.429	26.3985	48.6458	50.4998	46.0313	63.0706	60.4938	29.9293	55.0681				HSPA5	661.174	592.866	693.022	672.577	703.255	649.364	938.454	901.838	1059.2	761.51	797.316	735.095
HMMR	154.009	201.035	157.962	135.144	162.614	147.069	169.174	167.216	150.849	153.014	184.364	166.485				THRAP3	245.077	258.702	225.374	228.383	222.55	208.102	238.123	265.835	305.561	258.581	252.316	235.576
CAPZB	254.911	252.224	277.574	253.526	240.754	239.835	284.482	254.581	292.596	287.049	272.955	271.499				PHPT1	79.6596	78.1802	77.6112	76.4663	70.7479	75.7969	78.2073	128.69	91.0167	86.5773	80.2104	85.8038
HOXA9	190.298	161.833	160.609	121.525	193.237	168.495	157.391	152.185	150.199	137.594	219.082	190.741				GDI2	397.413	419.753	408.143	445.241	370.634	425.368	489.006	439.646	511.067	504.115	420.207	481.526
MEF2C	169.94	193.589	169.831	130.545	116.523	149.331	110.258	108.972	148.899	147.806	132.108	169.046				SEC61A1	350.316	371.226	337.371	402.048	389.588	350.589	459.514	447.753	489.896	455.21	441.696	396.874
PTPRC	363.779	396.485	384.403	349.907	401.256	311.107	270.174	268.672	283.493	396.175	454.925	352.18				ISOC2	32.7489	27.9215	28.3052	23.0478	28.5103	32.8076	50.4998	46.0313	37.0621	26.0954	32.3236	37.1389
HSPB11	69.9234	53.9816	58.4366	81.7149	74.9716	79.1908	88.3746	90.1838	92.3302	92.5199	84.9991	89.6457				EPN1	84.9702	95.6311	84.9157	94.2864	88.6988	96.1602	130.458	130.579	137.195	106.754	100.562	108.856
CHMP2B	92.0511	84.6952	84.0027	85.9054	91.8666	88.2411	111.1	119.306	96.8817	97.2645	104.154	99.891				FAM107B	38.9447	54.9123	42.9144	76.4768	51.741	40.7267	42.9248	61.0619	53.3174	86.5892	58.6614	46.1035
GSTP1	455.83	472.804	453.797	400.194	378.026	382.378	552.131	528.89	516.269	453.11	428.587	432.861				CD84	122.145	113.547	79.4373	70.191	98.2022	99.5541	124.566	111.79	107.935	79.4722	111.337	112.697
CD59	236.323	203.706	215.229	170.051	218.949	214.799	251.102	231.528	214.57	192.536	248.233	243.158				SPI1	65.4979	70.7345	67.5674	56.5719	70.7479	53.1709	98.4746	87.3655	102.083	64.0522	80.2104	60.1907
MECOM	69.0383	81.9031	59.3497	60.7624	30.6222	46.3832	3461.76	4367.34	4865.54	68.7969	34.718	52.5068				IARS2	167.285	165.668	142.439	189.62	161.559	188.927	223.882	243.308	248.381	214.694	183.167	213.869
CPNE3	146.928	150.776	137.874	112.096	131.992	139.149	129.616	131.518	128.742	126.918	149.646	157.52				RASGRP2	47.7957	43.7437	61.1758	54.4766	49.6291	44.1206	85.008	110.851	106.635	61.6799	56.267	49.9455
GNAS	670.096	600.564	601.715	579.202	567.039	606.375	635.885	706.703	730.839	655.788	642.881	686.43				GAL	15.0468	10.2379	17.3484	9.42864	13.7272	10.1817	21.8832	21.6065	31.2102	10.6754	15.5632	11.5259
DYNLL1	237.208	241.986	244.703	222.097	235.474	209.29	326.565	333.492	356.316	251.464	266.969	236.921				NUCB2	370.86	359.257	326.88	314.288	371.69	359.752	382.957	429.312	433.692	355.846	421.404	407.248
RPL6	1659.57	1641.78	1646.27	1711.82	1617.7	1761.43	2142.03	2214.2	2315.41	1938.17	1834.07	1993.98				SMC1A	365.549	419.753	408.143	410.67	404.424	325.813	476.381	482.859	462.951	464.972	458.516	368.828
FXYD5	169.94	177.767	176.223	161.335	201.684	179.876	223.882	229.217	245.13	182.668	228.66	203.624				MRPS34	143.387	182.42	147.005	195.906	139.384	150.462	224.724	226.399	238.628	221.811	158.027	170.327
MLF2	183.217	162.875	177.136	160.287	154.167	211.552	207.891	217.944	215.22	181.481	174.787	239.482				ENO1	1845.41	1836.24	1882.74	1978.9	1985.13	1944.65	2631.01	2741.13	2884.25	2240.57	2250.65	2201.39
BLVRB	25.6681	32.5751	22.8268	16.762	22.1747	19.232	26.0916	32.8795	30.56	18.9784	25.1406	21.7711				MYDGF	108.868	104.24	99.5249	119.429	98.2022	100.685	145.608	124.003	177.508	135.221	111.337	113.978
PSME1	684.187	748.296	551.496	482.956	446.662	340.52	610.206	643.499	740.592	546.816	506.403	385.477				STXBP2	82.9787	108.894	98.6118	74.2872	100.314	74.6656	97.6329	136.215	101.557	84.1101	113.731	84.5231
MYL6	362.858	327.91	277.035	292.068	307.5	330.169	398.805	422.098	432.144	330.688	348.628	373.759				CST7	5.31064	13.9607	9.13072	17.8097	17.9509	6.78778	13.4666	12.2124	16.2553	20.1646	20.3519	7.68392
NFKBIA	91.166	67.0116	73.9589	89.0483	88.6988	55.4335	76.5913	96.7597	86.4783	100.823	100.562	62.752				PCM1	257.566	270.839	232.833	246.192	232.306	245.491	283.64	278.067	260.085	278.746	263.378	277.902
PSME2	147.813	150.776	164.353	155.049	152.055	108.604	168.333	163.458	193.113	175.551	172.393	122.943				FDFT1	420.426	439.298	413.622	431.622	456.165	435.549	576.539	571.164	586.492	488.695	517.178	493.052
PROCR	47.5922	42.6082	40.0565	32.4764	36.9578	55.4335	47.9748	54.1384	53.1224	36.7707	41.901	62.752				PUM3	95.5915	87.4874	113.221	106.858	106.65	108.604	152.341	135.276	152.15	120.988	120.914	122.943
PFDN4	53.9915	30.7136	23.7399	30.3812	41.1816	42.9893	48.8165	53.5466	58.5191	34.3984	46.6897	48.6648				SLC27A5	19.4458	14.0724	21.3476	25.143	21.2983	21.9472	24.6186	42.734	32.3871	28.4677	24.1469	24.8447
AVP	37.6259	62.358	48.192	41.9051	47.5172	44.0866	53.8159	54.3075	44.1819	47.4461	53.8727	49.9071				RPS5	861.182	974.432	840.775	874.727	950.281	852.885	1125.23	1251.27	1215.2	990.39	1077.38	965.485
CST3	47.7957	53.0508	47.4798	51.3337	52.7969	50.9083	53.0248	47.9101	65.6715	58.1215	59.8585	57.6294				YTHDC1	92.9362	101.448	96.7857	63.9052	88.6988	91.635	89.2163	121.184	139.796	72.3553	100.562	103.733
MYL12A	305.592	259.112	198.292	222.537	274.565	214.664	257.145	247.855	267.127	251.963	311.288	243.004				APLP2	200.034	219.649	232.833	198.002	209.076	187.105	212.099	246.127	260.735	224.183	237.04	211.807
MAGED2	177.906	170.321	147.005	171.811	166.838	170.826	166.792	159.7	162.553	194.529	189.153	193.379				FTL	1578.14	1704.14	1566.83	1719.16	1564.9	1495.57	1816.31	2064.83	1989.65	1946.48	1774.21	1693.02
NUTF2	187.643	224.303	209.094	168.647	178.454	125.54	227.249	286.512	233.342	190.947	202.322	142.114				SF3B2	244.289	248.501	282.605	283.781	267.152	234.303	354.34	370.129	357.227	321.305	302.884	265.236
MPG	90.2277	75.3974	69.6766	74.4339	78.9525	66.5768	74.908	94.1481	97.987	84.2762	89.5125	75.3665				DDX18	252.255	305.275	274.835	218.954	266.096	270.38	361.915	385.16	396.63	247.906	301.687	306.076
EIF3E	439.898	461.635	491.233	494.48	472.004	418.58	501.631	531.709	508.466	559.864	535.135	473.842				ERP29	155.779	155.43	159.788	143.525	135.16	121.049	200.316	221.702	189.257	162.503	153.238	137.03
FCGRT	32.7489	55.843	46.5667	34.5717	33.79	39.5954	46.2915	41.3342	40.9634	39.143	38.3095	44.8229				NDUFB2	91.166	95.8452	95.1421	95.816	87.8752	81.2158	126.3	138.357	162.885	108.486	99.6286	91.9381
AES	112.807	146.597	129.373	138.161	115.002	143.426	135.508	142.998	164.829	156.43	130.384	162.361				NUDC	154.009	200.104	195.397	226.287	181.621	216.078	265.124	283.703	329.658	256.209	205.913	244.605
PDCD5	133.651	137.746	133.309	142.477	119.321	99.5541	200.316	189.762	197.014	161.317	135.28	112.697				LYZ	29.1111	19.6195	23.3747	18.5849	33.431	44.1319	30.3924	35.322	38.4731	21.0423	37.9024	49.9583
RABAC1	55.7617	52.1201	59.3497	42.9527	42.2375	42.7064	70.6997	64.8196	65.6715	48.6323	47.8868	48.3447				PABPC4	270.843	287.591	273.009	319.39	261.873	341.652	418.214	366.306	410.934	361.622	296.898	386.757
JAK3	292.97	271.769	280.313	249.335	236.53	268.117	285.324	279.006	291.945	282.304	268.166	303.515				USP48	133.651	171.252	147.918	132.001	176.342	132.362	158.233	166.276	199.615	149.455	199.928	149.836
PLGRKT	22.1277	36.2979	26.4791	39.8098	29.5663	29.4137	31.9832	32.8795	36.4119	45.0738	33.5208	33.297				CDV3	138.962	180.559	154.309	163.43	178.454	169.694	215.466	202.913	194.414	185.04	202.322	192.098
RPL19	1737.46	1759.05	1559.53	1472.96	1430.8	1371.13	1964.44	2022.56	2228.93	1667.73	1622.17	1552.15				SUPT16H	322.179	317.374	325.967	353.05	278.768	367.671	320.674	403.948	389.477	399.733	316.053	416.212
ABI3	31.8638	21.4065	38.349	24.0954	24.2866	44.1206	32.8249	30.0613	44.8647	27.2815	27.5349	49.9455				PHGDH	263.762	269.908	300.401	270.288	287.215	268.117	374.54	372.947	350.465	306.027	325.63	303.515
DUSP3	206.23	159.153	185.354	157.144	175.286	161.775	195.266	202.913	213.27	177.923	198.73	183.133				HSP90AB1	1924.22	1838.17	1943.93	2076.4	1900.69	1996.74	2518.26	2595.6	2796.56	2350.95	2154.91	2260.35
INPP4B	161.089	169.39	157.048	144.573	124.601	150.462	117.833	99.5779	118.339	163.689	141.266	170.327				PSMD8	146.928	183.351	189.006	162.382	172.118	175.351	257.549	273.37	270.488	183.854	195.139	198.501
LPXN	124.8	121.924	133.309	154.001	158.391	135.756	135.508	117.427	157.351	174.364	179.576	153.678				HNRNPM	523.098	561.222	511.321	558.385	563.871	500.033	742.347	694.227	817.967	632.219	639.289	566.049
MS4A4A	18.5872	30.7136	24.653	24.0954	16.895	14.7069	9.25829	18.7883	27.3089	27.2815	19.1547	16.6485				TECR	75.234	92.1409	110.482	93.2388	120.377	109.736	143.083	118.366	152.15	105.568	136.477	124.223
MDK	15.0468	18.6143	17.3484	20.9525	14.7831	9.05037	29.4582	29.1218	22.1072	23.7231	16.7604	10.2452				TIMM13	87.6255	105.953	89.3898	88.0007	95.0344	91.635	139.666	160.583	173.516	99.6368	107.745	103.733
CLEC2B	33.5367	27.5213	23.3838	24.0954	26.3985	29.4137	27.8759	14.0912	19.981	27.2815	29.9293	33.297				LGALS1	289.43	329.474	186.267	248.288	235.474	153.856	155.708	187.883	177.508	281.118	266.969	174.169
ARPC3	397.413	445.813	363.403	303.812	376.97	390.297	441.873	484.738	509.116	343.984	427.39	441.825				XBP1	289.43	219.649	276.661	396.003	294.607	395.954	504.156	446.222	481.807	448.366	334.011	448.229
ALDH2	95.9809	59.6962	79.6656	52.3499	74.0529	58.4541	70.3041	77.032	59.774	59.2721	83.9576	66.1714				MCM5	470.877	459.774	509.494	466.194	451.941	457.044	545.398	612.498	602.747	527.838	512.389	517.384
COX6A1	172.596	138.677	115.96	145.62	108.762	147.069	204.524	223.581	229.525	164.875	123.309	166.485				MYH9	524.868	589.144	500.364	541.623	601.885	489.851	553.814	637.862	579.339	613.241	682.387	554.523
SRSF9	100.194	108.782	110.911	145.484	133.365	126.072	115.855	123.834	131.206	164.721	151.203	142.716				SAMM50	104.443	104.24	110.482	136.192	101.37	121.049	143.083	142.791	149.893	154.2	114.928	137.03
TMEM14C	139.404	127.974	127.994	136.81	128.402	93.8071	143.605	167.169	157.026	154.9	145.576	106.192				CTSG	15.0468	12.0993	21.9137	17.8097	8.4475	11.313	11.7833	14.0912	20.1566	20.1646	9.57737	12.8065
PHACTR1	157.806	201.379	157.341	119.66	166.595	182.478	171.565	155.708	173.392	135.482	188.878	206.569				PYGL	166.4	194.52	165.266	165.525	170.006	214.946	201.999	213.191	247.614	187.412	192.744	243.324
ACOT13	51.2919	57.9371	48.0459	62.0195	60.199	85.4581	71.8023	69.9394	72.3101	70.2202	68.2507	96.7406				EIF5	465.566	419.753	427.318	486.099	384.361	416.317	574.014	591.831	625.504	550.375	435.77	471.28
SNX3	120.374	116.34	128.743	101.62	152.055	124.443	178.433	192.58	159.952	115.057	172.393	140.872				MYBL2	92.0511	75.388	80.3504	121.525	101.37	87.1098	112.783	139.033	115.088	137.594	114.928	98.6103
GNAI2	187.643	161.945	153.396	186.478	142.552	196.846	185.166	190.701	181.409	211.135	161.618	222.834				PRPF6	84.9702	111.686	101.351	97.4293	93.9785	62.2213	121.199	156.882	148.899	110.312	106.548	70.4359
RPL24	272.613	292.245	240.138	290.193	239.698	216.078	321.515	356.038	410.284	328.564	271.758	244.605				PSMA7	625.77	586.351	518.625	537.433	534.305	521.528	861.021	852.988	937.606	608.496	605.768	590.381
MPV17	88.5106	99.5867	106.829	104.763	91.8666	136.887	126.249	118.366	122.89	118.615	104.154	154.959				RNF24	144.901	147.435	141.298	137.239	131.844	145.937	184.349	218.931	209.368	155.386	149.479	165.204
GCA	52.2213	61.4273	92.2203	54.4766	82.3632	109.736	88.3746	86.4261	75.4246	61.6799	93.3793	124.223				NOP56	452.289	471.873	468.406	494.438	482.564	445.731	711.205	712.076	817.317	559.817	547.107	504.577
STAT1	213.311	150.125	246.53	226.067	177.398	170.826	188.533	200.095	191.162	255.96	201.125	193.379				IDH3B	144.272	196.381	148.831	150.858	141.496	148.2	224.724	248.005	295.847	170.806	160.421	167.766
GLS	142.502	158.873	123.265	216.031	143.608	165.169	108.423	152.185	117.688	244.597	162.815	186.975				NAA10	80.5447	99.7635	85.8288	98.4769	90.8107	85.9785	114.466	138.714	159.842	111.498	102.957	97.3297
SUMO1	184.987	137.746	153.396	164.477	134.104	158.382	166.649	155.943	187.911	186.226	152.041	179.291				PGK1	897.462	873.943	864.68	929.245	931.337	826.978	1044.5	1045.56	1103.41	1052.12	1055.9	936.158
SCP2	129.553	127.713	125.091	111.048	101.37	119.917	122.959	130.006	150.277	125.732	114.928	135.749				TIMP1	354.928	408.585	537.8	341.526	331.565	339.389	209.574	232.975	225.624	386.686	375.912	384.196
TMEM59	211.54	148.58	163.44	138.287	159.447	156.119	174.224	167.216	171.006	156.572	180.773	176.73				TNFSF13B	38.0596	27.9215	57.5236	53.429	52.7969	45.2519	56.3914	53.5466	57.8689	60.4938	59.8585	51.2261
CD48	120.56	124.083	119.95	139.334	134.548	148.2	96.3283	108.69	126.525	157.758	152.543	167.766				PSMD7	205.345	152.638	189.006	213.716	166.838	154.988	196.949	239.551	256.184	241.975	189.153	175.45
MFAP2	30.9787	51.1894	41.0883	40.8575	28.5103	57.6961	25.2499	40.3948	31.8604	46.26	32.3236	65.3133				COTL1	394.757	367.633	384.403	375.05	384.361	422.313	517.623	514.799	578.689	424.643	435.77	478.068
AKR1A1	214.196	212.203	260.226	184.382	216.467	191.189	276.907	263.036	280.242	208.763	245.42	216.43				SLC7A5	173.481	152.638	153.396	155.049	183.733	119.917	253.341	258.339	267.888	175.551	208.308	135.749
PRDX1	913.483	1005.9	828.084	688.574	749.526	720.523	840.687	896.962	1029.83	779.623	849.776	815.648				STUB1	53.4162	36.27	39.6639	50.1185	51.7304	37.3102	82.3231	93.2181	80.5548	56.7455	58.6494	42.2359
CENPF	567.353	570.529	491.233	418.003	443.494	431.024	448.606	538.284	480.507	473.275	502.812	487.929				MAZ	91.166	124.13	134.012	186.478	125.657	153.178	173.736	198.808	204.342	211.135	142.463	173.4
NDUFB3	80.5447	75.388	79.4373	80.6673	71.8038	62.2213	85.008	111.79	116.388	91.3338	81.4076	70.4359				SQLE	195.608	181.49	167.092	247.24	189.013	185.533	209.574	211.368	204.167	279.932	214.294	210.027
IFI27L2	13.2766	13.03	5.47843	5.23813	13.7272	9.05037	12.6249	14.0912	19.5064	5.93076	15.5632	10.2452				PPP6R1	183.217	184.282	173.484	218.954	192.181	200.24	235.666	252.702	262.036	247.906	217.885	226.676
NPC2	65.4979	77.2495	63.002	71.2386	93.9785	75.7969	78.2747	71.3955	64.371	80.6584	106.548	85.8038				URI1	69.9234	89.3488	71.2196	100.572	54.9088	73.5343	85.8496	82.6685	85.1778	113.871	62.2529	83.2425
BCL11A	367.319	394.624	356.098	344.669	314.67	338.258	350.973	342.886	331.608	390.244	356.757	382.915				FBL	231.898	241.986	230.094	217.906	220.691	208.159	345.923	388.918	383.625	246.72	250.209	235.64
CYSTM1	16.817	22.3372	21.9137	24.0954	13.7272	16.9694	18.5166	17.8489	16.2553	27.2815	15.5632	19.2098				GPI	422.196	502.587	488.494	448.384	520.577	472.577	634.614	581.497	680.122	507.673	590.205	534.967
ENY2	127.455	122.855	89.4811	118.382	107.706	117.655	121.199	128.7	150.199	134.035	122.111	133.188				POLR2I	63.7277	69.8037	99.7805	57.169	59.1325	54.8905	96.8586	102.396	125.491	64.7284	67.0416	62.1373
PAIP2	274.87	182.569	244.986	277.171	242.222	240.876	283.64	279.945	299.598	313.82	274.619	272.677				SLC1A5	239.616	253.155	260.226	233.474	224.915	229.846	337.507	368.25	434.693	264.346	254.997	260.19
SOCS2	324.834	330.404	343.315	267.145	310.446	286.218	324.04	313.764	304.299	302.469	351.968	324.005				CD33	131.881	146.123	108.656	112.096	112.985	104.079	138.874	134.336	146.298	126.918	128.097	117.82
PDLIM2	84.9702	78.1802	77.529	82.7625	79.1954	71.2717	105.208	89.2444	87.7787	93.7061	89.7878	80.6812				CLEC11A	7.96596	9.30717	13.6961	10.4763	16.895	9.05037	24.4082	31.0007	32.5106	11.8615	19.1547	10.2452
ZNF706	148.698	159.153	115.047	169.716	152.055	168.563	162.441	168.155	179.459	192.157	172.393	190.817				COPE	126.57	171.252	155.222	162.382	171.062	134.624	218.832	227.338	215.22	183.854	193.942	152.398
KIAA0087	29.2085	28.8522	23.7399	37.7146	19.0069	31.6763	15.1499	13.1518	19.5064	42.7015	21.5491	35.8583				DDX49	72.5787	85.6259	101.351	118.382	95.0344	70.1404	149.816	129.639	139.796	134.035	107.745	79.4005
HOXA7	47.3709	72.7448	86.1027	46.787	46.3029	43.9169	70.6239	62.8374	78.1165	52.9736	52.4959	49.715				TMEM147	113.294	97.7252	87.6549	114.191	102.426	85.9785	172.541	152.185	158.652	129.291	116.126	97.3297
EBPL	70.8085	55.843	68.4804	75.4291	66.5241	71.2717	116.991	119.306	115.738	85.403	75.4218	80.6812				GARS	302.706	318.305	331.445	327.907	333.676	335.995	430.931	418.979	422.638	371.266	378.306	380.354
OPTN	57.5319	57.7044	73.9589	54.4766	63.3563	66.7465	29.4582	45.0919	46.1651	61.6799	71.8302	75.5586				PDAP1	125.685	98.656	131.482	102.667	111.929	113.13	204.524	153.125	209.173	116.243	126.9	128.065
PFDN5	126.57	141.469	123.265	113.144	111.929	70.1404	168.333	163.458	168.405	128.104	126.9	79.4005				EIF3B	198.264	185.213	147.005	226.287	193.237	217.209	263.441	260.218	274.39	256.209	219.082	245.885
CKS2	138.077	122.855	100.438	123.62	116.153	100.685	158.233	139.973	150.199	139.966	131.689	113.978				EIF3A	593.906	664.532	619.063	606.576	640.912	655.021	768.438	803.199	883.639	686.782	726.635	741.498
GNG11	88.5106	93.0717	93.1334	86.953	83.4191	74.6656	78.2747	67.6378	95.5812	98.4507	94.5765	84.5231				GTPBP4	130.111	176.836	148.831	160.287	140.44	159.513	240.716	204.792	252.165	181.481	159.224	180.572
GNAI1	92.0511	101.448	128.743	72.2863	118.265	100.685	76.5913	100.517	87.1285	81.8445	134.083	113.978				UBE2S	32.7489	27.9215	27.3922	71.2386	29.5663	52.0396	37.0332	48.8495	27.9591	80.6584	33.5208	58.9101
SPINK2	104.443	76.3188	73.0458	84.8578	72.8597	93.8976	85.8496	75.1531	94.2808	96.0784	82.6048	106.294				RPL28	535.489	605.897	551.496	507.051	551.2	487.589	718.78	712.076	842.675	574.098	624.923	551.962
ATP6V1F	77.0043	86.5566	83.0805	78.5092	84.4645	76.9282	96.766	109.874	120.901	88.8903	95.7617	87.0844				PSMD3	140.732	148.915	162.527	135.144	121.433	165.169	200.316	192.58	221.722	153.014	137.675	186.975
LSM8	77.0043	66.0809	84.9157	74.3815	77.0835	82.5847	97.6329	109.911	95.2301	84.2168	87.3935	93.4877				SYNGR2	138.962	148.915	159.788	173.875	174.198	154.988	244.082	240.481	218.426	196.866	197.497	175.45
PSMA1	202.796	212.436	223.739	201.061	231.25	154.411	249.679	281.054	272.946	227.646	262.18	174.796				VAT1	112.409	146.123	99.5249	101.62	115.097	111.998	122.883	149.367	131.343	115.057	130.492	126.785
BST2	115.064	152.638	140.613	148.763	114.041	136.887	139.716	139.973	149.549	168.434	129.294	154.959				LRRC59	270.161	262.993	267.521	312.591	284.195	278.718	390.069	403.028	422.632	353.924	322.207	315.515
GMFG	115.949	120.993	117.786	79.6197	93.9785	107.473	141.399	142.791	152.15	90.1476	106.548	121.662				EFTUD2	161.089	165.668	216.398	198.002	171.062	209.29	243.241	258.339	254.883	224.183	193.942	236.921
SH3BGRL	250.485	284.799	203.615	224.192	267.152	276.036	233.141	244.248	248.381	253.837	302.884	312.479				TMEM97	128.11	120.751	130.332	135.144	127.272	150.666	169.763	178.019	184.095	153.014	144.295	170.557
SH3BP5	71.1094	73.2846	66.846	45.5403	49.872	56.3725	43.3036	48.9247	49.1236	51.5621	56.5424	63.815				GRPEL1	38.9447	59.5659	61.1758	72.2863	57.0207	55.4335	87.5329	102.396	101.433	81.8445	64.6472	62.752
TOP2A	796.596	894.419	724.066	661.053	701.143	665.202	773.488	832.321	764.65	748.462	794.921	753.024				MFSD10	104.443	100.517	103.177	106.858	97.1463	107.473	153.183	143.73	141.746	120.988	110.14	121.662
TRIM22	173.879	202.645	170.745	171.811	164.726	166.923	132.141	124.003	127.897	194.529	186.759	188.96				FNBP4	177.021	199.173	174.397	120.477	143.608	142.543	180.116	232.035	184.01	136.408	162.815	161.362
PNISR	318.638	295.968	282.139	245.145	263.985	286.218	291.19	284.643	333.513	277.56	299.293	324.005				HSPA8	2834.9	2921.01	2823.81	3102.99	2976.71	3164.17	3934.77	4006.44	4120.27	3513.29	3374.85	3581.91
TPT1	3047.3	3482.74	3312.63	3093.64	3193.16	3244.82	3525.32	3953.99	3859.01	3502.71	3620.24	3673.21				ST3GAL4	61.0723	48.3973	59.3497	72.2863	72.8597	71.2717	72.383	76.0926	86.4783	81.8445	82.6048	80.6812
BEX2	14.7016	18.6143	13.6961	14.6668	12.3228	18.5646	25.6539	34.3638	37.4392	16.6061	13.971	21.0155				AIP	73.4638	80.0416	67.5674	81.7149	70.7479	87.1098	88.3746	82.6685	72.1736	92.5199	80.2104	98.6103
BTG1	59.3021	53.0508	30.4601	55.5871	44.3494	46.3832	49.5066	32.7198	36.802	62.9373	50.2812	52.5068				CHKA	44.0783	36.1118	31.1997	78.4044	64.3911	45.2745	55.8528	48.192	51.1327	88.7717	73.0035	51.2517
KRAS	144.556	118.974	122.352	128.47	137.356	148.019	115.863	153.66	145.992	145.458	155.728	167.561				MLEC	316.868	279.215	328.706	262.954	307.278	352.965	448.606	459.374	440.844	297.724	348.377	399.564
LAMTOR5	77.8894	76.3188	88.568	81.7149	79.1954	93.8976	104.366	114.609	116.388	92.5199	89.7878	106.294				GAPDH	3116.46	3061.02	3052.4	3223.55	3231.17	2932.32	4040.29	4245.24	4318.7	3649.79	3663.34	3319.45
LPIN1	189.413	204.758	169.585	149.811	150.999	169.694	164.966	187.883	131.343	169.62	171.195	192.098				CHPT1	36.2894	44.6744	29.2183	39.8098	38.3411	39.5728	25.0731	34.5047	35.248	45.0738	43.4693	44.7973
IAH1	96.158	79.1668	82.8887	57.4623	93.63	74.824	115.215	86.5295	98.1496	65.0605	106.153	84.7024				TPI1	862.094	899.072	854.636	969.055	982.022	981.965	1211.99	1188.36	1216.55	1097.19	1113.37	1111.61
BLOC1S1	65.0819	44.693	44.704	43.4975	40.5691	43.7699	58.3104	61.6162	69.0396	49.2491	45.9953	49.5485				PTPN6	166.4	176.836	142.439	168.668	190.069	186.664	216.307	217.944	191.162	190.971	215.491	211.308
TROAP	85.7934	75.2577	71.9592	77.4406	78.1394	60.8864	76.5324	100.433	86.9139	87.6804	88.5906	68.9248				MCM3	434.587	541.677	513.147	518.575	529.025	429.893	657.339	727.107	713.933	587.146	599.783	486.648
CD164	1151.52	961.43	1100.25	970.103	1106.62	1079.26	953.604	886.807	851.778	1098.38	1254.63	1221.74				COX7A2	121.26	119.132	114.134	107.906	103.482	106.342	139.716	159.7	191.162	122.174	117.323	120.381
NTPCR	85.6163	96.4036	94.8773	86.3768	91.8666	64.631	91.4383	101.034	100.224	97.7983	104.154	73.1637				HMGCS1	109.204	103.486	106.482	135.427	105.794	107.462	117.69	99.8879	87.2845	153.334	119.945	121.649
ITM2C	247.83	259.67	294.009	306.955	256.593	247.754	287.849	281.824	303.649	347.543	290.912	280.463				HSPA9	608.953	618.927	652.847	654.767	633.563	700.273	888.796	939.414	938.907	741.345	718.302	792.724
ISCU	89.3957	113.547	120.526	111.048	101.37	99.5541	144.766	146.549	156.701	125.732	114.928	112.697				RNF130	275.268	217.788	193.571	271.335	257.649	229.653	264.282	275.248	293.246	307.214	292.11	259.973
ITM2B	623.115	564.014	576.149	565.719	574.43	598.456	499.948	499.768	475.956	640.522	651.261	677.466				CLINT1	269.957	258.739	230.094	271.335	294.607	262.461	241.557	269.612	276.991	307.214	334.011	297.112
RCBTB2	68.1532	67.9423	63.9151	56.0376	52.7969	46.3832	78.2747	45.0919	60.7559	63.4473	59.8585	52.5068				HRH2	30.0936	32.5751	46.5667	34.5717	35.9019	35.0702	40.3998	56.3649	48.1157	39.143	40.7038	39.7003
NDUFB5	91.166	94.9331	109.569	85.9054	77.0835	85.9785	104.282	106.154	115.088	97.2645	87.3935	97.3297				PODXL2	15.9319	17.6836	30.1314	24.0954	10.5594	23.7572	42.9248	46.0313	38.3625	27.2815	11.9717	26.8937
BIN1	87.6255	80.9723	71.2196	78.572	84.475	74.6656	84.1663	103.336	113.787	88.9615	95.7737	84.5231				NKTR	364.664	364.841	347.881	283.907	369.578	317.894	356.865	346.644	318.604	321.447	419.01	359.864
TXN	199.149	209.411	211.833	216.859	212.244	231.916	304.682	350.402	384.276	245.534	240.631	262.534				EIF4G1	449.634	474.665	513.147	437.908	455.109	417.448	635.456	629.408	650.863	495.812	515.981	472.561
HEMGN	29.2085	38.1594	28.3052	25.143	27.4544	26.0198	18.5166	15.97	18.8562	28.4677	31.1264	29.455				NCL	1074.52	986.56	1072.86	1155.53	1107.68	1308.91	1441.77	1463.61	1574.16	1308.33	1255.83	1481.72
XPA	26.5532	12.0993	32.8706	14.6668	26.3985	32.8076	26.9332	25.3642	30.56	16.6061	29.9293	37.1389				ITGA4	361.123	343.434	409.969	359.336	335.788	362.015	439.348	459.374	408.984	406.85	380.7	409.809
RPS6	1954.16	2264.15	2248.74	2322.59	2339.88	2115.46	3028.29	3287.93	3487.03	2629.7	2652.85	2394.75				PPM1G	245.174	283.869	319.575	280.764	267.152	269.249	388.007	441.525	387.527	317.889	302.884	304.796
GCHFR	40.1838	55.4428	35.5094	36.7193	30.8967	62.0177	46.3251	44.5188	34.9359	41.5747	35.0292	70.2054				AUP1	119.427	139.459	120.407	174.66	122.373	141.412	169.149	200.837	216.118	197.755	138.74	160.082
CYP1B1	352.83	403.968	490.32	177.049	323.117	326.549	297.646	314.704	282.68	200.46	366.334	369.661				IGFBP2	16.817	24.1986	23.7399	19.9049	12.6713	28.2824	48.8165	64.8196	51.3668	22.5369	14.366	32.0163
RPS24	855.013	925.132	810.808	905.15	836.303	795.302	1077.33	1151.72	1271.17	1024.84	948.159	900.299				SF3B1	421.311	450.467	377.099	452.575	373.802	391.429	441.031	466.889	459.7	512.418	423.798	443.106
MMRN1	85.8553	98.656	72.1327	54.4766	81.3072	76.9282	57.2331	80.7896	58.5191	61.6799	92.1821	87.0844				ODC1	136.306	161.014	150.657	233.621	174.23	264.723	301.315	330.674	344.613	264.512	197.533	299.673
ZCRB1	91.166	67.9423	71.2196	89.0483	68.636	80.3221	76.5913	94.8808	96.8817	100.823	77.8161	90.9264				PLEKHB2	169.94	124.716	136.961	140.382	149.035	157.25	207.891	193.519	196.364	158.944	168.969	178.011
GLIPR1	109.204	108.596	133.363	99.3674	117.526	70.1065	107.918	88.9531	103.644	112.507	133.245	79.3621				CEBPZ	180.562	172.694	192.658	179.019	213.173	211.394	301.315	272.13	339.541	202.69	241.685	239.303
DUSP6	377.498	403.698	362.134	371.52	389.43	401.407	313.334	240.565	263.973	420.645	441.517	454.401				PLEK	146.928	147.984	122.352	123.62	146.775	104.079	155.708	163.458	197.014	139.966	166.407	117.82
LPAR6	31.8638	39.0901	30.1314	50.2861	23.2306	29.4137	17.6749	25.3642	25.3583	56.9353	26.3378	33.297				SRM	226.587	298.76	226.442	275.526	267.152	264.723	453.656	500.708	449.297	311.958	302.884	299.673
GTF2A2	93.8213	105.171	77.6112	86.953	63.3563	101.817	108.575	115.548	118.339	98.4507	71.8302	115.259				EBNA1BP2	128.34	146.123	118.699	186.478	144.664	156.119	251.657	248.945	240.442	211.135	164.012	176.73
SCAMP2	161.974	170.321	178.049	189.62	167.894	171.957	212.941	216.065	227.574	214.694	190.35	194.659				ATP6V0B	155.779	189.866	152.483	169.716	146.775	138.018	228.932	290.279	236.027	192.157	166.407	156.24
IFITM3	136.846	131.817	120.462	107.204	103.133	129.918	147.106	137.305	148.04	121.379	116.928	147.07				RAB32	46.0255	26.9908	34.6967	54.4766	60.1885	41.858	41.2415	61.0619	89.7293	61.6799	68.2387	47.3842
RPL11	905.464	925.132	919.464	886.292	804.625	739.868	1071.44	1131.99	1304.98	1003.49	912.244	837.547				MYB	120.374	109.825	117.659	135.144	129.88	136.548	110.258	105.214	141.096	153.014	147.252	154.575
PSMA5	167.285	150.776	130.569	173.906	144.664	148.2	207.049	275.248	213.92	196.901	164.012	167.766				SET	1029.25	1244.22	1068.2	1193.09	1032.59	1106.32	1348.3	1424.04	1470.1	1350.85	1170.7	1252.38
CD53	200.919	150.776	199.05	169.716	182.677	156.119	175.908	173.792	152.8	192.157	207.111	176.73				SLIRP	72.5787	82.8338	67.5674	69.332	55.0566	61.09	127.15	121.184	144.497	78.4996	62.4205	69.1553
SDHC	130.872	87.4874	105.916	61.81	115.097	76.9282	118.674	117.887	117.038	69.983	130.492	87.0844				FAM45A	84.0851	77.2495	84.0027	91.1435	61.2444	76.9282	109.416	117.427	99.4825	103.195	69.4359	87.0844
RAB13	59.3021	52.1201	59.3497	47.1432	43.2935	65.6152	53.8664	61.0619	70.2229	53.3769	49.084	74.2779				ACAT2	125.349	122.892	138.76	131.802	131.496	105.267	148.663	154.815	155.583	149.23	149.084	119.165
GALNT2	303.591	294.106	319.575	288.097	251.313	242.097	355.182	388.918	404.432	326.192	284.927	274.06				SRGN	834.655	669.185	328.706	575.147	552.256	626.738	94.2663	141.852	137.845	651.198	626.12	709.482
SRP9	658.519	599.382	669.282	661.053	670.521	762.494	661.547	815.412	698.328	748.462	760.203	863.16				PRDX4	173.481	213.134	160.701	200.097	164.726	185.533	239.874	284.643	292.596	226.555	186.759	210.027
DEGS1	157.549	220.58	211.833	226.287	224.915	223.997	215.466	227.338	256.834	256.209	254.997	253.569				RPS10	911.96	911.469	833.635	720.327	727.943	729.46	1134.86	1164.18	1257.61	815.575	825.306	825.765
RPS27A	1090.2	1092.04	998.664	892.934	1007.98	900.512	1430.77	1503.65	1668.88	1011.01	1142.8	1019.4				SSR1	450.519	410.446	352.446	356.193	375.914	383.487	403.157	384.22	358.917	403.292	426.193	434.116
TPRKB	60.1872	34.4365	63.002	51.3337	41.1816	45.2519	54.7081	65.759	57.8689	58.1215	46.6897	51.2261				MT2A	38.0596	42.813	31.9575	18.8573	20.0628	20.3633	37.8748	50.5311	44.2144	21.3507	22.7462	23.0518
RPL32	989.726	957.707	996.527	1006.77	887.273	937.155	1252.6	1439.7	1506.34	1139.89	1005.95	1060.88				RRBP1	112.409	104.24	105.916	97.4293	97.1463	88.2411	105.208	114.609	138.495	110.312	110.14	99.891
OCIAD2	77.0043	61.4273	73.9589	47.1432	59.1325	75.7969	72.383	73.2743	72.8238	53.3769	67.0416	85.8038				DSTN	201.804	216.857	195.397	186.478	212.244	223.997	205.366	229.217	258.785	211.135	240.631	253.569
PLAC8	109.753	115.409	110.482	83.8102	71.8038	79.1908	101	103.336	112.487	94.8922	81.4076	89.6457				MRPS26	74.3489	80.9723	82.1765	70.191	91.8666	107.473	124.566	140.912	138.495	79.4722	104.154	121.662
SNCA	88.0769	98.656	108.656	69.6253	92.4263	92.7663	116.991	113.669	117.038	78.8317	104.788	105.014				ROMO1	191.183	229.859	140.613	145.62	109.818	82.5847	230.616	217.005	276.34	164.875	124.506	93.4877
CRHBP	68.1532	65.1502	87.6549	77.5244	61.2444	83.716	59.7581	55.4254	57.2187	87.7753	69.4359	94.7684				HCST	34.5191	28.8522	22.8268	26.1907	22.1747	21.4946	21.8832	39.4554	31.8604	29.6538	25.1406	24.3324
BTF3	621.345	623.58	590.758	662.1	681.08	648.233	700.264	841.715	829.671	749.649	772.175	733.814				COX6B1	168.17	159.153	160.701	147.715	130.936	124.443	204.524	211.368	229.525	167.248	148.449	140.872
ABRACL	123.03	125.647	108.656	99.5246	104.538	83.716	126.249	145.609	122.24	112.685	118.52	94.7684				PRMT1	143.387	151.707	150.657	180.579	155.223	138.018	224.707	232.035	224.57	204.457	175.984	156.24
GNA12	144.272	136.815	143.352	172.858	124.601	152.725	135.508	116.487	139.796	195.715	141.266	172.888				TRAP1	139.546	151.474	173.776	173.99	189.203	163.076	254.965	264.821	230.5	196.996	214.509	184.606
CCDC25	67.2681	55.843	72.1327	33.5241	48.5732	38.4641	58.0747	64.8196	70.2229	37.9569	55.0699	43.5422				CANX	859.438	885.112	905.768	890.483	956.68	847.341	1165.7	1079.76	1094.96	1008.23	1084.64	959.209
LACTB2	29.8989	32.5099	29.2183	18.8573	33.7055	31.5405	30.2999	40.3666	31.2102	21.3507	38.2137	35.7046				UQCR11	219.506	204.758	158.738	171.811	143.608	132.362	285.324	270.551	289.995	194.529	162.815	149.836
GSN	273.498	252.224	209.094	221.007	204.757	249.983	239.832	262.003	204.719	250.231	232.143	282.986				SMARCA4	311.557	301.552	308.618	316.383	329.453	322.42	432.615	490.374	470.104	358.218	373.517	364.986
RPL7A	1327.63	1287.17	1284.67	1223.61	1222.77	1184.47	1591.58	1730.39	1844.62	1385.4	1386.31	1340.84				SDF2L1	48.6808	48.3973	47.4798	63.9052	53.8528	49.7771	80.7996	70.4561	85.1778	72.3553	61.0557	56.3487
MSRB2	18.5872	17.6836	16.4353	10.4763	19.0069	9.05037	9.25829	18.7883	18.8562	11.8615	21.5491	10.2452				ATF4	237.208	247.571	249.269	273.431	306.222	271.511	313.099	341.007	373.872	309.586	347.18	307.357
RGS10	71.6936	82.8338	81.2634	81.7149	67.58	74.6656	108.575	103.336	111.837	92.5199	76.6189	84.5231				IGLL1	20.3574	25.0456	25.566	36.6669	34.846	26.0198	61.4414	88.3049	72.1411	41.5153	39.5066	29.455
FERMT3	207.106	189.838	181.692	160.287	205.908	219.472	225.944	235.784	220.344	181.481	233.448	248.447				MRPS12	73.4638	64.843	79.9212	77.2206	64.7184	49.7771	108.213	94.5802	107.675	87.4313	73.3746	56.3487
TMEM219	61.9574	76.3188	50.219	56.5719	71.8038	45.2519	76.5913	71.3955	81.9268	64.0522	81.4076	51.2261				TXNDC17	118.613	117.605	68.4804	87.7702	95.763	64.4839	139.144	140.931	141.051	99.3759	108.571	72.9972
HHEX	119.489	145.192	145.179	122.572	181.621	127.837	159.074	185.065	187.261	138.78	205.913	144.714				ILF3	762.962	789.248	753.285	833.911	697.975	800.958	983.904	1048.39	1115.76	944.178	791.33	906.703
CAST	115.542	120.416	112.965	100.572	113.26	117.463	93.1637	112.26	118.449	113.871	128.409	132.97				PRKCSH	184.102	163.806	196.311	192.763	196.404	160.644	208.732	248.945	247.731	218.252	222.674	181.853
MSI2	331.915	349.949	395.36	301.717	351.627	303.187	308.049	274.309	345.263	341.612	398.658	343.215				TOMM40	88.5106	93.0717	112.308	137.239	107.706	130.099	190.216	229.217	250.982	155.386	122.111	147.275
ELMSAN1	196.494	246.64	227.355	185.43	198.516	186.664	233.982	262.097	254.233	209.949	225.068	211.308				RPL36	674.451	697.107	646.455	596.1	544.864	451.387	972.121	914.99	1162.37	674.921	617.74	510.981
UQCRB	166.4	123.785	141.526	133.049	142.552	121.049	160.758	170.034	165.154	150.641	161.618	137.03				LSM7	144.272	170.321	140.613	102.667	112.985	79.1908	210.416	181.307	181.409	116.243	128.097	89.6457
CD109	215.966	218.476	169.457	179.637	182.677	173.088	145.574	137.643	118.339	203.39	207.111	195.94				ADRM1	128.181	119.132	118.526	103.495	116.016	120.947	179.813	190.57	204.537	117.18	131.533	136.915
UBE2L6	112.409	131.231	117.786	123.62	124.601	160.644	155.708	155.003	159.302	139.966	141.266	181.853				UBE2M	23.0128	26.9908	33.7837	49.2385	33.79	31.6763	43.7665	32.8795	44.2144	55.7492	38.3095	35.8583
GLYATL2	37.1745	32.5751	21.9137	19.9049	40.1256	20.3633	26.9332	20.6671	20.8068	22.5369	45.4925	23.0518				TRIM28	524.868	551.915	493.972	538.48	565.983	583.749	754.13	723.349	721.736	609.683	641.684	660.817
RBPMS	90.2808	69.8037	77.6112	59.7147	79.1954	66.7465	82.483	71.3955	85.1778	67.6107	89.7878	75.5586				DKC1	221.277	227.095	216.398	202.192	212.244	223.997	290.374	322.219	336.16	228.927	240.631	253.569
SSBP3	75.234	82.8338	70.3066	79.6197	79.0475	73.5343	74.908	89.2444	74.7744	90.1476	89.6202	83.2425				RBM39	462.026	465.358	462.928	402.289	481.508	431.024	520.989	527.951	543.578	455.483	545.91	487.929
ETS2	226.587	268.046	315.01	289.145	218.579	218.34	260.916	325.977	256.184	327.378	247.814	247.166				COX7B	177.021	177.767	129.656	124.668	115.097	126.705	204.524	219.823	234.076	141.152	130.492	143.433
MX1	35.2626	27.9215	55.6974	39.8098	42.2375	21.2797	26.0916	17.8489	30.56	45.0738	47.8868	24.0891				SRRM1	427.816	450.085	379.318	405.662	368.924	395.433	497.995	488.899	487.458	459.302	418.268	447.64
CSTB	161.974	174.975	172.571	135.144	147.831	169.694	168.333	177.549	180.759	153.014	167.604	192.098				PRAM1	36.2894	33.5058	33.7837	20.9525	28.5103	35.0702	60.5997	58.2437	63.2397	23.7231	32.3236	39.7003
S100B	7.96596	10.2379	13.6961	6.28576	8.4475	9.05037	13.4666	8.45473	8.45276	7.11692	9.57737	10.2452				HSPBP1	43.3702	54.9123	43.8275	32.4764	51.741	33.9389	76.5913	68.5772	70.2229	36.7707	58.6614	38.4196
JAML	133.651	131.231	176.223	124.668	139.384	123.311	154.866	115.548	182.059	141.152	158.027	139.591				IER3IP1	98.2468	88.0179	99.534	100.509	105.594	90.5829	88.2231	108.127	99.0534	113.799	119.717	102.542
FLYWCH2	13.2766	13.9607	14.6092	14.6668	20.0628	18.1007	15.7223	23.4854	18.2059	16.6061	22.7462	20.4905				PRPF38B	177.906	189.866	188.093	191.716	166.838	184.401	239.874	241.429	219.772	217.066	189.153	208.747
RPL29	664.715	727.82	681.152	690.386	693.751	644.839	1012.52	1052.14	1071.55	781.675	786.541	729.972				FKBP11	53.1064	50.2587	47.4798	56.5719	54.9088	59.9587	91.7413	83.6079	114.437	64.0522	62.2529	67.8746
MAGOH	39.8298	40.9515	51.1321	53.429	31.6781	38.4641	66.4914	61.0619	89.7293	60.4938	35.9151	43.5422				LDHA	1063.89	1171.75	1058.21	1179.6	1289.19	1122.18	1552.85	1534.98	1661.26	1335.57	1461.63	1270.33
DPY30	49.566	46.5358	52.0451	77.4092	48.5732	53.1709	54.7081	76.6092	71.5234	87.6448	55.0699	60.1907				YARS	234.553	265.254	255.66	217.906	230.194	269.249	353.498	370.129	330.308	246.72	260.983	304.796
H3F3A	1053.28	1111.28	1008.03	971.15	1015.81	1032.87	1117.73	1208.09	1169.08	1099.56	1151.68	1169.24				TIMM10	39.8298	53.0508	32.8706	29.3336	30.6222	28.2824	56.3914	51.6678	66.9719	33.2123	34.718	32.0163
CTSS	95.5915	78.1802	73.9589	82.7625	80.2513	46.3832	78.2747	93.002	89.7293	93.7061	90.985	52.5068				TMEM258	91.166	94.9331	71.2196	62.8576	67.58	64.4839	124.566	102.396	126.141	71.1692	76.6189	72.9972
S100A11	180.562	199.173	168.005	170.763	158.391	152.725	158.233	158.761	154.1	193.343	179.576	172.888				ANXA1	299.166	319.236	219.137	324.764	285.103	237.572	100.158	155.003	111.186	367.707	323.236	268.937
IGFBP7	89.201	67.3094	96.8405	96.235	87.0727	86.5329	102.456	117.192	139.711	108.96	98.7187	97.9572				PSAT1	66.383	41.8822	51.1321	47.1432	60.1885	41.858	77.433	86.4261	72.1736	53.3769	68.2387	47.3842
IFI16	266.417	263.393	262.052	270.288	248.145	262.461	214.624	227.338	241.229	306.027	281.335	297.112				SYNCRIP	593.021	653.363	581.627	562.576	685.304	664.071	801.263	874.595	779.371	636.964	776.964	751.744
RPL9	1146.72	1140.05	1225.22	1093.04	1222.91	1177.84	1444.69	1618.78	1692.34	1237.57	1386.48	1333.34				CD63	175.251	147.984	155.222	166.573	114.041	132.362	143.924	201.974	143.697	188.598	129.294	149.836
C4orf3	71.6936	78.1802	79.4373	72.2863	93.9785	81.4534	133.824	124.003	102.083	81.8445	106.548	92.207				CCT7	514.247	475.596	544.191	610.767	520.577	618.819	735.613	738.38	805.613	691.527	590.205	700.517
HMGB2	571.779	573.321	565.192	551.052	561.759	505.69	611.889	655.711	663.867	623.916	636.895	572.452				GLUL	271.728	266.185	187.18	226.266	328.397	303.187	255.024	266.794	281.542	256.185	372.32	343.215
ANXA5	178.791	167.529	185.354	132.001	153.111	145.937	133.824	118.366	141.746	149.455	173.59	165.204				C9orf78	94.7064	127.508	127.83	133.049	91.8666	113.13	176.749	164.398	174.907	150.641	104.154	128.065
LSM6	41.6	61.4273	57.5236	37.7146	55.9647	50.9083	57.2331	58.2437	48.1157	42.7015	63.4501	57.6294				RPL35	639.932	638.472	583.453	543.718	479.396	434.418	874.488	937.535	1020.18	615.613	543.516	491.771
PTTG1	144.272	108.894	75.785	114.191	104.538	100.685	113.624	120.245	121.577	129.291	118.52	113.978				MYC	437.243	413.238	350.62	528.004	505.794	463.832	693.53	740.258	698.978	597.821	573.445	525.068
BRI3	19.0386	28.8522	30.1314	29.0926	23.4524	19.232	21.3867	29.1218	30.6575	32.9395	26.5892	21.7711				LRPPRC	362.008	370.425	352.446	318.479	404.424	323.551	473.856	486.617	481.807	360.59	458.516	366.267
MED30	38.0596	40.9515	36.5229	28.2859	49.6291	49.7771	50.4998	48.8495	44.8647	32.0261	56.267	56.3487				TDG	108.868	105.171	85.8288	108.953	116.153	117.655	116.991	158.761	146.298	123.36	131.689	133.188
BAALC	114.179	64.1171	84.6327	105.454	71.5292	79.1908	83.636	73.2743	101.433	119.398	81.0963	89.6457				MMAB	56.6468	51.1894	62.0889	58.6671	74.9188	82.5847	95.1079	99.5779	94.931	66.4246	84.9393	93.4877
CTHRC1	15.0468	17.6836	10.9569	12.5715	12.6713	13.5756	11.7833	16.9095	11.0536	14.2338	14.366	15.3678				NABP2	54.8766	63.2887	53.8713	64.9529	72.8597	49.7771	73.2247	98.6385	104.684	73.5415	82.6048	56.3487
PSIP1	346.077	378.802	357.924	377.146	404.34	391.429	416.581	471.53	468.797	427.015	458.421	443.106				SORD	105.292	109.946	111.121	108.188	122.214	147.86	139.371	149.47	175.33	122.494	138.561	167.381
ALDH1A1	140.732	169.39	132.395	191.716	125.657	151.594	87.5329	88.3049	94.2808	217.066	142.463	171.608				SLC27A2	75.234	135.885	98.6118	127.81	144.664	175.351	212.941	253.172	198.315	144.711	164.012	198.501
NDUFB8	81.058	98.051	76.9994	80.3844	88.6988	97.2915	114.66	122.124	174.738	91.0135	100.562	110.136				PMM2	59.7624	61.7344	65.933	99.4198	50.9807	48.3403	72.1053	80.4045	82.0698	112.566	57.7994	54.7223
PCBD1	60.1872	76.3188	73.9589	63.9052	60.1885	58.8274	69.858	66.6984	89.0791	72.3553	68.2387	66.594				TCF25	146.122	144.55	136.961	133.426	181.146	134.624	149.816	163.111	166.454	151.068	205.375	152.398
CYB5A	50.4511	74.4573	68.4804	63.9052	55.9647	67.8778	68.1747	95.8203	72.1736	72.3553	63.4501	76.8392				AFG3L2	140.891	196.502	155.003	196.954	158.95	144.082	198.893	224.323	219.044	222.997	180.21	163.104
RPL27A	677.991	695.245	648.281	628.576	626.171	523.79	903.104	945.99	1083.25	711.692	709.922	592.943				GALNT1	204.46	162.875	215.485	232.573	212.244	227.391	232.299	237.672	246.431	263.326	240.631	257.411
B2M	1671.08	1599.9	1694.66	1511.73	1582.85	1690.16	1568.86	1688.13	1676.25	1711.62	1794.56	1913.3				ARRB2	80.5447	71.6652	73.0458	91.1435	73.9157	97.2915	84.1663	108.972	100.783	103.195	83.802	110.136
MRPL16	133.651	118.201	128.743	171.811	107.706	131.23	149.816	146.549	156.701	194.529	122.111	148.556				ARHGDIA	204.46	218.718	213.659	258.806	255.97	239.835	304.682	348.523	345.263	293.027	290.206	271.499
TUBA1C	350.741	295.772	294.685	321.779	314.036	278.073	388.764	322.585	322.987	364.327	356.039	314.785				SLC16A3	53.1064	61.4273	39.2621	27.2383	60.1885	50.6595	35.3498	51.292	49.4161	30.84	68.2387	57.3477
SPINT2	217.736	257.809	232.833	258.764	195.349	256.804	238.191	249.884	251.944	292.98	221.477	290.708				TXNL4A	77.0043	65.1502	76.6981	101.62	67.58	116.524	104.366	80.7896	100.133	115.057	76.6189	131.907
FTH1	1106.3	1285.65	1149.26	1231.73	1169.5	1203.65	1301.44	1414.3	1309.24	1394.6	1325.93	1362.56				SAMD1	27.4383	34.4365	47.4798	44.0003	41.1816	39.5954	38.7165	60.1225	47.4655	49.8184	46.6897	44.8229
CTNNB1	263.762	244.778	262.965	253.526	221.747	288.481	247.449	264.915	255.534	287.049	251.406	326.567				SLC39A3	132.766	135.885	106.829	129.906	123.545	118.786	186.849	199.156	191.813	147.083	140.069	134.469
MPLKIP	83.2	71.6652	85.8288	83.8102	87.6429	71.2717	78.2747	78.9108	83.8774	94.8922	99.3652	80.6812				MYO1F	87.6255	82.8338	75.2554	89.0483	125.657	92.7663	99.3162	91.1138	98.1821	100.823	142.463	105.014
ATXN2L	220.33	224.303	226.104	248.057	220.131	209.143	265.536	304.164	289.637	280.857	249.574	236.754				PGD	416.885	342.504	285.792	304.859	367.466	324.682	356.023	413.342	381.675	345.17	416.615	367.548
HNRNPH1	695.57	740.85	630.933	669.675	787.73	657.283	688.48	793.805	747.744	758.224	893.089	744.06				SERBP1	790.4	828.338	832.722	787.815	855.31	828.109	1160.65	1189.3	1178.19	891.987	969.708	937.438
UPF3A	104.443	94.0024	95.8726	93.2388	97.1463	102.948	122.041	118.366	129.392	105.568	110.14	116.539				LMO4	98.2468	92.1409	63.9151	52.3813	91.8666	96.1602	64.808	77.032	65.6715	59.3076	104.154	108.856
CD52	232.783	214.996	163.44	152.954	128.824	83.716	179.274	160.64	178.158	173.178	146.055	94.7684				HAX1	93.8213	82.8338	70.3066	80.6673	95.0344	70.1404	97.6329	96.7597	110.536	91.3338	107.745	79.4005
HINT1	481.498	453.259	489.407	528.004	522.689	445.731	604.314	704.561	767.251	597.821	592.6	504.577				PTPN7	338.996	324.82	279.4	302.764	278.768	209.29	364.44	401.13	366.72	342.798	316.053	236.921
NFU1	43.3702	47.4665	34.6967	29.3336	48.5732	44.1206	43.7665	39.4554	55.9183	33.2123	55.0699	49.9455				PDIA6	319.647	387.792	328.569	371.206	356.252	335.995	485.101	441.497	501.958	420.29	403.901	380.354
LIMS1	280.172	225.261	310.91	209.871	282.558	261.409	265.46	274.159	271.158	237.622	320.351	295.921				SNRPG	188.528	182.42	157.048	127.81	157.335	123.311	252.499	254.581	296.497	144.711	178.378	139.591
TM4SF1	132.766	102.379	154.309	113.07	96.0904	126.705	79.1163	70.4561	92.3302	128.021	108.943	143.433				HSPD1	1672.88	1678.08	1623.44	1618.62	1639.87	1880.21	2410.52	2574.93	2687.33	1832.64	1859.21	2128.45
MZB1	20.3574	24.1986	27.3922	27.2383	17.9509	23.7572	25.2499	20.6671	20.1566	30.84	20.3519	26.8937				NBEAL1	73.5169	80.3302	63.769	62.2919	80.4519	77.1884	83.7539	98.5352	94.0532	70.5286	91.2124	87.379
CYTL1	181.447	219.649	172.571	173.906	202.74	196.846	232.299	221.702	204.817	196.901	229.857	222.834				ECE2	2.65532	7.16652	7.2224	6.28576	3.8225	2.26259	6.7333	6.5759	3.90127	7.11692	4.33376	2.56131
HOPX	128.34	87.4874	90.3942	85.9054	55.9647	109.736	81.6413	92.0626	87.1285	97.2645	63.4501	124.223				IQGAP2	361.123	342.504	279.4	332.098	296.719	348.439	311.415	307.188	347.864	376.01	336.405	394.441
S100Z	20.3574	25.1293	15.5222	17.8097	20.0628	24.8885	13.4666	12.2124	20.1566	20.1646	22.7462	28.1744				TNFAIP8	138.077	150.776	99.5249	112.096	131.992	167.432	121.561	154.064	115.088	126.918	149.646	189.537
RGS19	136.306	142.4	158.875	128.858	160.503	144.806	180.958	171.913	172.306	145.897	181.97	163.924				RPL7L1	175.446	177.125	177.83	196.681	184.251	163.608	214.018	270.814	260.774	222.688	208.894	185.208
MLLT3	153.123	152.638	126.917	115.239	134.104	134.624	109.416	135.276	121.59	130.477	152.041	152.398				EBP	169.94	152.638	148.831	149.811	154.167	136.887	158.233	173.792	202.216	169.62	174.787	154.959
RPS7	937.328	942.816	879.289	951.245	940.841	900.512	1246.5	1330.21	1413.56	1077.03	1066.68	1019.4				MTDH	602.757	553.776	487.581	440.003	540.64	453.65	592.531	713.955	715.234	498.184	612.951	513.542
C1QTNF4	52.2213	76.3188	95.8726	52.3813	36.9578	44.1206	55.5498	48.8495	59.1693	59.3076	41.901	49.9455				PLIN2	225.702	231.748	133.309	198.002	202.74	213.815	82.483	106.154	98.8323	224.183	229.857	242.043
CHCHD1	52.2213	60.4966	60.2628	46.0956	62.3003	50.9083	76.5913	77.9714	92.3302	52.1907	70.6331	57.6294				SIGMAR1	158.434	149.845	151.57	182.287	141.496	181.007	243.241	231.096	273.739	206.391	160.421	204.905
TRMT112	85.8288	116.721	98.484	102.961	112.257	108.22	113.683	151.011	165.239	116.575	127.271	122.507				POLE3	290.315	239.194	279.4	260.859	265.04	298.662	364.44	374.826	472.704	295.352	300.49	338.092
PARP14	208	185.213	260.226	162.382	204.852	161.775	167.491	165.337	178.158	183.854	232.251	183.133				SURF4	265.532	269.908	273.009	264.002	280.88	251.148	355.182	322.219	339.411	298.91	318.447	284.305
CYSLTR1	50.4511	40.0208	44.7405	35.6193	58.0766	52.0396	59.7581	36.6372	45.5149	40.3292	65.8444	58.9101				PDCD11	115.064	166.598	161.614	169.716	156.279	170.826	239.874	244.248	206.768	192.157	177.181	193.379
CKS1B	151.327	192.537	157.048	171.758	164.695	153.856	185.115	215.098	218.471	194.47	186.723	174.169				SSRP1	432.817	401.139	405.404	321.485	396.959	408.353	562.231	617.195	583.891	363.995	450.052	462.265
CBX2	109.753	144.261	95.8726	99.5246	92.9225	85.9785	124.566	131.518	130.693	112.685	105.351	97.3297				ALDOA	1033.19	1100.75	961.465	1119.18	1096.96	1084.77	1436.09	1378.81	1463.48	1267.17	1243.68	1227.98
GNG5	186.757	234.541	169.831	199.049	199.572	173.088	211.257	257.4	270.488	225.369	226.265	195.94				CCT5	586.029	511.894	539.242	529.397	490.515	564.279	772.512	737.553	730.585	599.399	556.122	638.777
RPL15	1843.68	1961.95	1956.71	1915.06	1872.18	1822.52	2152.97	2447.77	2383.95	2168.29	2122.58	2063.13				TIMM8B	85.7491	85.3839	63.4951	53.1985	54.8982	58.0355	96.0506	101.729	87.2	60.2328	62.2409	65.6975
UBE2C	171.711	197.312	152.483	184.382	160.503	182.139	223.882	253.642	234.076	208.763	181.97	206.185				RILPL2	60.1872	71.6652	77.6112	76.4768	61.2444	59.9587	87.5329	131.415	133.294	86.5892	69.4359	67.8746
CDC26	33.4836	43.7437	31.0445	39.7051	43.1351	33.9389	33.6329	44.0022	47.4655	44.9552	48.9044	38.4196				TGOLN2	219.506	218.718	186.267	244.097	218.579	199.108	260.916	256.46	231.476	276.374	247.814	225.395
ZFAS1	86.7404	85.6259	61.6689	63.9052	65.4682	80.3221	108.575	96.7127	105.334	72.3553	74.2246	90.9264				HNRNPU	692.197	774.673	811.566	767.198	876.714	856.618	1020.39	1099.4	1030.65	868.643	993.975	969.711
GIMAP7	11.5064	33.5058	17.3484	20.9525	17.9509	9.05037	11.7833	14.0912	18.8562	23.7231	20.3519	10.2452				CCT8	593.021	631.026	626.368	671.529	624.059	622.213	792.847	832.321	810.165	760.324	707.528	704.359
HLA-DQB1	43.1312	36.2979	55.0491	53.429	45.0358	35.5793	53.0248	51.6678	60.8209	60.4938	51.0593	40.2765				ATAD2	190.298	192.658	166.179	171.811	211.188	243.229	217.149	243.308	220.422	194.529	239.434	275.34
NRIP1	479.984	510.954	487.864	491.316	448.024	442.801	377.376	369.481	404.517	556.282	507.948	501.261				FCER1G	21.2426	25.1293	12.783	11.5239	7.39157	5.65648	1.68333	3.75766	7.15234	13.0477	8.3802	6.40327
LRRC75A	277.923	325.751	354.272	318.479	277.712	240.966	365.282	356.038	342.662	360.59	314.856	272.779				SON	752.287	765.049	711.283	618.1	637.787	517.003	752.447	821.048	923.302	699.83	723.091	585.259
TP53TG1	14.1617	14.8915	13.6961	11.5239	10.5594	9.05037	12.6249	9.39414	13.0042	13.0477	11.9717	10.2452				SNF8	37.1745	37.2287	42.9144	38.7622	42.2375	39.5954	54.7081	74.2137	65.6715	43.8877	47.8868	44.8229
SMDT1	76.1191	76.3188	69.3935	66.0005	55.9647	57.6961	74.0663	77.9714	88.4289	74.7276	63.4501	65.3133				RUNX1	360.238	337.85	364.316	341.526	433.991	397.085	348.448	425.555	349.164	386.686	492.037	449.509
ALYREF	30.9787	22.3372	14.6092	25.143	20.0628	37.3328	30.2999	18.7883	35.7617	28.4677	22.7462	42.2616				FDPS	209.832	212.445	214.955	222.694	182.128	202.638	233.713	278.611	291.932	252.14	206.488	229.391
SEPT9	175.251	166.105	190.832	149.811	205.095	175.351	234.47	192.58	226.924	169.62	232.526	198.501				GPATCH4	100.017	81.9031	99.5249	101.62	81.3072	96.1602	116.991	151.246	163.203	115.057	92.1821	108.856
RPS27L	100.902	94.9331	79.4373	108.953	92.9225	114.261	101	134.336	117.688	123.36	105.351	129.346				IER2	45.4945	59.2773	49.4611	74.3396	63.0078	46.3832	71.6424	93.002	87.1285	84.1694	71.4352	52.5068
UBALD2	11.5064	11.1686	12.783	13.6192	11.6153	12.4443	9.25829	20.6671	14.9549	15.42	13.1689	14.0872				MFSD12	21.0301	35.1532	39.4356	16.2592	37.1373	37.9097	53.4877	48.8495	55.2811	18.4091	42.1045	42.9147
DLK1	76.1191	99.5867	84.9157	71.2386	69.6919	108.604	69.0164	77.032	71.5234	80.6584	79.0133	122.943				YDJC	99.1319	108.894	83.0896	96.3817	116.153	139.149	174.224	155.943	150.849	109.126	131.689	157.52
KRT10	36.2894	40.9515	31.9575	32.4764	36.9578	44.1206	37.8748	43.2131	44.8647	36.7707	41.901	49.9455				EIF4A1	925.821	776.143	853.047	858.185	839.661	796.173	1170.15	1197.68	1261.17	971.661	951.966	901.285
TNFRSF4	12.3915	22.3372	24.653	15.7144	9.50344	10.1817	10.1	15.0306	12.354	17.7923	10.7745	11.5259				HPGDS	52.2213	48.3973	43.8275	47.1432	65.4682	39.5954	36.1915	58.2437	42.914	53.3769	74.2246	44.8229
CMC1	53.6197	60.5617	58.2449	48.7356	45.5426	45.7609	67.434	57.6519	58.3436	55.1798	51.634	51.8024				KRTCAP2	98.2468	105.171	89.4811	91.1435	92.9225	69.0091	114.466	133.397	146.948	103.195	105.351	78.1199
PLSCR1	107.983	77.2495	118.699	94.2864	97.1463	118.786	84.1663	82.6685	99.4825	106.754	110.14	134.469				CCT3	521.328	568.668	567.018	512.29	583.934	558.861	800.421	741.198	828.371	580.029	662.035	632.643
SUMO2	434.437	470.003	432.668	464.183	460.389	502.069	563.847	652.752	596.446	525.561	521.966	568.354				RPL22L1	169.94	133.092	134.222	116.287	150.999	138.018	196.949	192.58	211.319	131.663	171.195	156.24
NDUFA4	265.532	255.947	233.747	228.383	240.754	261.33	317.307	372.008	361.518	258.581	272.955	295.831				TKT	766.502	824.615	819.026	741.72	764.499	755.706	1056.29	1125.42	1138.52	839.796	866.752	855.476
BLOC1S2	54.8766	54.9123	52.9582	75.4291	80.2513	71.2717	71.5414	93.9414	82.577	85.403	90.985	80.6812				SLBP	287.66	269.908	241.964	266.097	266.096	342.783	372.015	373.887	369.971	301.283	301.687	388.038
HLA-DRB1	72.561	95.2123	84.2035	80.573	87.5584	75.8308	109.98	104.839	117.181	91.227	99.2694	85.8422				LRPAP1	145.157	163.806	119.612	182.287	158.391	168.563	177.591	214.186	226.274	206.391	179.576	190.817
S100A4	179.677	201.035	172.571	159.239	152.055	93.8976	176.749	202.913	190.512	180.295	172.393	106.294				UQCRQ	339.881	389.97	302.227	278.669	239.698	222.65	441.873	507.284	529.273	315.517	271.758	252.045
PPIA	1358.52	1593.17	1352.92	1520.85	1394.68	1332.37	1906.9	1931.26	2080.42	1721.95	1581.22	1508.28				VCP	460.255	442.09	466.58	494.48	423.431	479.67	598.422	637.862	648.262	559.864	480.065	542.997
TCF4	116.834	141.469	143.352	145.62	126.713	121.049	121.199	111.79	121.59	164.875	143.66	137.03				STOML2	174.366	181.49	174.397	196.954	214.355	159.513	255.024	300.613	291.295	222.997	243.026	180.572
HLA-DQA1	32.864	28.1914	45.5349	30.0355	32.2483	32.3325	20.7302	36.6466	35.0334	34.007	36.5616	36.6011				GHITM	348.732	303.414	305.879	326.86	316.781	366.54	357.707	396.433	388.177	370.08	359.151	414.932
CD47	314.213	277.354	310.445	276.574	333.676	355.227	289.532	308.128	284.793	313.144	378.306	402.125				GFI1B	119.489	100.517	88.568	110.001	140.44	91.635	145.069	218.884	182.326	124.546	159.224	103.733
ADA	125.685	111.686	140.613	110.001	103.482	109.736	167.491	177.549	182.059	124.546	117.323	124.223				DDX21	430.162	443.952	462.015	467.242	497.347	458.175	563.073	604.983	658.015	529.024	563.867	518.665
PCBP2	498.988	530.723	515.329	508.508	540.461	514.344	569.57	660.22	647.254	575.747	612.748	582.249				PSMC3	171.711	170.321	157.962	191.716	168.95	187.795	249.132	265.854	273.089	217.066	191.547	212.588
SVIP	215.966	289.453	214.572	218.954	225.865	216.078	267.649	296.855	300.385	247.906	256.075	244.605				NOLC1	244.289	240.125	283.052	294.383	280.88	266.986	399.79	426.494	408.984	333.309	318.447	302.234
RPL23A	844.834	920.172	729.673	775.967	771.363	798.243	946.93	1108.51	1153.5	878.571	874.533	903.629				MCM7	479.621	510.033	494.885	553.053	508.962	550.806	780.154	767.501	849.828	626.182	577.036	623.525
HLA-DRB5	38.4225	51.8409	44.5397	33.6184	32.8186	57.6622	37.1931	38.8918	48.9025	38.0636	37.2081	65.2749				TMED3	187.643	163.806	200.876	152.964	190.069	191.189	244.082	238.611	263.336	173.19	215.491	216.43
CAPZA2	255.796	235.471	246.53	231.526	294.607	271.511	254.182	302.491	216.521	262.14	334.011	307.357				CENPV	25.3317	20.7178	32.6423	28.024	26.3245	16.9694	28.566	39.136	54.4293	31.7296	29.8455	19.2098
HLA-DMA	123.03	134.023	116.873	121.525	126.713	121.049	117.833	140.912	141.096	137.594	143.66	137.03				HSP90B1	843.506	907.449	814.461	820.292	905.995	838.291	1020.1	986.385	1067.71	928.758	1027.17	948.964
PSMB8	152.238	156.36	147.005	156.096	153.111	139.059	174.763	175.952	210.669	176.737	173.59	157.418				PPIB	316.965	317.979	295.096	301.078	274.734	288.628	411.935	381.064	415.369	340.888	311.48	326.733
HLA-DRA	766.502	692.453	728.632	691.434	758.164	686.697	813.046	831.382	770.502	782.861	859.569	777.357				PDIA3	677.761	618.927	596.748	604.229	583.86	714.81	831.504	869.804	920.629	684.125	661.952	809.181
SDHD	177.906	164.737	134.222	162.382	175.286	207.027	201.915	189.762	187.261	183.854	198.73	234.36				ENDOG	15.4363	9.0931	2.10007	6.36957	7.71891	3.63146	3.10574	10.5872	6.69719	7.21181	8.75132	4.1109
CSNK2B	185.872	218.718	171.639	231.044	176.342	182.489	274.407	303.036	279.572	261.594	199.928	206.582				EEF2	1873.77	1587.8	1663.62	1134.58	1622.98	1350.77	1998.95	2130.59	2155.45	1284.6	1840.05	1529.1
AIF1	191.183	227.095	170.745	141.43	157.335	145.937	199.474	217.944	265.937	160.131	178.378	165.204				ECI1	58.417	62.358	39.2621	61.81	38.0138	28.2824	67.333	72.3349	63.0706	69.983	43.0981	32.0163
LST1	40.7149	41.8822	47.4798	28.2859	33.79	30.545	52.1831	54.486	53.3174	32.0261	38.3095	34.5776				SRRM2	1066.55	1014.48	1022.64	926.102	843.695	898.25	1153.08	1172.39	1291.32	1048.56	956.539	1016.84
HLA-C	382.57	345.361	358.07	338.038	332.98	353.327	391.508	391.585	412.254	382.736	377.516	399.974				DDIT4	36.2894	55.843	24.653	38.2489	66.2707	32.6945	53.0248	43.2131	51.3668	43.3064	75.1344	37.0109
HLA-E	247.219	251.48	233.6	170.302	210.522	243.127	234.698	220.856	219.941	192.821	238.68	275.225				PXK	52.2213	51.1894	52.0451	72.2863	77.0835	58.8274	67.333	71.3955	98.1821	81.8445	87.3935	66.594
TMSB4X	819.378	683.825	639.89	676.568	688.366	680.611	726.902	855.694	921.806	766.029	780.436	770.467				PRELID1	193.723	206.591	229.428	211.505	230.691	239.914	315.009	351.98	313.637	239.472	261.546	271.588
TMEM256	16.7285	24.1986	20.0876	14.6668	12.6713	16.9694	21.5213	25.3642	27.9591	16.6061	14.366	19.2098				ZEB2	245.174	250.363	248.264	268.643	217.523	268.988	265.713	253.351	240.559	304.165	246.617	304.501
HLA-A	300.237	331.977	353.414	302.398	311.776	271.127	366.191	362.313	371.219	342.383	353.477	306.921				AGPAT2	73.4638	90.2795	75.785	85.9054	73.9157	108.604	116.991	117.427	113.137	97.2645	83.802	122.943
TRBC2	89.4311	67.9423	99.1049	89.635	90.6628	106.964	136.812	121.786	130.218	101.487	102.789	121.086				FASN	374.4	454.19	332.358	368.765	392.809	369.934	506.681	520.436	570.236	417.526	445.348	418.774
IGHD	7.08085	3.72287	7.30458	9.42864	5.27969	4.52519	10.1	13.1518	9.10297	10.6754	5.98585	5.12261				DCXR	215.966	225.233	171.658	160.287	160.503	118.786	263.441	311.886	316.653	181.481	181.97	134.469
IGHM	194.723	143.33	155.222	140.382	108.762	110.867	148.133	153.125	166.454	158.944	123.309	125.504				RAC3	8.85106	9.30717	12.783	7.33339	9.50344	5.65648	27.7749	26.3036	17.5557	8.30307	10.7745	6.40327
GIMAP1	40.352	57.7044	50.219	52.3813	30.4638	52.0396	47.9748	27.243	47.4655	59.3076	34.5384	58.9101				SF3B5	80.5447	65.1502	80.3504	82.7625	68.636	52.0396	96.7912	119.306	128.742	93.7061	77.8161	58.9101
GPSM3	76.1191	99.5867	87.6549	75.4291	86.5869	91.635	91.7413	94.8808	89.7293	85.403	98.168	103.733				PA2G4	440.756	472.804	521.355	519.372	570.46	487.476	750.805	821.828	818.39	588.047	646.76	551.834
DDAH2	46.9106	66.0809	58.4366	56.5719	63.3563	53.1709	63.1247	55.4254	62.4204	64.0522	71.8302	60.1907				KIF5B	321.294	310.859	331.445	386.574	336.844	274.905	361.915	324.098	356.967	437.69	381.897	311.199
RPS29	359.3	415.1	356.326	318.479	307.278	277.36	442.689	554.33	601.356	360.59	348.377	313.978				PGAM1	640.728	674.006	602.281	719.563	781.584	705.895	977.937	992.003	1010.67	814.709	886.122	799.089
HLA-DPB1	139.502	154.499	184.441	142.393	178.454	149.331	185.275	170.973	191.533	161.222	202.322	169.046				RNASEH1	65.4979	56.7737	43.7818	69.1434	49.6291	54.3022	95.0995	84.5473	85.1778	78.2861	56.267	61.4714
EPB41L4A-AS1	29.3501	32.4076	33.0076	21.9583	29.0489	45.2179	41.5445	29.3097	36.9321	24.8618	32.9342	51.1877				THOP1	99.1319	115.409	110.482	125.715	112.985	97.2915	160.758	165.337	165.154	142.338	128.097	110.136
LTB	21.2426	12.0993	26.4791	9.42864	12.6713	13.5756	11.7833	11.273	18.8562	10.6754	14.366	15.3678				CYCS	232.783	215.926	197.224	188.573	232.306	211.552	273.54	312.825	334.859	213.507	263.378	239.482
HLA-DPA1	512.477	500.726	464.754	497.707	472.004	446.862	600.947	614.377	632.657	563.517	535.135	505.858				BSG	261.991	263.393	231.92	283.907	235.474	235.31	327.407	326.916	331.894	321.447	266.969	266.376
RPS18	1574.6	1742.29	1545.83	1418.49	1411.79	1409.6	1969.49	2135.28	2048.81	1606.05	1600.62	1595.69				MRPL52	61.0723	54.9123	68.4804	61.81	52.7969	41.858	86.6913	74.2137	94.931	69.983	59.8585	47.3842
HLA-B	451.608	512.732	583.335	422.309	491.909	454.838	523.237	522.615	533.259	478.15	557.702	514.887				DHCR7	171.711	154.499	160.701	128.858	147.831	136.887	180.958	174.731	176.858	145.897	167.604	154.959
PSMB9	32.7489	33.5058	52.0451	38.7622	32.7341	45.2519	57.2331	56.3649	52.017	43.8877	37.1123	51.2261				ANKRD13D	52.2213	55.843	62.0889	79.6197	58.0766	57.6961	68.1747	74.2137	92.3302	90.1476	65.8444	65.3133
HLA-DMB	48.6808	44.6744	60.2628	46.0956	42.2375	37.3328	32.8249	44.1525	47.4655	52.1907	47.8868	42.2616				SMARCC1	279.694	344.365	303.14	246.192	234.418	295.268	335.824	343.826	394.029	278.746	265.772	334.251
SHANK3	35.4043	29.7829	37.436	30.3812	26.3985	38.4641	41.2415	34.7583	45.5149	34.3984	29.9293	43.5422				BRMS1	56.6468	73.5266	53.8713	32.4764	39.0697	44.1206	106.891	84.5473	81.9268	36.7707	44.2953	49.9455
MALAT1	2505.74	2947.58	2476.25	2215.73	2312.23	2342.92	1841.56	2234.87	1891.47	2508.71	2621.49	2652.23				YIF1A	38.0596	51.1894	27.3922	45.048	45.4053	42.9893	48.5471	54.486	52.6672	51.0046	51.4783	48.6648
TXNIP	87.6255	75.388	75.785	76.4768	102.426	66.7465	84.1663	81.729	74.7744	86.5892	116.126	75.5586				C19orf70	35.4043	29.7829	32.8706	36.6669	38.0138	24.8885	42.9248	50.7284	57.2187	41.5153	43.0981	28.1744
MTRNR2L12	7842.31	8247.69	6929.47	6029.9	5920.38	6335.5	6461.23	7782.19	8706.89	6827.22	6712.24	7171.93				CCDC85B	30.0936	25.1293	70.3066	80.6673	95.0344	74.6656	159.916	171.913	165.804	91.3338	107.745	84.5231
GTF2H5	23.8979	40.9515	31.9575	23.0478	25.3425	44.1206	28.6165	42.2736	35.7617	26.0954	28.7321	49.9455				TOMM5	222.958	196.381	183.637	188.573	201.505	174.22	314.765	327.799	342.948	213.507	228.456	197.221
																RUVBL1	170.126	153.782	178.515	181.564	146.997	179.989	231.491	273.83	264.929	205.572	166.658	203.752
																TUBB6	137.032	134.6	141.837	140.382	142.89	159.106	182.254	169.207	189.439	158.944	162.001	180.111
																RHOG	235.438	243.848	219.137	211.621	230.194	222.865	305.524	296.855	290.645	239.603	260.983	252.289
																ATOX1	122.145	104.24	106.829	81.7149	67.58	55.4335	134.666	129.639	143.047	92.5199	76.6189	62.752
																POLR2L	173.481	202.896	156.692	120.99	97.5898	80.3221	193.33	241.965	292.947	136.989	110.643	90.9264
																RPS27	1424.14	1461.23	1048.21	986.865	956.68	790.776	1411.47	1317.06	1534.5	1117.36	1084.64	895.177
																IMP3	76.7476	80.0882	81.026	97.6912	77.9388	117.406	116.242	137.154	119.132	110.609	88.3632	132.906
																TUFM	476.187	483.042	411.796	506.004	480.452	385.772	625.356	675.439	740.592	572.912	544.713	436.703
																DPM3	35.4043	48.3973	33.7837	33.5241	26.3985	23.7572	40.3998	51.6678	43.5642	37.9569	29.9293	26.8937
																FARSA	130.111	120.062	110.482	108.953	106.65	162.907	189.374	202.913	228.875	123.36	120.914	184.414
																CALR	596.562	608.503	609.019	600.29	557.535	593.648	743.188	800.08	988.759	679.666	632.106	672.023
																GADD45GIP1	186.333	214.819	173.621	175.017	236.995	118.73	325.042	302.444	363.176	198.159	268.693	134.405
																GATA2	562.928	631.026	435.536	574.1	579.71	468.357	365.282	457.495	410.934	650.012	657.247	530.191
																FCER1A	143.387	131.231	85.8288	120.477	106.65	133.493	146.449	211.368	142.397	136.408	120.914	151.117
																DCTPP1	157.469	165.668	168.005	150.754	190.048	162.907	301.997	304.361	337.09	170.687	215.467	184.414
																MRPL41	50.4511	68.873	28.3052	49.2385	53.8528	45.2519	77.433	97.6991	73.474	55.7492	61.0557	51.2261
																SHMT2	234.553	203.752	232.833	181.239	213.299	222.368	292.057	257.343	274.338	205.204	241.828	251.725
																ANXA2	252.255	245.709	203.615	188.573	221.747	238.704	212.941	206.671	227.574	213.507	251.406	270.218
																NAA38	245.077	247.571	216.088	141.314	153.111	102.948	279.432	279.006	352.916	160	173.59	116.539
																RUVBL2	131.881	157.291	158.875	160.287	137.272	161.775	215.466	239.551	224.974	181.481	155.632	183.133
																NPW	4.42553	6.51502	6.39151	4.19051	11.6153	6.78778	15.1499	14.0912	19.5064	4.74461	13.1689	7.68392
																UQCR10	156.664	139.607	139.7	128.858	120.377	108.604	178.433	186.004	223.673	145.897	136.477	122.943
																PGP	58.417	36.2979	67.5674	56.5719	52.7969	79.1908	84.1663	70.4561	94.2808	64.0522	59.8585	89.6457
																IRAK1	160.204	158.222	148.831	142.477	156.279	195.714	267.649	293.097	274.39	161.317	177.181	221.553
																CMSS1	104.814	135.885	112.308	138.287	100.314	83.716	162.441	146.549	154.1	156.572	113.731	94.7684
																H1FX	44.2553	32.3517	40.1752	48.1908	53.8212	34.9344	52.1831	47.7598	60.4568	54.563	61.0198	39.5466
																BRI3BP	196.494	172.183	162.527	191.716	158.391	205.896	231.457	256.46	251.632	217.066	179.576	233.079
																PRSS57	166.4	136.815	135.135	148.763	135.16	105.211	184.324	198.216	193.763	168.434	153.238	119.101
																P4HB	777.123	627.303	621.428	669.423	680.278	643.289	774.33	784.815	833.572	757.94	771.265	728.218
																BCAP31	113.294	81.9031	119.612	120.477	141.496	116.524	148.974	184.125	195.064	136.408	160.421	131.907
																IFITM1	103.593	106.362	77.949	59.6728	53.4093	59.9022	72.5513	81.8981	87.096	67.5633	60.5529	67.8106
																NDUFA13	187.111	178.902	137.655	146.961	129.902	108.604	201.014	214.478	230.825	166.394	147.276	122.943
																RPS19BP1	131.881	118.201	125.091	110.001	161.559	134.624	218.832	231.096	217.821	124.546	183.167	152.398
																EXD3	15.9319	13.03	7.30458	15.7144	16.895	16.9694	15.9916	17.8489	17.5557	17.7923	19.1547	19.2098
																EIF4EBP1	90.2808	78.1802	105.916	71.2386	88.6988	65.6152	138.874	141.852	161.903	80.6584	100.562	74.2779
																LONP1	111.523	112.617	105.003	118.382	96.0904	151.594	155.708	153.125	167.969	134.035	108.943	171.608
																XRCC6	476.187	457.913	433.709	404.384	404.424	523.79	605.156	588.073	619.002	457.855	458.516	592.943
																RABL6	100.017	90.2795	91.3072	103.715	76.0275	91.635	112.783	167.216	164.504	117.429	86.1963	103.733
																TOMM7	91.166	98.656	70.3066	56.5719	91.8666	76.9282	146.449	147.488	152.8	64.0522	104.154	87.0844
																FLNA	470.877	472.804	440.101	485.051	465.669	385.772	472.173	500.708	513.005	549.189	527.952	436.703
																HIST1H4C	519.557	581.698	367.968	212.668	189.013	82.5847	533.614	504.465	646.311	240.789	214.294	93.4877
																DYNC1H1	347.847	349.019	363.403	364.574	324.173	362.015	366.123	401.13	429.79	412.781	367.531	409.809
																SPN	330.145	388.053	360.664	361.431	340.012	356.358	445.24	509.163	480.507	409.223	385.489	403.406
																RPS26	421.311	497.003	440.101	435.813	351.627	415.186	521.831	574.922	755.547	493.44	398.658	470
																RPL37A	830.23	1023.79	723.153	712.386	646.234	660.677	976.329	1078.45	1166.48	806.584	732.669	747.902
																CFD	1.77021	2.79215	7.30458	6.28576	1.05594	3.39389	5.04998	10.3336	9.10297	7.11692	1.19717	3.84196
																TFDP1	161.089	133.092	157.962	174.954	190.058	166.301	195.266	205.732	193.763	198.088	215.479	188.256
																UBL5	131.881	158.222	120.526	105.81	99.2582	74.6656	177.591	182.246	195.064	119.801	112.534	84.5231
																TXNRD1	134.536	142.4	163.44	136.192	164.726	178.745	183.483	170.973	175.557	154.2	186.759	202.343
																MT-ND6	554.077	621.719	526.843	450.48	463.557	506.821	526.881	575.861	691.826	510.046	525.558	573.733
																MT-CYB	4264.44	4446.03	3960.91	4055.36	3513.11	3849.8	4200.74	4309.09	4775.16	4591.6	3982.99	4358.06
																MT-ND5	4151.15	4211.49	3843.12	3966.32	3453.97	3706.13	4023.99	4111.82	4620.41	4490.77	3915.95	4195.42
																PNP	177.906	179.628	187.18	192.763	205.908	196.846	292.015	278.067	304.95	218.252	233.448	222.834
																HMGN2	1453.99	1569.09	1579.44	1563.76	1659.79	1745.41	1952.43	2117.11	2233.67	1770.53	1881.78	1975.84
																MT-ND3	383.251	397.416	325.967	349.907	304.11	298.662	345.082	387.978	427.19	396.175	344.785	338.092
																MT-ND4	10676.2	10775.8	10178	9689.5	9270.08	9587.74	10780	11279.5	12164.8	10970.7	10510	10853.5
																MT-ND1	7422.5	7511.81	6764.95	6749.86	5843.56	6520.79	7781.17	8556.19	9355.91	7642.38	6625.14	7381.69
																APRT	129.226	143.33	141.526	124.668	116.153	138.018	212.099	177.549	184.66	141.152	131.689	156.24
																MT-CO3	5347.81	6160.41	6147.72	6010.24	5805.55	5430.22	7164.24	7620.53	8084.09	6804.96	6582.04	6147.14
																ZNF580	28.3234	30.7136	39.2621	22.0002	26.3985	13.5756	31.1415	53.5466	39.0127	24.9092	29.9293	15.3678
																C8orf82	7.08085	13.03	8.21765	30.3812	13.7272	18.1007	21.0416	9.39414	13.6545	34.3984	15.5632	20.4905
																VDAC1	558.502	612.412	640.064	674.661	611.388	730.818	871.963	964.779	878.437	763.871	693.162	827.302
																ALG3	95.5915	107.032	94.9595	114.191	99.2582	89.3724	146.449	163.458	161.253	129.291	112.534	101.172
																RPL41	1871.11	2095.97	1782.32	1687.73	1616.64	1598.52	2190.85	2445.3	2694.47	1910.89	1832.87	1809.56
																TMA7	332.8	301.478	246.53	275.515	265.04	247.754	370.887	389.848	423.639	311.946	300.49	280.463
																RPS28	793.94	820.892	664.717	622.29	512.13	390.297	879.538	882.091	992.874	704.575	580.628	441.825
																MIF	742.604	826.076	618.068	652.179	686.793	505.429	1025.25	1159.56	1095.1	738.416	778.652	572.158
																RPL36A	462.335	479.319	415.293	372.169	363.053	362.501	518.776	523.32	620.576	421.381	411.611	410.36
																C4orf48	31.8638	33.5058	24.653	14.6668	32.7341	22.6259	34.5082	43.2131	48.7659	16.6061	37.1123	25.6131
																NME2	475.408	475.847	502.957	444.885	447.718	470.02	677.867	721.977	821.147	503.712	507.6	532.073
																NEAT1	1145.33	1265.77	1455.44	1054.96	1010.53	1150.53	620.306	704.561	543.578	1194.46	1145.69	1302.42
																CRNDE	8.85106	6.51502	3.65229	5.23813	11.6153	15.8382	11.7833	9.39414	8.45276	5.93076	13.1689	17.9291
																CEBPA	29.1643	38.7085	35.4272	38.9089	51.6882	33.0225	71.2636	76.8065	74.833	44.0537	58.6015	37.3823
																SNHG19	14.1617	13.03	17.3484	20.9525	6.33563	6.78778	20.1999	17.8489	16.2553	23.7231	7.18302	7.68392
																BOP1	87.6255	73.5266	94.0465	82.7625	106.65	111.998	172.541	170.034	173.607	93.7061	120.914	126.785
																MRPL12	92.9362	96.7945	109.569	100.572	90.8107	99.5541	180.958	177.549	205.467	113.871	102.957	112.697
																RPL17	1495.03	1659.77	1431.09	1299.06	1342.69	1408.36	2048.2	2104.73	2218.64	1470.83	1522.27	1594.3
																SNHG25	4.42553	2.79215	11.8699	8.38102	6.33563	3.39389	14.3083	9.39414	13.6545	9.48922	7.18302	3.84196
																NCOA4	227.472	277.354	234.66	258.764	248.145	230.785	244.082	230.157	269.838	292.98	281.335	261.253
																MRPS21	119.489	118.201	87.6549	96.3817	87.6429	105.211	132.983	127.76	156.051	109.126	99.3652	119.101

## Sheet: Table S4
gene	interaction_strength	interaction_p	gene.chr	gene.start	gene.end	re.chr	re.start	re.end
TNFRSF4	8.74419	0.0459054	chr1	1149268	1149768	chr1	1535226	1535726
RPL11	11.117	0.0161798	chr1	24018019	24018519	chr1	23695240	23695740
RPL11	10.5104	0.0211799	chr1	24018019	24018519	chr1	23866207	23866707
RPL11	9.27868	0.0363907	chr1	24018019	24018519	chr1	23881229	23881729
RPL11	11.9949	0.0109285	chr1	24018019	24018519	chr1	23886035	23886535
RPL11	8.95556	0.0418853	chr1	24018019	24018519	chr1	24235239	24235739
PRDX1	9.08099	0.039663	chr1	45988469	45988969	chr1	45518625	45519125
PRDX1	14.0453	0.00432466	chr1	45988469	45988969	chr1	46009403	46009903
PRDX1	9.283	0.0363222	chr1	45988469	45988969	chr1	46035655	46036155
AKR1A1	9.96131	0.0269853	chr1	46015965	46016465	chr1	45518625	45519125
AKR1A1	9.95296	0.0270847	chr1	46015965	46016465	chr1	45765858	45766358
AKR1A1	23.1423	6.31e-05	chr1	46015965	46016465	chr1	45769152	45769652
AKR1A1	15.4446	0.00228102	chr1	46015965	46016465	chr1	46035655	46036155
HSPB11	10.1452	0.0248861	chr1	54411500	54412000	chr1	54147562	54148062
HSPB11	18.1468	0.000654912	chr1	54411500	54412000	chr1	54356157	54356657
HSPB11	10.3538	0.0226981	chr1	54411500	54412000	chr1	54356662	54357162
HSPB11	8.82015	0.0444196	chr1	54411500	54412000	chr1	54452044	54452544
HSPB11	15.2	0.00255176	chr1	54411500	54412000	chr1	54483606	54484106
HSPB11	8.85562	0.0437418	chr1	54411500	54412000	chr1	54637747	54638247
HSPB11	8.92279	0.0424855	chr1	54411500	54412000	chr1	54649464	54649964
GNG5	9.64033	0.0310689	chr1	84971998	84972498	chr1	84863965	84864465
GNG5	12.2765	0.00962977	chr1	84971998	84972498	chr1	85245592	85246092
GNG5	11.0933	0.0163518	chr1	84971998	84972498	chr1	85312884	85313384
GNG5	8.81744	0.0444717	chr1	84971998	84972498	chr1	85313539	85314039
GNG5	11.5925	0.013087	chr1	84971998	84972498	chr1	85319964	85320464
PSMA5	10.755	0.0190041	chr1	109968812	109969312	chr1	109490658	109491158
PSMA5	10.8341	0.0183487	chr1	109968812	109969312	chr1	109583318	109583818
PSMA5	12.4418	0.00893975	chr1	109968812	109969312	chr1	109642494	109642994
PSMA5	12.3153	0.00946352	chr1	109968812	109969312	chr1	109704819	109705319
CD53	19.1828	0.000404402	chr1	111415525	111416025	chr1	111061547	111062047
CD53	15.5516	0.00217171	chr1	111415525	111416025	chr1	111097857	111098357
CD53	16.2787	0.00155437	chr1	111415525	111416025	chr1	111149438	111149938
TXNIP	20.4161	0.000227304	chr1	145438219	145438719	chr1	144948525	144949025
TXNIP	9.16088	0.0383077	chr1	145438219	145438719	chr1	145028572	145029072
TXNIP	25.2003	2.39e-05	chr1	145438219	145438719	chr1	145029888	145030388
TXNIP	10.5662	0.0206626	chr1	145438219	145438719	chr1	145040896	145041396
TXNIP	12.4735	0.00881281	chr1	145438219	145438719	chr1	145042653	145043153
TXNIP	9.56377	0.0321284	chr1	145438219	145438719	chr1	145053850	145054350
TXNIP	10.7721	0.0188604	chr1	145438219	145438719	chr1	145262685	145263185
TXNIP	10.6197	0.0201791	chr1	145438219	145438719	chr1	145713517	145714017
CTSS	11.9533	0.0111341	chr1	150738183	150738683	chr1	150240350	150240850
CTSS	10.0668	0.0257609	chr1	150738183	150738683	chr1	150241730	150242230
CTSS	11.1874	0.0156805	chr1	150738183	150738683	chr1	150253615	150254115
CTSS	11.4811	0.0137551	chr1	150738183	150738683	chr1	150254703	150255203
CTSS	10.135	0.0249986	chr1	150738183	150738683	chr1	150336240	150336740
CTSS	25.9878	1.64e-05	chr1	150738183	150738683	chr1	150521647	150522147
CTSS	13.086	0.00668411	chr1	150738183	150738683	chr1	150533719	150534219
CTSS	19.9062	0.000288518	chr1	150738183	150738683	chr1	150551816	150552316
CTSS	8.72833	0.0462218	chr1	150738183	150738683	chr1	150848994	150849494
CTSS	8.65975	0.0476135	chr1	150738183	150738683	chr1	150946278	150946778
CTSS	12.0237	0.010788	chr1	150738183	150738683	chr1	150951792	150952292
CTSS	10.0033	0.0264913	chr1	150738183	150738683	chr1	150979101	150979601
CTSS	9.14666	0.0385455	chr1	150738183	150738683	chr1	150980601	150981101
CTSS	10.2191	0.0240888	chr1	150738183	150738683	chr1	150986003	150986503
CTSS	13.7099	0.00503719	chr1	150738183	150738683	chr1	151031835	151032335
CTSS	8.61819	0.0484766	chr1	150738183	150738683	chr1	151032665	151033165
CTSS	14.1844	0.00405908	chr1	150738183	150738683	chr1	151103618	151104118
CTSS	15.0248	0.002765	chr1	150738183	150738683	chr1	151148510	151149010
CTSS	12.5473	0.00852486	chr1	150738183	150738683	chr1	151162423	151162923
CTSS	16.248	0.00157651	chr1	150738183	150738683	chr1	151167547	151168047
CTSS	13.664	0.00514337	chr1	150738183	150738683	chr1	151170175	151170675
CTSS	14.6555	0.00327393	chr1	150738183	150738683	chr1	151226929	151227429
S100A11	12.3501	0.00931628	chr1	152020133	152020633	chr1	151682659	151683159
S100A4	8.97669	0.0415028	chr1	153522362	153522862	chr1	153606318	153606818
S100A4	9.85672	0.028255	chr1	153522362	153522862	chr1	153643274	153643774
S100A4	9.32476	0.0356663	chr1	153522362	153522862	chr1	153895201	153895701
RAB13	9.62167	0.0313239	chr1	153958584	153959084	chr1	154178559	154179059
CD48	9.88445	0.0279129	chr1	160681391	160681891	chr1	160221620	160222120
CD48	20.8095	0.000189061	chr1	160681391	160681891	chr1	160232082	160232582
CD48	13.4684	0.00562101	chr1	160681391	160681891	chr1	160277155	160277655
CD48	12.012	0.0108448	chr1	160681391	160681891	chr1	160337656	160338156
CD48	10.4023	0.0222163	chr1	160681391	160681891	chr1	160345305	160345805
CD48	9.40317	0.0344658	chr1	160681391	160681891	chr1	160346217	160346717
CD48	14.1198	0.00418029	chr1	160681391	160681891	chr1	160673930	160674430
CD48	22.2435	9.64e-05	chr1	160681391	160681891	chr1	160825251	160825751
SDHC	9.28831	0.0362381	chr1	161283797	161284297	chr1	161155127	161155627
SDHC	9.95983	0.0270029	chr1	161283797	161284297	chr1	161582246	161582746
PTPRC	12.5283	0.00859814	chr1	198607551	198608051	chr1	198234477	198234977
PTPRC	11.6749	0.0126136	chr1	198607551	198608051	chr1	198238121	198238621
PTPRC	18.8819	0.000465268	chr1	198607551	198608051	chr1	198574069	198574569
PTPRC	10.0216	0.0262792	chr1	198607551	198608051	chr1	198575048	198575548
PTPRC	9.05518	0.0401109	chr1	198607551	198608051	chr1	198677846	198678346
PTPRC	8.55895	0.0497329	chr1	198607551	198608051	chr1	198689727	198690227
PTPRC	12.4515	0.00890071	chr1	198607551	198608051	chr1	198695551	198696051
PTPRC	11.4927	0.0136839	chr1	198607551	198608051	chr1	198716171	198716671
PTPRC	16.4961	0.00140616	chr1	198607551	198608051	chr1	198757659	198758159
PTPRC	9.02923	0.0405659	chr1	198607551	198608051	chr1	198848828	198849328
PTPRC	8.74362	0.0459168	chr1	198607551	198608051	chr1	198935638	198936138
PTPRC	11.4383	0.0140202	chr1	198607551	198608051	chr1	199010635	199011135
PTPRC	17.2024	0.00101466	chr1	198607551	198608051	chr1	199064694	199065194
DEGS1	8.71221	0.0465452	chr1	224363208	224363708	chr1	223871923	223872423
DEGS1	9.61224	0.0314537	chr1	224363208	224363708	chr1	223884118	223884618
DEGS1	9.49227	0.0331493	chr1	224363208	224363708	chr1	223885875	223886375
DEGS1	14.5291	0.00346845	chr1	224363208	224363708	chr1	223889045	223889545
DEGS1	9.03331	0.040494	chr1	224363208	224363708	chr1	223897308	223897808
DEGS1	14.5307	0.00346598	chr1	224363208	224363708	chr1	223899959	223900459
DEGS1	8.8953	0.0429953	chr1	224363208	224363708	chr1	223901332	223901832
DEGS1	11.0024	0.0170264	chr1	224363208	224363708	chr1	223904240	223904740
DEGS1	8.98848	0.0412907	chr1	224363208	224363708	chr1	223910193	223910693
DEGS1	15.1312	0.00263353	chr1	224363208	224363708	chr1	223914329	223914829
DEGS1	9.66486	0.0307368	chr1	224363208	224363708	chr1	223935982	223936482
DEGS1	10.1358	0.0249899	chr1	224363208	224363708	chr1	223936676	223937176
DEGS1	10.1643	0.0246784	chr1	224363208	224363708	chr1	224020213	224020713
DEGS1	9.20233	0.0376222	chr1	224363208	224363708	chr1	224023545	224024045
DEGS1	14.9691	0.00283647	chr1	224363208	224363708	chr1	224180125	224180625
DEGS1	11.9716	0.0110435	chr1	224363208	224363708	chr1	224216121	224216621
DEGS1	8.72592	0.04627	chr1	224363208	224363708	chr1	224294359	224294859
DEGS1	9.07885	0.0397	chr1	224363208	224363708	chr1	224303783	224304283
DEGS1	8.9772	0.0414935	chr1	224363208	224363708	chr1	224370003	224370503
DEGS1	20.6987	0.000199133	chr1	224363208	224363708	chr1	224370757	224371257
DEGS1	14.6001	0.00335781	chr1	224363208	224363708	chr1	224567676	224568176
DEGS1	9.73706	0.0297789	chr1	224363208	224363708	chr1	224688437	224688937
DEGS1	9.51053	0.0328856	chr1	224363208	224363708	chr1	224690325	224690825
DEGS1	11.8159	0.0118419	chr1	224363208	224363708	chr1	224691149	224691649
DEGS1	10.5521	0.0207921	chr1	224363208	224363708	chr1	224701342	224701842
SRP9	11.5471	0.0133554	chr1	225965281	225965781	chr1	226053691	226054191
SRP9	9.8548	0.0282789	chr1	225965281	225965781	chr1	226107535	226108035
SRP9	14.6996	0.00320862	chr1	225965281	225965781	chr1	226222163	226222663
SRP9	10.0743	0.0256765	chr1	225965281	225965781	chr1	226271062	226271562
SRP9	11.1102	0.0162289	chr1	225965281	225965781	chr1	226297510	226298010
H3F3A	8.91896	0.0425561	chr1	226249302	226249802	chr1	225997544	225998044
H3F3A	8.91896	0.0425561	chr1	226249302	226249802	chr1	226069819	226070319
H3F3A	9.74331	0.0296974	chr1	226249302	226249802	chr1	226138648	226139148
H3F3A	9.00258	0.0410385	chr1	226249302	226249802	chr1	226288616	226289116
H3F3A	14.622	0.00332435	chr1	226249302	226249802	chr1	226297510	226298010
H3F3A	11.2646	0.0151505	chr1	226249302	226249802	chr1	226309435	226309935
H3F3A	10.0701	0.0257239	chr1	226249302	226249802	chr1	226310259	226310759
H3F3A	10.8623	0.0181204	chr1	226249302	226249802	chr1	226421434	226421934
H3F3A	9.59239	0.0317283	chr1	226249302	226249802	chr1	226515331	226515831
H3F3A	18.4448	0.000570208	chr1	226249302	226249802	chr1	226537715	226538215
H3F3A	10.1113	0.0252609	chr1	226249302	226249802	chr1	226736251	226736751
GALNT2	17.3521	0.00094675	chr1	230193286	230193786	chr1	229694192	229694692
GALNT2	11.5294	0.0134616	chr1	230193286	230193786	chr1	229889455	229889955
GALNT2	16.6805	0.00129141	chr1	230193286	230193786	chr1	230202645	230203145
GALNT2	9.53327	0.0325602	chr1	230193286	230193786	chr1	230203750	230204250
GALNT2	10.1358	0.0249904	chr1	230193286	230193786	chr1	230262814	230263314
GALNT2	18.5863	0.000533891	chr1	230193286	230193786	chr1	230409910	230410410
GALNT2	9.49832	0.0330618	chr1	230193286	230193786	chr1	230416503	230417003
GALNT2	13.0335	0.00684467	chr1	230193286	230193786	chr1	230556971	230557471
GALNT2	12.3852	0.00917035	chr1	230193286	230193786	chr1	230643349	230643849
NTPCR	9.42327	0.0341646	chr1	233086101	233086601	chr1	232765684	232766184
NTPCR	9.48948	0.0331899	chr1	233086101	233086601	chr1	232861784	232862284
IAH1	16.3169	0.00152723	chr2	9613537	9614037	chr2	9116899	9117399
IAH1	10.8844	0.0179436	chr2	9613537	9614037	chr2	9117587	9118087
IAH1	12.5185	0.00863613	chr2	9613537	9614037	chr2	9121971	9122471
IAH1	11.5605	0.0132756	chr2	9613537	9614037	chr2	9124191	9124691
IAH1	18.0458	0.000686346	chr2	9613537	9614037	chr2	9124882	9125382
IAH1	9.72117	0.0299871	chr2	9613537	9614037	chr2	9125646	9126146
IAH1	11.4454	0.013976	chr2	9613537	9614037	chr2	9126730	9127230
IAH1	12.6766	0.00804215	chr2	9613537	9614037	chr2	9129624	9130124
IAH1	11.5605	0.0132756	chr2	9613537	9614037	chr2	9137672	9138172
IAH1	15.5752	0.00214833	chr2	9613537	9614037	chr2	9139839	9140339
IAH1	11.6892	0.0125332	chr2	9613537	9614037	chr2	9141838	9142338
IAH1	30.6639	1.77e-06	chr2	9613537	9614037	chr2	9143692	9144192
IAH1	13.1473	0.00650112	chr2	9613537	9614037	chr2	9149067	9149567
IAH1	10.8844	0.0179436	chr2	9613537	9614037	chr2	9157507	9158007
IAH1	10.176	0.0245509	chr2	9613537	9614037	chr2	9158449	9158949
IAH1	9.18771	0.0378626	chr2	9613537	9614037	chr2	9160343	9160843
IAH1	15.4633	0.00226156	chr2	9613537	9614037	chr2	9165717	9166217
IAH1	9.18771	0.0378626	chr2	9613537	9614037	chr2	9172173	9172673
IAH1	16.1279	0.00166619	chr2	9613537	9614037	chr2	9173513	9174013
IAH1	11.1789	0.0157397	chr2	9613537	9614037	chr2	9190211	9190711
IAH1	11.4454	0.013976	chr2	9613537	9614037	chr2	9192924	9193424
IAH1	10.8844	0.0179436	chr2	9613537	9614037	chr2	9211112	9211612
IAH1	13.6857	0.00509288	chr2	9613537	9614037	chr2	9234274	9234774
IAH1	21.2598	0.000153072	chr2	9613537	9614037	chr2	9235764	9236264
IAH1	10.8844	0.0179436	chr2	9613537	9614037	chr2	9238382	9238882
IAH1	11.9141	0.0113318	chr2	9613537	9614037	chr2	9245523	9246023
IAH1	22.8589	7.22e-05	chr2	9613537	9614037	chr2	9246324	9246824
IAH1	13.559	0.00539457	chr2	9613537	9614037	chr2	9248336	9248836
IAH1	15.0534	0.00272904	chr2	9613537	9614037	chr2	9252111	9252611
IAH1	9.56558	0.0321029	chr2	9613537	9614037	chr2	9258659	9259159
IAH1	11.4454	0.013976	chr2	9613537	9614037	chr2	9264305	9264805
IAH1	12.3737	0.00921777	chr2	9613537	9614037	chr2	9276996	9277496
IAH1	15.8824	0.00186549	chr2	9613537	9614037	chr2	9279750	9280250
IAH1	11.4454	0.013976	chr2	9613537	9614037	chr2	9280662	9281162
IAH1	22.7746	7.51e-05	chr2	9613537	9614037	chr2	9282774	9283274
IAH1	9.56558	0.0321029	chr2	9613537	9614037	chr2	9284299	9284799
IAH1	12.7938	0.00762775	chr2	9613537	9614037	chr2	9293046	9293546
IAH1	11.6729	0.0126248	chr2	9613537	9614037	chr2	9305727	9306227
IAH1	11.3755	0.0144193	chr2	9613537	9614037	chr2	9308794	9309294
IAH1	20.5738	0.000211127	chr2	9613537	9614037	chr2	9310804	9311304
IAH1	12.1466	0.0102089	chr2	9613537	9614037	chr2	9315216	9315716
IAH1	8.64348	0.0479496	chr2	9613537	9614037	chr2	9319039	9319539
IAH1	12.5028	0.00869724	chr2	9613537	9614037	chr2	9330946	9331446
IAH1	16.9246	0.00115374	chr2	9613537	9614037	chr2	9331745	9332245
IAH1	12.7938	0.00762775	chr2	9613537	9614037	chr2	9345562	9346062
IAH1	30.6105	1.82e-06	chr2	9613537	9614037	chr2	9346644	9347144
IAH1	21.8451	0.000116286	chr2	9613537	9614037	chr2	9347743	9348243
IAH1	10.8844	0.0179436	chr2	9613537	9614037	chr2	9367067	9367567
IAH1	11.906	0.0113732	chr2	9613537	9614037	chr2	9371360	9371860
IAH1	9.71829	0.0300252	chr2	9613537	9614037	chr2	9373065	9373565
IAH1	14.131	0.00415908	chr2	9613537	9614037	chr2	9374794	9375294
IAH1	12.1064	0.0103951	chr2	9613537	9614037	chr2	9375474	9375974
IAH1	11.6892	0.0125332	chr2	9613537	9614037	chr2	9389474	9389974
IAH1	11.8975	0.0114164	chr2	9613537	9614037	chr2	9396738	9397238
IAH1	14.131	0.00415908	chr2	9613537	9614037	chr2	9399112	9399612
IAH1	11.1634	0.0158493	chr2	9613537	9614037	chr2	9399995	9400495
IAH1	11.6729	0.0126248	chr2	9613537	9614037	chr2	9400793	9401293
IAH1	11.8975	0.0114164	chr2	9613537	9614037	chr2	9401373	9401873
IAH1	19.611	0.000331175	chr2	9613537	9614037	chr2	9403508	9404008
IAH1	13.4711	0.00561412	chr2	9613537	9614037	chr2	9406749	9407249
IAH1	15.4787	0.00224562	chr2	9613537	9614037	chr2	9411234	9411734
IAH1	9.04657	0.0402612	chr2	9613537	9614037	chr2	9414795	9415295
IAH1	10.1618	0.0247048	chr2	9613537	9614037	chr2	9417076	9417576
IAH1	10.5392	0.0209112	chr2	9613537	9614037	chr2	9431582	9432082
IAH1	9.71829	0.0300252	chr2	9613537	9614037	chr2	9434782	9435282
IAH1	10.1618	0.0247048	chr2	9613537	9614037	chr2	9436657	9437157
IAH1	10.1618	0.0247048	chr2	9613537	9614037	chr2	9446935	9447435
IAH1	9.17491	0.0380743	chr2	9613537	9614037	chr2	9447713	9448213
IAH1	11.4295	0.0140758	chr2	9613537	9614037	chr2	9450454	9450954
IAH1	9.71829	0.0300252	chr2	9613537	9614037	chr2	9451559	9452059
IAH1	10.8692	0.0180649	chr2	9613537	9614037	chr2	9460791	9461291
IAH1	10.1618	0.0247048	chr2	9613537	9614037	chr2	9461477	9461977
IAH1	11.4295	0.0140758	chr2	9613537	9614037	chr2	9465679	9466179
IAH1	9.71829	0.0300252	chr2	9613537	9614037	chr2	9467109	9467609
IAH1	13.4136	0.00576231	chr2	9613537	9614037	chr2	9467843	9468343
IAH1	13.4086	0.0057754	chr2	9613537	9614037	chr2	9469453	9469953
IAH1	11.8224	0.0118072	chr2	9613537	9614037	chr2	9470162	9470662
IAH1	12.589	0.00836594	chr2	9613537	9614037	chr2	9470918	9471418
IAH1	17.1226	0.00105283	chr2	9613537	9614037	chr2	9471815	9472315
IAH1	11.1634	0.0158493	chr2	9613537	9614037	chr2	9473032	9473532
IAH1	17.8282	0.000759276	chr2	9613537	9614037	chr2	9473667	9474167
IAH1	18.2329	0.000629245	chr2	9613537	9614037	chr2	9475505	9476005
IAH1	16.7194	0.00126844	chr2	9613537	9614037	chr2	9476282	9476782
IAH1	11.4295	0.0140758	chr2	9613537	9614037	chr2	9477074	9477574
IAH1	9.71829	0.0300252	chr2	9613537	9614037	chr2	9483887	9484387
IAH1	10.8692	0.0180649	chr2	9613537	9614037	chr2	9505548	9506048
IAH1	10.1618	0.0247048	chr2	9613537	9614037	chr2	9508731	9509231
IAH1	11.0797	0.0164506	chr2	9613537	9614037	chr2	9511432	9511932
IAH1	11.1634	0.0158493	chr2	9613537	9614037	chr2	9513174	9513674
IAH1	9.71829	0.0300252	chr2	9613537	9614037	chr2	9514335	9514835
IAH1	10.1618	0.0247048	chr2	9613537	9614037	chr2	9529532	9530032
IAH1	12.9979	0.00695581	chr2	9613537	9614037	chr2	9539551	9540051
IAH1	10.5392	0.0209112	chr2	9613537	9614037	chr2	9548906	9549406
IAH1	12.2732	0.00964409	chr2	9613537	9614037	chr2	9563426	9563926
IAH1	28.2781	5.53e-06	chr2	9613537	9614037	chr2	9563447	9563947
IAH1	10.5268	0.0210268	chr2	9613537	9614037	chr2	9603689	9604189
IAH1	10.6444	0.0199594	chr2	9613537	9614037	chr2	9677593	9678093
IAH1	20.4117	0.000227777	chr2	9613537	9614037	chr2	9678124	9678624
IAH1	16.444	0.00144035	chr2	9613537	9614037	chr2	9683639	9684139
IAH1	11.6074	0.0129999	chr2	9613537	9614037	chr2	9688562	9689062
IAH1	13.8665	0.00469123	chr2	9613537	9614037	chr2	9692600	9693100
IAH1	25.5679	2.01e-05	chr2	9613537	9614037	chr2	9695671	9696171
IAH1	13.1147	0.00659788	chr2	9613537	9614037	chr2	9713074	9713574
IAH1	15.0534	0.00272904	chr2	9613537	9614037	chr2	9753390	9753890
IAH1	8.76115	0.0455696	chr2	9613537	9614037	chr2	9821483	9821983
IAH1	9.97529	0.02682	chr2	9613537	9614037	chr2	9822132	9822632
IAH1	19.4613	0.000355144	chr2	9613537	9614037	chr2	9830328	9830828
IAH1	17.3407	0.000951728	chr2	9613537	9614037	chr2	9833198	9833698
IAH1	12.589	0.00836594	chr2	9613537	9614037	chr2	9839530	9840030
IAH1	15.5302	0.00219315	chr2	9613537	9614037	chr2	9843754	9844254
IAH1	10.405	0.0221899	chr2	9613537	9614037	chr2	9861524	9862024
IAH1	10.1769	0.0245411	chr2	9613537	9614037	chr2	9875428	9875928
IAH1	16.5987	0.00134113	chr2	9613537	9614037	chr2	9895333	9895833
IAH1	18.4366	0.000572392	chr2	9613537	9614037	chr2	9897477	9897977
IAH1	10.2789	0.0234614	chr2	9613537	9614037	chr2	9905659	9906159
IAH1	8.71775	0.0464337	chr2	9613537	9614037	chr2	9906179	9906679
IAH1	12.4467	0.00891976	chr2	9613537	9614037	chr2	9906779	9907279
IAH1	8.55773	0.0497593	chr2	9613537	9614037	chr2	9933174	9933674
IAH1	18.0625	0.000681063	chr2	9613537	9614037	chr2	9939704	9940204
IAH1	13.1147	0.00659788	chr2	9613537	9614037	chr2	9956176	9956676
IAH1	11.2429	0.0152973	chr2	9613537	9614037	chr2	10085091	10085591
IAH1	18.9956	0.000441279	chr2	9613537	9614037	chr2	10091448	10091948
IAH1	9.44521	0.0338385	chr2	9613537	9614037	chr2	10092303	10092803
LPIN1	9.74565	0.029667	chr2	11817471	11817971	chr2	11343572	11344072
LPIN1	12.6971	0.00796798	chr2	11817471	11817971	chr2	11488206	11488706
LPIN1	8.57483	0.0493932	chr2	11817471	11817971	chr2	11673992	11674492
LPIN1	8.64877	0.0478402	chr2	11817471	11817971	chr2	11878578	11879078
LPIN1	12.3517	0.00930982	chr2	11817471	11817971	chr2	11886571	11887071
LPIN1	8.65813	0.0476469	chr2	11817471	11817971	chr2	12070525	12071025
LPIN1	14.4815	0.00354473	chr2	11817471	11817971	chr2	12196920	12197420
LPIN1	10.418	0.0220629	chr2	11817471	11817971	chr2	12227257	12227757
MPV17	9.24315	0.0369589	chr2	27548297	27548797	chr2	27291938	27292438
MPV17	45.0212	1.75e-09	chr2	27548297	27548797	chr2	27362028	27362528
MPV17	21.6868	0.000125264	chr2	27548297	27548797	chr2	27371622	27372122
MPV17	9.34164	0.0354045	chr2	27548297	27548797	chr2	27397490	27397990
MPV17	25.1813	2.41e-05	chr2	27548297	27548797	chr2	27434645	27435145
MPV17	14.203	0.00402487	chr2	27548297	27548797	chr2	27511347	27511847
MPV17	15.3866	0.00234255	chr2	27548297	27548797	chr2	27513327	27513827
MPV17	9.77559	0.0292797	chr2	27548297	27548797	chr2	27516193	27516693
MPV17	9.31732	0.0357824	chr2	27548297	27548797	chr2	27592179	27592679
MPV17	19.6247	0.000329074	chr2	27548297	27548797	chr2	27593103	27593603
MPV17	20.9091	0.000180435	chr2	27548297	27548797	chr2	27593139	27593639
MPV17	17.1098	0.00105908	chr2	27548297	27548797	chr2	27594072	27594572
MPV17	9.01255	0.0408611	chr2	27548297	27548797	chr2	27601076	27601576
MPV17	9.79948	0.0289743	chr2	27548297	27548797	chr2	27603407	27603907
MPV17	17.2469	0.000993968	chr2	27548297	27548797	chr2	27632304	27632804
MPV17	22.6245	8.06e-05	chr2	27548297	27548797	chr2	27650407	27650907
MPV17	18.9781	0.000444877	chr2	27548297	27548797	chr2	27651256	27651756
MPV17	9.03906	0.040393	chr2	27548297	27548797	chr2	27664074	27664574
MPV17	19.3589	0.000372515	chr2	27548297	27548797	chr2	27664983	27665483
MPV17	14.3186	0.00381828	chr2	27548297	27548797	chr2	27683908	27684408
MPV17	9.26736	0.0365708	chr2	27548297	27548797	chr2	27712406	27712906
MPV17	9.18379	0.0379274	chr2	27548297	27548797	chr2	27714809	27715309
MPV17	9.79948	0.0289743	chr2	27548297	27548797	chr2	27717092	27717592
MPV17	10.7139	0.0193538	chr2	27548297	27548797	chr2	27717862	27718362
MPV17	10.6016	0.0203417	chr2	27548297	27548797	chr2	27732120	27732620
MPV17	8.9777	0.0414844	chr2	27548297	27548797	chr2	27795261	27795761
MPV17	9.89997	0.0277231	chr2	27548297	27548797	chr2	27799139	27799639
MPV17	9.87869	0.0279835	chr2	27548297	27548797	chr2	27850864	27851364
MPV17	16.1682	0.00163556	chr2	27548297	27548797	chr2	27851629	27852129
MPV17	18.6589	0.000516158	chr2	27548297	27548797	chr2	27886088	27886588
MPV17	18.7391	0.000497264	chr2	27548297	27548797	chr2	27886426	27886926
MPV17	9.18379	0.0379274	chr2	27548297	27548797	chr2	27939272	27939772
MPV17	17.5478	0.000864698	chr2	27548297	27548797	chr2	27958354	27958854
MPV17	9.724	0.02995	chr2	27548297	27548797	chr2	27958896	27959396
MPV17	9.93946	0.0272459	chr2	27548297	27548797	chr2	27988486	27988986
MPV17	12.5761	0.00841462	chr2	27548297	27548797	chr2	27994334	27994834
MPV17	10.8808	0.0179716	chr2	27548297	27548797	chr2	28008936	28009436
MPV17	9.724	0.02995	chr2	27548297	27548797	chr2	28030251	28030751
DPY30	18.9004	0.000461282	chr2	32264631	32265131	chr2	32062242	32062742
DPY30	10.8877	0.0179169	chr2	32264631	32265131	chr2	32099031	32099531
DPY30	10.1596	0.0247287	chr2	32264631	32265131	chr2	32100479	32100979
DPY30	10.8877	0.0179169	chr2	32264631	32265131	chr2	32139888	32140388
DPY30	8.98761	0.0413063	chr2	32264631	32265131	chr2	32168630	32169130
DPY30	30.8573	1.62e-06	chr2	32264631	32265131	chr2	32205729	32206229
DPY30	20.1232	0.000260691	chr2	32264631	32265131	chr2	32223738	32224238
DPY30	9.2963	0.036112	chr2	32264631	32265131	chr2	32224439	32224939
DPY30	10.1274	0.0250821	chr2	32264631	32265131	chr2	32283185	32283685
DPY30	12.7598	0.00774574	chr2	32264631	32265131	chr2	32286269	32286769
DPY30	19.3731	0.000370064	chr2	32264631	32265131	chr2	32286863	32287363
DPY30	34.8267	2.41e-07	chr2	32264631	32265131	chr2	32289327	32289827
DPY30	21.9395	0.00011124	chr2	32264631	32265131	chr2	32294278	32294778
DPY30	11.1467	0.0159675	chr2	32264631	32265131	chr2	32311941	32312441
DPY30	24.2133	3.81e-05	chr2	32264631	32265131	chr2	32360316	32360816
DPY30	9.2963	0.036112	chr2	32264631	32265131	chr2	32454784	32455284
DPY30	11.022	0.0168788	chr2	32264631	32265131	chr2	32509393	32509893
DPY30	8.83069	0.0442171	chr2	32264631	32265131	chr2	32512368	32512868
DPY30	17.2556	0.000989992	chr2	32264631	32265131	chr2	32514195	32514695
DPY30	9.55671	0.0322279	chr2	32264631	32265131	chr2	32551498	32551998
DPY30	18.9898	0.000442458	chr2	32264631	32265131	chr2	32567801	32568301
DPY30	11.126	0.0161155	chr2	32264631	32265131	chr2	32569506	32570006
DPY30	19.9696	0.000280103	chr2	32264631	32265131	chr2	32588500	32589000
DPY30	9.30886	0.0359146	chr2	32264631	32265131	chr2	32748685	32749185
DPY30	11.11	0.0162307	chr2	32264631	32265131	chr2	32758010	32758510
CYP1B1	10.2322	0.0239497	chr2	38336794	38337294	chr2	37853284	37853784
CYP1B1	10.9392	0.0175118	chr2	38336794	38337294	chr2	37893043	37893543
CYP1B1	9.96909	0.0268932	chr2	38336794	38337294	chr2	38037503	38038003
CYP1B1	13.2483	0.00621061	chr2	38336794	38337294	chr2	38049850	38050350
CYP1B1	9.00516	0.0409926	chr2	38336794	38337294	chr2	38078898	38079398
CYP1B1	15.1626	0.00259595	chr2	38336794	38337294	chr2	38082418	38082918
CYP1B1	14.2546	0.00393119	chr2	38336794	38337294	chr2	38083224	38083724
CYP1B1	17.3522	0.000946678	chr2	38336794	38337294	chr2	38107672	38108172
CYP1B1	15.7733	0.00196143	chr2	38336794	38337294	chr2	38152310	38152810
CYP1B1	10.4762	0.0215023	chr2	38336794	38337294	chr2	38265263	38265763
CYP1B1	10.8438	0.01827	chr2	38336794	38337294	chr2	38300716	38301216
CYP1B1	9.95997	0.0270013	chr2	38336794	38337294	chr2	38323493	38323993
CYP1B1	9.26037	0.0366824	chr2	38336794	38337294	chr2	38598404	38598904
CYP1B1	20.363	0.000233024	chr2	38336794	38337294	chr2	38604177	38604677
CYP1B1	9.151	0.0384729	chr2	38336794	38337294	chr2	38604955	38605455
CYP1B1	9.62389	0.0312936	chr2	38336794	38337294	chr2	38613497	38613997
CYP1B1	10.8706	0.018054	chr2	38336794	38337294	chr2	38692820	38693320
CYP1B1	11.7852	0.0120057	chr2	38336794	38337294	chr2	38735511	38736011
CYP1B1	8.57978	0.0492877	chr2	38336794	38337294	chr2	38762130	38762630
CYP1B1	10.7047	0.0194329	chr2	38336794	38337294	chr2	38763062	38763562
CYP1B1	12.6193	0.00825233	chr2	38336794	38337294	chr2	38769948	38770448
CYP1B1	11.3408	0.014644	chr2	38336794	38337294	chr2	38776386	38776886
CYP1B1	15.7918	0.0019448	chr2	38336794	38337294	chr2	38779340	38779840
CYP1B1	11.1268	0.0161097	chr2	38336794	38337294	chr2	38808636	38809136
CYP1B1	18.0688	0.000679059	chr2	38336794	38337294	chr2	38829385	38829885
CYP1B1	10.7266	0.0192452	chr2	38336794	38337294	chr2	38834818	38835318
RPS27A	9.6073	0.0315218	chr2	55458789	55459289	chr2	55131134	55131634
RPS27A	11.3347	0.0146842	chr2	55458789	55459289	chr2	55182686	55183186
RPS27A	12.1279	0.0102949	chr2	55458789	55459289	chr2	55183412	55183912
RPS27A	8.86383	0.0435863	chr2	55458789	55459289	chr2	55185783	55186283
RPS27A	8.66676	0.0474693	chr2	55458789	55459289	chr2	55206399	55206899
RPS27A	10.4356	0.0218923	chr2	55458789	55459289	chr2	55237974	55238474
RPS27A	8.79394	0.0449269	chr2	55458789	55459289	chr2	55253311	55253811
RPS27A	11.4721	0.0138106	chr2	55458789	55459289	chr2	55260464	55260964
RPS27A	14.6916	0.00322042	chr2	55458789	55459289	chr2	55274836	55275336
RPS27A	22.6269	8.05e-05	chr2	55458789	55459289	chr2	55360872	55361372
RPS27A	9.72555	0.0299296	chr2	55458789	55459289	chr2	55367633	55368133
RPS27A	11.2394	0.0153214	chr2	55458789	55459289	chr2	55384429	55384929
RPS27A	10.6503	0.0199071	chr2	55458789	55459289	chr2	55386347	55386847
RPS27A	13.1727	0.00642692	chr2	55458789	55459289	chr2	55459449	55459949
RPS27A	9.87073	0.0280816	chr2	55458789	55459289	chr2	55538602	55539102
RPS27A	13.0674	0.00674053	chr2	55458789	55459289	chr2	55592396	55592896
RPS27A	10.7447	0.0190908	chr2	55458789	55459289	chr2	55635535	55636035
RPS27A	12.7298	0.00785141	chr2	55458789	55459289	chr2	55687623	55688123
RPS27A	14.5938	0.00336755	chr2	55458789	55459289	chr2	55809012	55809512
BCL11A	8.62184	0.0484002	chr2	60780452	60780952	chr2	60760021	60760521
BCL11A	9.90389	0.0276754	chr2	60780452	60780952	chr2	60770241	60770741
BCL11A	14.052	0.00431132	chr2	60780452	60780952	chr2	60776543	60777043
BCL11A	10.1321	0.0250308	chr2	60780452	60780952	chr2	60779401	60779901
BCL11A	19.2164	0.000398118	chr2	60780452	60780952	chr2	60782112	60782612
BCL11A	12.655	0.00812082	chr2	60780452	60780952	chr2	60808237	60808737
BCL11A	14.5496	0.00343616	chr2	60780452	60780952	chr2	60808816	60809316
BCL11A	10.4072	0.0221689	chr2	60780452	60780952	chr2	60838435	60838935
BCL11A	12.0786	0.0105256	chr2	60780452	60780952	chr2	60901619	60902119
BCL11A	8.72701	0.046248	chr2	60780452	60780952	chr2	60944839	60945339
BCL11A	13.2082	0.00632449	chr2	60780452	60780952	chr2	60962502	60963002
BCL11A	11.0721	0.0165069	chr2	60780452	60780952	chr2	60972857	60973357
BCL11A	9.50442	0.0329737	chr2	60780452	60780952	chr2	61079524	61080024
BCL11A	8.77021	0.0453911	chr2	60780452	60780952	chr2	61094944	61095444
BCL11A	14.0186	0.00437742	chr2	60780452	60780952	chr2	61108406	61108906
BCL11A	9.84238	0.0284336	chr2	60780452	60780952	chr2	61110135	61110635
BCL11A	9.35014	0.0352734	chr2	60780452	60780952	chr2	61111921	61112421
BCL11A	10.4594	0.0216625	chr2	60780452	60780952	chr2	61219995	61220495
BCL11A	11.7885	0.0119877	chr2	60780452	60780952	chr2	61244110	61244610
BCL11A	18.6367	0.000521532	chr2	60780452	60780952	chr2	61245144	61245644
NFU1	10.7362	0.0191635	chr2	69664510	69665010	chr2	69782031	69782531
NFU1	10.2567	0.0236928	chr2	69664510	69665010	chr2	69910242	69910742
NFU1	9.37245	0.0349314	chr2	69664510	69665010	chr2	69968264	69968764
NFU1	13.6284	0.00522708	chr2	69664510	69665010	chr2	69968898	69969398
NFU1	9.39884	0.0345311	chr2	69664510	69665010	chr2	70026068	70026568
NFU1	22.6223	8.07e-05	chr2	69664510	69665010	chr2	70141722	70142222
TPRKB	13.6429	0.00519299	chr2	73964277	73964777	chr2	73853317	73853817
TPRKB	8.7284	0.0462203	chr2	73964277	73964777	chr2	73857695	73858195
TPRKB	9.31446	0.035827	chr2	73964277	73964777	chr2	73906296	73906796
TPRKB	11.6814	0.0125769	chr2	73964277	73964777	chr2	73907209	73907709
TPRKB	11.4903	0.0136984	chr2	73964277	73964777	chr2	73911395	73911895
TPRKB	9.97595	0.0268121	chr2	73964277	73964777	chr2	73913472	73913972
TPRKB	11.4903	0.0136984	chr2	73964277	73964777	chr2	73917724	73918224
TPRKB	13.1413	0.00651893	chr2	73964277	73964777	chr2	73944008	73944508
TPRKB	19.4414	0.000358456	chr2	73964277	73964777	chr2	74055836	74056336
TPRKB	15.1231	0.0026433	chr2	73964277	73964777	chr2	74123724	74124224
TPRKB	21.2712	0.000152253	chr2	73964277	73964777	chr2	74153703	74154203
TPRKB	10.8333	0.0183547	chr2	73964277	73964777	chr2	74210423	74210923
TPRKB	13.7463	0.00495458	chr2	73964277	73964777	chr2	74211806	74212306
TPRKB	12.3565	0.00928966	chr2	73964277	73964777	chr2	74212369	74212869
TPRKB	11.2626	0.0151635	chr2	73964277	73964777	chr2	74214537	74215037
TPRKB	9.68744	0.0304341	chr2	73964277	73964777	chr2	74248115	74248615
TPRKB	14.156	0.00411191	chr2	73964277	73964777	chr2	74264574	74265074
TPRKB	9.20223	0.0376238	chr2	73964277	73964777	chr2	74268226	74268726
TPRKB	10.0743	0.0256767	chr2	73964277	73964777	chr2	74280392	74280892
TPRKB	25.2246	2.36e-05	chr2	73964277	73964777	chr2	74374871	74375371
TPRKB	13.9013	0.00461744	chr2	73964277	73964777	chr2	74408716	74409216
TPRKB	12.533	0.00857976	chr2	73964277	73964777	chr2	74413006	74413506
TPRKB	13.1281	0.00655801	chr2	73964277	73964777	chr2	74433260	74433760
TMSB10	10.5782	0.0205529	chr2	85132499	85132999	chr2	84943713	84944213
TMSB10	14.0925	0.00423264	chr2	85132499	85132999	chr2	84968449	84968949
TMSB10	16.2657	0.00156372	chr2	85132499	85132999	chr2	85034171	85034671
TMSB10	13.1561	0.00647525	chr2	85132499	85132999	chr2	85057139	85057639
TMSB10	16.3035	0.0015367	chr2	85132499	85132999	chr2	85059989	85060489
TMSB10	8.89094	0.0430767	chr2	85132499	85132999	chr2	85138806	85139306
TMSB10	17.3204	0.000960731	chr2	85132499	85132999	chr2	85197966	85198466
TMSB10	17.2101	0.00101104	chr2	85132499	85132999	chr2	85198898	85199398
TMSB10	9.90341	0.0276812	chr2	85132499	85132999	chr2	85199909	85200409
TMSB10	10.0645	0.0257873	chr2	85132499	85132999	chr2	85236069	85236569
TMSB10	8.78844	0.0450341	chr2	85132499	85132999	chr2	85242627	85243127
TMSB10	10.1095	0.0252814	chr2	85132499	85132999	chr2	85293899	85294399
TMSB10	10.5932	0.0204176	chr2	85132499	85132999	chr2	85358194	85358694
TMSB10	11.9305	0.0112487	chr2	85132499	85132999	chr2	85361380	85361880
TMSB10	8.85528	0.0437482	chr2	85132499	85132999	chr2	85378081	85378581
TMSB10	9.36607	0.035029	chr2	85132499	85132999	chr2	85407770	85408270
TMSB10	9.21411	0.0374296	chr2	85132499	85132999	chr2	85442735	85443235
TMSB10	9.62452	0.0312849	chr2	85132499	85132999	chr2	85470716	85471216
TMSB10	17.7674	0.000780991	chr2	85132499	85132999	chr2	85581267	85581767
TMSB10	19.2696	0.000388375	chr2	85132499	85132999	chr2	85581493	85581993
TMSB10	9.06636	0.0399164	chr2	85132499	85132999	chr2	85592532	85593032
TMSB10	13.2055	0.00633216	chr2	85132499	85132999	chr2	85618356	85618856
TMSB10	11.7209	0.0123563	chr2	85132499	85132999	chr2	85628971	85629471
LIMS1	10.6671	0.0197596	chr2	109150607	109151107	chr2	109197133	109197633
LIMS1	10.6806	0.0196419	chr2	109150607	109151107	chr2	109206274	109206774
LIMS1	17.1883	0.00102131	chr2	109150607	109151107	chr2	109207592	109208092
LIMS1	10.2988	0.0232561	chr2	109150607	109151107	chr2	109222356	109222856
LIMS1	12.1792	0.0100606	chr2	109150607	109151107	chr2	109225363	109225863
LIMS1	10.0276	0.0262091	chr2	109150607	109151107	chr2	109280517	109281017
LIMS1	8.85184	0.0438136	chr2	109150607	109151107	chr2	109391948	109392448
LIMS1	17.4742	0.000894699	chr2	109150607	109151107	chr2	109524992	109525492
LIMS1	8.95598	0.0418776	chr2	109150607	109151107	chr2	109544814	109545314
LIMS1	9.8864	0.027889	chr2	109150607	109151107	chr2	109646635	109647135
LIMS1	13.4397	0.00569465	chr2	109150607	109151107	chr2	109648343	109648843
BIN1	8.78219	0.0451561	chr2	127864681	127865181	chr2	127822243	127822743
BIN1	9.56436	0.03212	chr2	127864681	127865181	chr2	127822984	127823484
BIN1	10.2935	0.0233108	chr2	127864681	127865181	chr2	127885994	127886494
BIN1	8.85845	0.0436881	chr2	127864681	127865181	chr2	128122901	128123401
GLS	20.0704	0.000267204	chr2	191745303	191745803	chr2	191245619	191246119
GLS	11.4068	0.0142189	chr2	191745303	191745803	chr2	191299915	191300415
GLS	9.14523	0.0385695	chr2	191745303	191745803	chr2	191324577	191325077
GLS	10.6626	0.0197992	chr2	191745303	191745803	chr2	191333877	191334377
GLS	13.0604	0.00676183	chr2	191745303	191745803	chr2	191334493	191334993
GLS	11.4579	0.0138983	chr2	191745303	191745803	chr2	191377329	191377829
GLS	12.1298	0.0102863	chr2	191745303	191745803	chr2	191391034	191391534
GLS	9.14523	0.0385695	chr2	191745303	191745803	chr2	191393238	191393738
GLS	10.6069	0.0202941	chr2	191745303	191745803	chr2	191463750	191464250
GLS	8.89806	0.0429438	chr2	191745303	191745803	chr2	191470804	191471304
GLS	16.1426	0.00165494	chr2	191745303	191745803	chr2	191502094	191502594
GLS	33.1892	5.29e-07	chr2	191745303	191745803	chr2	191513321	191513821
GLS	16.0176	0.00175296	chr2	191745303	191745803	chr2	191543275	191543775
GLS	9.71662	0.0300472	chr2	191745303	191745803	chr2	191625802	191626302
GLS	10.7162	0.0193339	chr2	191745303	191745803	chr2	191742110	191742610
GLS	8.81149	0.0445867	chr2	191745303	191745803	chr2	191756085	191756585
GLS	12.8775	0.00734487	chr2	191745303	191745803	chr2	191835551	191836051
GLS	8.6991	0.04681	chr2	191745303	191745803	chr2	191851197	191851697
GLS	14.7141	0.00318747	chr2	191745303	191745803	chr2	191890121	191890621
GLS	16.9236	0.00115429	chr2	191745303	191745803	chr2	191891174	191891674
GLS	16.0527	0.00172483	chr2	191745303	191745803	chr2	191897342	191897842
GLS	16.7184	0.00126903	chr2	191745303	191745803	chr2	191906203	191906703
GLS	16.0527	0.00172483	chr2	191745303	191745803	chr2	191917749	191918249
GLS	15.0115	0.00278201	chr2	191745303	191745803	chr2	191921691	191922191
GLS	12.373	0.00922087	chr2	191745303	191745803	chr2	191928012	191928512
GLS	12.8591	0.00740595	chr2	191745303	191745803	chr2	191957560	191958060
GLS	10.4339	0.0219088	chr2	191745303	191745803	chr2	191974646	191975146
GLS	28.7127	4.5e-06	chr2	191745303	191745803	chr2	191979060	191979560
GLS	10.4044	0.022196	chr2	191745303	191745803	chr2	191996018	191996518
GLS	19.0696	0.000426324	chr2	191745303	191745803	chr2	192013438	192013938
GLS	54.0897	2.14e-11	chr2	191745303	191745803	chr2	192016072	192016572
GLS	19.09	0.000422276	chr2	191745303	191745803	chr2	192067429	192067929
GLS	13.4961	0.0055508	chr2	191745303	191745803	chr2	192186618	192187118
GLS	19.09	0.000422276	chr2	191745303	191745803	chr2	192233670	192234170
GLS	11.2907	0.014975	chr2	191745303	191745803	chr2	192241905	192242405
STAT1	9.30407	0.0359898	chr2	191885436	191885936	chr2	191391034	191391534
STAT1	10.5744	0.0205881	chr2	191885436	191885936	chr2	191401096	191401596
STAT1	12.256	0.00971935	chr2	191885436	191885936	chr2	191463750	191464250
STAT1	8.80558	0.0447009	chr2	191885436	191885936	chr2	191470804	191471304
STAT1	30.6952	1.75e-06	chr2	191885436	191885936	chr2	191492584	191493084
STAT1	18.6523	0.000517745	chr2	191885436	191885936	chr2	191502094	191502594
STAT1	10.5744	0.0205881	chr2	191885436	191885936	chr2	191502688	191503188
STAT1	11.9201	0.0113014	chr2	191885436	191885936	chr2	191508722	191509222
STAT1	16.7479	0.00125187	chr2	191885436	191885936	chr2	191509351	191509851
STAT1	12.5599	0.00847662	chr2	191885436	191885936	chr2	191515070	191515570
STAT1	9.41201	0.0343331	chr2	191885436	191885936	chr2	191518315	191518815
STAT1	18.5079	0.000553725	chr2	191885436	191885936	chr2	191543275	191543775
STAT1	8.71862	0.0464163	chr2	191885436	191885936	chr2	191578114	191578614
STAT1	8.89191	0.0430586	chr2	191885436	191885936	chr2	191578654	191579154
STAT1	11.2273	0.0154042	chr2	191885436	191885936	chr2	191625802	191626302
STAT1	10.751	0.019038	chr2	191885436	191885936	chr2	191631339	191631839
STAT1	10.7433	0.0191033	chr2	191885436	191885936	chr2	191712272	191712772
STAT1	9.20293	0.0376123	chr2	191885436	191885936	chr2	191718686	191719186
STAT1	12.3823	0.00918229	chr2	191885436	191885936	chr2	191742110	191742610
STAT1	11.0624	0.0165784	chr2	191885436	191885936	chr2	191756085	191756585
STAT1	13.3689	0.00588041	chr2	191885436	191885936	chr2	191778392	191778892
STAT1	8.89191	0.0430586	chr2	191885436	191885936	chr2	191808947	191809447
STAT1	62.9468	2.83e-13	chr2	191885436	191885936	chr2	191812498	191812998
STAT1	12.2127	0.00991008	chr2	191885436	191885936	chr2	191813314	191813814
STAT1	20.0723	0.000266966	chr2	191885436	191885936	chr2	191828997	191829497
STAT1	18.2927	0.000611995	chr2	191885436	191885936	chr2	191835551	191836051
STAT1	30.0013	2.43e-06	chr2	191885436	191885936	chr2	191844804	191845304
STAT1	10.9425	0.0174862	chr2	191885436	191885936	chr2	191846221	191846721
STAT1	15.1716	0.00258525	chr2	191885436	191885936	chr2	191849305	191849805
STAT1	12.3572	0.00928645	chr2	191885436	191885936	chr2	191851197	191851697
STAT1	19.0108	0.000438159	chr2	191885436	191885936	chr2	191861034	191861534
STAT1	13.0169	0.00689631	chr2	191885436	191885936	chr2	191863745	191864245
STAT1	14.3269	0.00380371	chr2	191885436	191885936	chr2	191876035	191876535
STAT1	11.8266	0.0117849	chr2	191885436	191885936	chr2	191876684	191877184
STAT1	11.8266	0.0117849	chr2	191885436	191885936	chr2	191879964	191880464
STAT1	36.7481	9.56e-08	chr2	191885436	191885936	chr2	191887944	191888444
STAT1	13.0169	0.00689631	chr2	191885436	191885936	chr2	191890121	191890621
STAT1	15.6863	0.00204145	chr2	191885436	191885936	chr2	191891174	191891674
STAT1	14.6194	0.00332836	chr2	191885436	191885936	chr2	191897342	191897842
STAT1	11.8266	0.0117849	chr2	191885436	191885936	chr2	191904242	191904742
STAT1	15.4332	0.00229298	chr2	191885436	191885936	chr2	191906203	191906703
STAT1	17.0569	0.00108526	chr2	191885436	191885936	chr2	191910973	191911473
STAT1	16.6249	0.00132498	chr2	191885436	191885936	chr2	191913784	191914284
STAT1	17.8608	0.000747896	chr2	191885436	191885936	chr2	191916036	191916536
STAT1	14.6194	0.00332836	chr2	191885436	191885936	chr2	191917749	191918249
STAT1	13.3689	0.00588041	chr2	191885436	191885936	chr2	191921691	191922191
STAT1	10.3315	0.0229226	chr2	191885436	191885936	chr2	191928012	191928512
STAT1	10.8763	0.0180083	chr2	191885436	191885936	chr2	191957560	191958060
STAT1	11.3713	0.0144461	chr2	191885436	191885936	chr2	191972920	191973420
STAT1	14.8215	0.00303464	chr2	191885436	191885936	chr2	191974646	191975146
STAT1	13.0169	0.00689631	chr2	191885436	191885936	chr2	191977626	191978126
STAT1	31.7417	1.06e-06	chr2	191885436	191885936	chr2	191979060	191979560
STAT1	9.36712	0.0350129	chr2	191885436	191885936	chr2	192022866	192023366
STAT1	8.89191	0.0430586	chr2	191885436	191885936	chr2	192032308	192032808
STAT1	31.6807	1.09e-06	chr2	191885436	191885936	chr2	192058621	192059121
STAT1	18.4193	0.000577021	chr2	191885436	191885936	chr2	192067429	192067929
STAT1	24.2928	3.67e-05	chr2	191885436	191885936	chr2	192069086	192069586
STAT1	9.17163	0.0381287	chr2	191885436	191885936	chr2	192082235	192082735
STAT1	18.4647	0.000564959	chr2	191885436	191885936	chr2	192082995	192083495
STAT1	17.265	0.000985692	chr2	191885436	191885936	chr2	192096470	192096970
STAT1	13.4679	0.0056221	chr2	191885436	191885936	chr2	192109661	192110161
STAT1	10.4782	0.021483	chr2	191885436	191885936	chr2	192111413	192111913
STAT1	9.27899	0.0363857	chr2	191885436	191885936	chr2	192115005	192115505
STAT1	9.81217	0.0288133	chr2	191885436	191885936	chr2	192138979	192139479
STAT1	10.4782	0.021483	chr2	191885436	191885936	chr2	192185337	192185837
STAT1	14.287	0.00387355	chr2	191885436	191885936	chr2	192186618	192187118
STAT1	10.1787	0.0245217	chr2	191885436	191885936	chr2	192211800	192212300
STAT1	12.6448	0.00815826	chr2	191885436	191885936	chr2	192220019	192220519
STAT1	18.4193	0.000577021	chr2	191885436	191885936	chr2	192233670	192234170
STAT1	12.5832	0.00838793	chr2	191885436	191885936	chr2	192241905	192242405
STAT1	9.52011	0.0327481	chr2	191885436	191885936	chr2	192243644	192244144
STAT1	10.3734	0.0225024	chr2	191885436	191885936	chr2	192269400	192269900
STAT1	14.3269	0.00380371	chr2	191885436	191885936	chr2	192286626	192287126
STAT1	10.3747	0.0224898	chr2	191885436	191885936	chr2	192344096	192344596
STAT1	9.02541	0.0406334	chr2	191885436	191885936	chr2	192358315	192358815
STAT1	21.8812	0.000114328	chr2	191885436	191885936	chr2	192366160	192366660
STAT1	17.265	0.000985692	chr2	191885436	191885936	chr2	192379284	192379784
NDUFB3	8.71279	0.0465335	chr2	201935906	201936406	chr2	201457451	201457951
NDUFB3	10.3355	0.022882	chr2	201935906	201936406	chr2	201480859	201481359
NDUFB3	16.6461	0.00131212	chr2	201935906	201936406	chr2	201483258	201483758
NDUFB3	12.8609	0.00740013	chr2	201935906	201936406	chr2	201499880	201500380
NDUFB3	12.069	0.0105712	chr2	201935906	201936406	chr2	201518991	201519491
NDUFB3	9.51649	0.0328	chr2	201935906	201936406	chr2	201532083	201532583
NDUFB3	13.7083	0.0050409	chr2	201935906	201936406	chr2	201553818	201554318
NDUFB3	36.2655	1.21e-07	chr2	201935906	201936406	chr2	201560092	201560592
NDUFB3	16.7084	0.0012749	chr2	201935906	201936406	chr2	201560651	201561151
NDUFB3	13.3923	0.00581819	chr2	201935906	201936406	chr2	201567781	201568281
NDUFB3	10.9453	0.017464	chr2	201935906	201936406	chr2	201577731	201578231
NDUFB3	15.256	0.00248719	chr2	201935906	201936406	chr2	201600340	201600840
NDUFB3	11.2124	0.0155069	chr2	201935906	201936406	chr2	201614574	201615074
NDUFB3	10.1322	0.0250298	chr2	201935906	201936406	chr2	201693795	201694295
NDUFB3	13.615	0.005259	chr2	201935906	201936406	chr2	201770405	201770905
NDUFB3	12.0751	0.0105422	chr2	201935906	201936406	chr2	201904697	201905197
NDUFB3	10.1128	0.0252446	chr2	201935906	201936406	chr2	201997257	201997757
NDUFB3	10.859	0.0181471	chr2	201935906	201936406	chr2	202003985	202004485
NDUFB3	19.6314	0.000328036	chr2	201935906	201936406	chr2	202056137	202056637
NDUFB3	9.18807	0.0378566	chr2	201935906	201936406	chr2	202062437	202062937
NDUFB3	10.348	0.0227557	chr2	201935906	201936406	chr2	202084683	202085183
NDUFB3	10.3508	0.0227283	chr2	201935906	201936406	chr2	202253912	202254412
NDUFB3	13.9679	0.00447968	chr2	201936144	201936644	chr2	201457451	201457951
NDUFB3	11.1804	0.0157293	chr2	201936144	201936644	chr2	201479881	201480381
NDUFB3	14.5643	0.00341313	chr2	201936144	201936644	chr2	201480859	201481359
NDUFB3	16.79	0.00122776	chr2	201936144	201936644	chr2	201482399	201482899
NDUFB3	26.6861	1.18e-05	chr2	201936144	201936644	chr2	201483258	201483758
NDUFB3	18.1229	0.000662209	chr2	201936144	201936644	chr2	201499880	201500380
NDUFB3	19.3483	0.000374368	chr2	201936144	201936644	chr2	201518991	201519491
NDUFB3	21.5731	0.000132138	chr2	201936144	201936644	chr2	201532083	201532583
NDUFB3	21.9764	0.000109325	chr2	201936144	201936644	chr2	201553818	201554318
NDUFB3	51.1036	9.14e-11	chr2	201936144	201936644	chr2	201560092	201560592
NDUFB3	23.5447	5.22e-05	chr2	201936144	201936644	chr2	201560651	201561151
NDUFB3	21.4699	0.0001387	chr2	201936144	201936644	chr2	201567781	201568281
NDUFB3	9.23989	0.0370113	chr2	201936144	201936644	chr2	201581017	201581517
NDUFB3	24.4575	3.39e-05	chr2	201936144	201936644	chr2	201600340	201600840
NDUFB3	15.8	0.00193749	chr2	201936144	201936644	chr2	201614574	201615074
NDUFB3	14.2778	0.00388992	chr2	201936144	201936644	chr2	201692587	201693087
NDUFB3	14.2778	0.00388992	chr2	201936144	201936644	chr2	201693795	201694295
NDUFB3	15.8639	0.00188135	chr2	201936144	201936644	chr2	201710522	201711022
NDUFB3	16.2418	0.00158101	chr2	201936144	201936644	chr2	201711951	201712451
NDUFB3	12.8911	0.00729967	chr2	201936144	201936644	chr2	201735816	201736316
NDUFB3	8.83172	0.0441973	chr2	201936144	201936644	chr2	201770405	201770905
NDUFB3	27.3731	8.51e-06	chr2	201936144	201936644	chr2	201904697	201905197
NDUFB3	14.2505	0.00393868	chr2	201936144	201936644	chr2	201997257	201997757
NDUFB3	15.302	0.00243529	chr2	201936144	201936644	chr2	202003985	202004485
NDUFB3	14.0228	0.00436915	chr2	201936144	201936644	chr2	202039316	202039816
NDUFB3	45.4901	1.4e-09	chr2	201936144	201936644	chr2	202056137	202056637
NDUFB3	21.2907	0.000150868	chr2	201936144	201936644	chr2	202062437	202062937
NDUFB3	23.9786	4.25e-05	chr2	201936144	201936644	chr2	202084683	202085183
NDUFB3	19.2276	0.000396054	chr2	201936144	201936644	chr2	202269454	202269954
NDUFB3	10.7936	0.0186813	chr2	201936144	201936644	chr2	202286906	202287406
SUMO1	10.533	0.0209683	chr2	203103081	203103581	chr2	202634339	202634839
SUMO1	16.5207	0.00139025	chr2	203103081	203103581	chr2	202654934	202655434
SUMO1	11.2257	0.0154155	chr2	203103081	203103581	chr2	202723503	202724003
SUMO1	9.73494	0.0298066	chr2	203103081	203103581	chr2	202725285	202725785
SUMO1	8.87742	0.0433302	chr2	203103081	203103581	chr2	202744642	202745142
SUMO1	9.1149	0.0390823	chr2	203103081	203103581	chr2	202747081	202747581
SUMO1	10.011	0.0264021	chr2	203103081	203103581	chr2	202766436	202766936
SUMO1	11.8566	0.0116278	chr2	203103081	203103581	chr2	202771819	202772319
SUMO1	13.2635	0.00616789	chr2	203103081	203103581	chr2	202849853	202850353
SUMO1	16.8542	0.0011919	chr2	203103081	203103581	chr2	202898205	202898705
SUMO1	20.1899	0.000252678	chr2	203103081	203103581	chr2	202937728	202938228
SUMO1	9.59781	0.031653	chr2	203103081	203103581	chr2	203026169	203026669
SUMO1	8.71176	0.0465544	chr2	203103081	203103581	chr2	203035986	203036486
SUMO1	18.522	0.000550118	chr2	203103081	203103581	chr2	203104042	203104542
SUMO1	9.11425	0.0390933	chr2	203103081	203103581	chr2	203131477	203131977
SUMO1	9.76191	0.029456	chr2	203103081	203103581	chr2	203134338	203134838
SUMO1	11.622	0.0129154	chr2	203103081	203103581	chr2	203137570	203138070
SUMO1	10.2762	0.0234893	chr2	203103081	203103581	chr2	203159129	203159629
SUMO1	16.4776	0.00141818	chr2	203103081	203103581	chr2	203239680	203240180
SUMO1	20.7589	0.000193594	chr2	203103081	203103581	chr2	203241409	203241909
SUMO1	10.0484	0.0259712	chr2	203103081	203103581	chr2	203242539	203243039
SUMO1	13.8704	0.00468287	chr2	203103081	203103581	chr2	203244062	203244562
SUMO1	10.2812	0.0234376	chr2	203103081	203103581	chr2	203291414	203291914
SUMO1	9.52775	0.0326388	chr2	203103081	203103581	chr2	203394700	203395200
SUMO1	18.6947	0.000507644	chr2	203103081	203103581	chr2	203453272	203453772
SUMO1	16.0352	0.00173879	chr2	203103081	203103581	chr2	203498626	203499126
SUMO1	28.5111	4.95e-06	chr2	203103081	203103581	chr2	203499651	203500151
SUMO1	16.1806	0.00162623	chr2	203103081	203103581	chr2	203507613	203508113
SUMO1	9.60034	0.031618	chr2	203103081	203103581	chr2	203530109	203530609
SUMO1	13.9163	0.00458615	chr2	203103081	203103581	chr2	203531100	203531600
SUMO1	10.7979	0.0186455	chr2	203103081	203103581	chr2	203537717	203538217
SUMO1	9.18131	0.0379684	chr2	203103081	203103581	chr2	203587597	203588097
ITM2C	10.0458	0.026001	chr2	231729104	231729604	chr2	231275790	231276290
ITM2C	11.9649	0.0110766	chr2	231729104	231729604	chr2	231276348	231276848
ITM2C	8.67353	0.0473307	chr2	231729104	231729604	chr2	231306197	231306697
ITM2C	10.7494	0.0190512	chr2	231729104	231729604	chr2	231525312	231525812
ITM2C	10.766	0.0189119	chr2	231729104	231729604	chr2	231529984	231530484
ITM2C	9.48854	0.0332035	chr2	231729104	231729604	chr2	231578331	231578831
ITM2C	13.9327	0.00455197	chr2	231729104	231729604	chr2	231658635	231659135
ITM2C	10.4208	0.0220355	chr2	231729104	231729604	chr2	232044546	232045046
SH3BP5	8.64728	0.047871	chr3	15382625	15383125	chr3	14989710	14990210
SH3BP5	12.6109	0.00828387	chr3	15382625	15383125	chr3	15369434	15369934
SH3BP5	9.89194	0.0278211	chr3	15382625	15383125	chr3	15468612	15469112
SH3BP5	9.96	0.0270009	chr3	15382625	15383125	chr3	15481823	15482323
SH3BP5	11.9574	0.0111139	chr3	15382625	15383125	chr3	15502607	15503107
SH3BP5	11.7299	0.0123067	chr3	15382625	15383125	chr3	15642598	15643098
SH3BP5	11.0257	0.0168506	chr3	15382625	15383125	chr3	15643088	15643588
SH3BP5	11.7648	0.0121157	chr3	15382625	15383125	chr3	15689044	15689544
SH3BP5	10.7841	0.0187601	chr3	15382625	15383125	chr3	15837351	15837851
CMC1	10.233	0.023941	chr3	28282825	28283325	chr3	28057729	28058229
CMC1	11.4476	0.0139624	chr3	28282825	28283325	chr3	28161622	28162122
CMC1	15.7963	0.00194076	chr3	28282825	28283325	chr3	28227532	28228032
CMC1	10.7749	0.0188374	chr3	28282825	28283325	chr3	28263851	28264351
CMC1	9.49951	0.0330446	chr3	28282825	28283325	chr3	28274028	28274528
CMC1	15.9686	0.00179296	chr3	28282825	28283325	chr3	28278349	28278849
CMC1	15.0795	0.00269662	chr3	28282825	28283325	chr3	28280583	28281083
CMC1	28.6734	4.58e-06	chr3	28282825	28283325	chr3	28281893	28282393
CMC1	16.5103	0.00139696	chr3	28282825	28283325	chr3	28284119	28284619
CMC1	16.2439	0.00157946	chr3	28282825	28283325	chr3	28326307	28326807
CMC1	22.2475	9.62e-05	chr3	28282825	28283325	chr3	28337465	28337965
CMC1	18.3857	0.000586099	chr3	28282825	28283325	chr3	28376031	28376531
CMC1	15.3874	0.00234174	chr3	28282825	28283325	chr3	28376692	28377192
CMC1	18.3857	0.000586099	chr3	28282825	28283325	chr3	28384633	28385133
CMC1	16.2439	0.00157946	chr3	28282825	28283325	chr3	28387229	28387729
CMC1	17.9529	0.000716587	chr3	28282825	28283325	chr3	28388214	28388714
CMC1	21.8984	0.000113406	chr3	28282825	28283325	chr3	28517715	28518215
CMC1	10.7559	0.0189967	chr3	28282825	28283325	chr3	28616556	28617056
CMC1	9.20383	0.0375977	chr3	28282825	28283325	chr3	28617329	28617829
CMC1	12.9093	0.00724005	chr3	28282825	28283325	chr3	28618080	28618580
CMC1	9.31785	0.035774	chr3	28282825	28283325	chr3	28677403	28677903
CMC1	17.3018	0.000969051	chr3	28282825	28283325	chr3	28709136	28709636
CMC1	20.8016	0.000189756	chr3	28282825	28283325	chr3	28759550	28760050
CMC1	16.7683	0.00124013	chr3	28282825	28283325	chr3	28768276	28768776
GNAI2	12.2907	0.00956878	chr3	50263474	50263974	chr3	49823725	49824225
GNAI2	9.46164	0.0335963	chr3	50263474	50263974	chr3	49827539	49828039
GNAI2	9.73329	0.0298281	chr3	50263474	50263974	chr3	49842149	49842649
GNAI2	12.6699	0.00806644	chr3	50263474	50263974	chr3	49842701	49843201
GNAI2	12.8502	0.00743602	chr3	50263474	50263974	chr3	49843643	49844143
GNAI2	9.31336	0.0358442	chr3	50263474	50263974	chr3	49865600	49866100
GNAI2	8.6943	0.0469074	chr3	50263474	50263974	chr3	49868733	49869233
GNAI2	10.1085	0.0252927	chr3	50263474	50263974	chr3	49893757	49894257
GNAI2	11.1778	0.0157477	chr3	50263474	50263974	chr3	49907405	49907905
GNAI2	8.56198	0.049668	chr3	50263474	50263974	chr3	49937209	49937709
GNAI2	12.2051	0.00994407	chr3	50263474	50263974	chr3	49941028	49941528
GNAI2	12.3613	0.00926964	chr3	50263474	50263974	chr3	49941049	49941549
GNAI2	10.5592	0.0207268	chr3	50263474	50263974	chr3	50119711	50120211
GNAI2	9.16291	0.0382738	chr3	50263474	50263974	chr3	50149128	50149628
GNAI2	9.37656	0.0348689	chr3	50263474	50263974	chr3	50193179	50193679
GNAI2	18.1613	0.000650528	chr3	50263474	50263974	chr3	50264724	50265224
GNAI2	33.1189	5.47e-07	chr3	50263474	50263974	chr3	50273153	50273653
GNAI2	22.5528	8.34e-05	chr3	50263474	50263974	chr3	50297372	50297872
GNAI2	8.81773	0.0444661	chr3	50263474	50263974	chr3	50304745	50305245
GNAI2	10.0318	0.0261611	chr3	50263474	50263974	chr3	50311737	50312237
GNAI2	9.332	0.0355539	chr3	50263474	50263974	chr3	50312475	50312975
GNAI2	8.91317	0.0426633	chr3	50263474	50263974	chr3	50313547	50314047
GNAI2	14.3165	0.00382179	chr3	50263474	50263974	chr3	50335684	50336184
GNAI2	21.4478	0.000140145	chr3	50263474	50263974	chr3	50336602	50337102
GNAI2	17.7092	0.000802363	chr3	50263474	50263974	chr3	50336649	50337149
GNAI2	12.6166	0.00826273	chr3	50263474	50263974	chr3	50358830	50359330
GNAI2	11.1315	0.0160756	chr3	50263474	50263974	chr3	50361960	50362460
GNAI2	21.6764	0.000125881	chr3	50263474	50263974	chr3	50374652	50375152
GNAI2	26.25	1.45e-05	chr3	50263474	50263974	chr3	50378161	50378661
GNAI2	13.1947	0.00636308	chr3	50263474	50263974	chr3	50379773	50380273
GNAI2	29.8492	2.61e-06	chr3	50263474	50263974	chr3	50384033	50384533
GNAI2	18.8472	0.000472845	chr3	50263474	50263974	chr3	50387876	50388376
GNAI2	22.4462	8.76e-05	chr3	50263474	50263974	chr3	50396791	50397291
GNAI2	23.7716	4.69e-05	chr3	50263474	50263974	chr3	50402609	50403109
GNAI2	8.7109	0.0465716	chr3	50263474	50263974	chr3	50425810	50426310
GNAI2	10.2165	0.0241164	chr3	50263474	50263974	chr3	50434078	50434578
GNAI2	15.7817	0.00195384	chr3	50263474	50263974	chr3	50453186	50453686
GNAI2	8.66575	0.0474902	chr3	50263474	50263974	chr3	50454947	50455447
GNAI2	13.4191	0.00574802	chr3	50263474	50263974	chr3	50465445	50465945
GNAI2	16.7625	0.00124346	chr3	50263474	50263974	chr3	50473448	50473948
GNAI2	8.66575	0.0474902	chr3	50263474	50263974	chr3	50503558	50504058
GNAI2	10.8966	0.0178463	chr3	50263474	50263974	chr3	50511022	50511522
GNAI2	30.5663	1.86e-06	chr3	50263474	50263974	chr3	50541425	50541925
GNAI2	10.4214	0.0220299	chr3	50263474	50263974	chr3	50579757	50580257
GNAI2	10.9587	0.0173604	chr3	50263474	50263974	chr3	50587470	50587970
GNAI2	13.6205	0.00524595	chr3	50263474	50263974	chr3	50588837	50589337
GNAI2	10.8915	0.0178869	chr3	50263474	50263974	chr3	50604236	50604736
GNAI2	22.0277	0.000106718	chr3	50263474	50263974	chr3	50604937	50605437
GNAI2	33.3518	4.89e-07	chr3	50263474	50263974	chr3	50608208	50608708
GNAI2	13.0021	0.00694255	chr3	50263474	50263974	chr3	50609481	50609981
GNAI2	17.0808	0.00107335	chr3	50263474	50263974	chr3	50638428	50638928
GNAI2	18.9775	0.000445018	chr3	50263474	50263974	chr3	50643912	50644412
GNAI2	11.6454	0.0127811	chr3	50263474	50263974	chr3	50649896	50650396
GNAI2	11.5989	0.0130494	chr3	50263474	50263974	chr3	50651322	50651822
GNAI2	15.217	0.00253199	chr3	50263474	50263974	chr3	50653335	50653835
GNAI2	10.2165	0.0241164	chr3	50263474	50263974	chr3	50694284	50694784
RPL29	11.5881	0.0131125	chr3	52029708	52030208	chr3	51573341	51573841
RPL29	8.67313	0.0473388	chr3	52029708	52030208	chr3	51812759	51813259
RPL29	8.98218	0.0414038	chr3	52029708	52030208	chr3	51909350	51909850
RPL29	14.2823	0.00388196	chr3	52029708	52030208	chr3	51989080	51989580
RPL29	19.1516	0.000410326	chr3	52029708	52030208	chr3	52005192	52005692
RPL29	20.7652	0.000193025	chr3	52029708	52030208	chr3	52007782	52008282
RPL29	14.9928	0.00280586	chr3	52029708	52030208	chr3	52008816	52009316
RPL29	9.55137	0.0323032	chr3	52029708	52030208	chr3	52009827	52010327
RPL29	9.55137	0.0323032	chr3	52029708	52030208	chr3	52105243	52105743
RPL29	13.1793	0.00640766	chr3	52029708	52030208	chr3	52119796	52120296
RPL29	9.79148	0.0290762	chr3	52029708	52030208	chr3	52120968	52121468
RPL29	11.0505	0.0166664	chr3	52029708	52030208	chr3	52274460	52274960
RPL29	11.0505	0.0166664	chr3	52029708	52030208	chr3	52278090	52278590
RPL29	10.784	0.0187614	chr3	52029708	52030208	chr3	52341696	52342196
RPL29	9.74443	0.0296828	chr3	52029708	52030208	chr3	52490113	52490613
SELK	9.43529	0.0339856	chr3	53925765	53926265	chr3	53491124	53491624
SELK	12.3854	0.00916942	chr3	53925765	53926265	chr3	53519956	53520456
SELK	14.3724	0.0037257	chr3	53925765	53926265	chr3	53528433	53528933
SELK	10.0839	0.0255673	chr3	53925765	53926265	chr3	53529687	53530187
SELK	10.261	0.0236477	chr3	53925765	53926265	chr3	53530892	53531392
SELK	8.86552	0.0435543	chr3	53925765	53926265	chr3	53537160	53537660
SELK	16.2171	0.0015991	chr3	53925765	53926265	chr3	53615668	53616168
SELK	13.5146	0.00550421	chr3	53925765	53926265	chr3	53727403	53727903
SELK	12.9001	0.00727008	chr3	53925765	53926265	chr3	53739673	53740173
SELK	11.7522	0.0121843	chr3	53925765	53926265	chr3	53744114	53744614
SELK	10.2893	0.0233543	chr3	53925765	53926265	chr3	53767435	53767935
SELK	9.73314	0.0298302	chr3	53925765	53926265	chr3	53880357	53880857
SELK	10.8338	0.0183507	chr3	53925765	53926265	chr3	54121778	54122278
CHMP2B	12.1437	0.0102223	chr3	87276171	87276671	chr3	87138645	87139145
CHMP2B	10.2854	0.0233945	chr3	87276171	87276671	chr3	87320426	87320926
CHMP2B	17.0535	0.00108698	chr3	87276171	87276671	chr3	87347144	87347644
CHMP2B	10.2585	0.023673	chr3	87276171	87276671	chr3	87382449	87382949
RPL24	8.9497	0.041992	chr3	101405376	101405876	chr3	100929840	100930340
RPL24	10.869	0.0180664	chr3	101405376	101405876	chr3	100987685	100988185
RPL24	8.64084	0.0480043	chr3	101405376	101405876	chr3	101045974	101046474
RPL24	8.64084	0.0480043	chr3	101405376	101405876	chr3	101068723	101069223
RPL24	10.6389	0.0200082	chr3	101405376	101405876	chr3	101070620	101071120
RPL24	11.4608	0.0138803	chr3	101405376	101405876	chr3	101102408	101102908
RPL24	13.6022	0.0052898	chr3	101405376	101405876	chr3	101342481	101342981
RPL24	11.2759	0.015074	chr3	101405376	101405876	chr3	101356838	101357338
RPL24	8.9497	0.041992	chr3	101405376	101405876	chr3	101359808	101360308
RPL24	12.6448	0.00815831	chr3	101405376	101405876	chr3	101394922	101395422
RPL24	8.75695	0.0456525	chr3	101405376	101405876	chr3	101655401	101655901
RPL24	19.2733	0.000387704	chr3	101405376	101405876	chr3	101800424	101800924
RPL24	17.7953	0.000770956	chr3	101405376	101405876	chr3	101843060	101843560
RPL24	8.9497	0.041992	chr3	101405376	101405876	chr3	101852145	101852645
RPL24	11.0698	0.0165238	chr3	101405376	101405876	chr3	101861120	101861620
PARP14	9.20741	0.037539	chr3	122399215	122399715	chr3	122031647	122032147
PARP14	14.3375	0.00378549	chr3	122399215	122399715	chr3	122216239	122216739
PARP14	9.75094	0.0295982	chr3	122399215	122399715	chr3	122235714	122236214
PARP14	10.4508	0.0217456	chr3	122399215	122399715	chr3	122512421	122512921
PARP14	13.5716	0.00536368	chr3	122399215	122399715	chr3	122513392	122513892
PARP14	10.9657	0.0173065	chr3	122399215	122399715	chr3	122608874	122609374
PARP14	8.58092	0.0492634	chr3	122399215	122399715	chr3	122631983	122632483
PARP14	11.6613	0.0126903	chr3	122399215	122399715	chr3	122667291	122667791
PARP14	11.0209	0.0168867	chr3	122399215	122399715	chr3	122671262	122671762
PARP14	10.5094	0.0211886	chr3	122399215	122399715	chr3	122694161	122694661
PARP14	13.1299	0.00655269	chr3	122399215	122399715	chr3	122694722	122695222
PARP14	16.2271	0.00159177	chr3	122399215	122399715	chr3	122785659	122786159
PARP14	8.69267	0.0469405	chr3	122399215	122399715	chr3	122790025	122790525
PARP14	8.66076	0.0475927	chr3	122399215	122399715	chr3	122801186	122801686
PARP14	10.9265	0.0176106	chr3	122399215	122399715	chr3	122829008	122829508
PARP14	10.6218	0.02016	chr3	122399215	122399715	chr3	122831921	122832421
PARP14	10.4867	0.0214028	chr3	122399215	122399715	chr3	122832690	122833190
TM4SF1	8.95792	0.0418425	chr3	149095402	149095902	chr3	148870170	148870670
TM4SF1	14.7677	0.00311025	chr3	149095402	149095902	chr3	148963438	148963938
TM4SF1	9.97898	0.0267764	chr3	149095402	149095902	chr3	149525897	149526397
TM4SF1	10.4384	0.0218647	chr3	149095402	149095902	chr3	149531559	149532059
MECOM	9.31568	0.0358079	chr3	169381156	169381656	chr3	169193395	169193895
MECOM	9.86739	0.0281228	chr3	169381156	169381656	chr3	169253362	169253862
MECOM	8.59006	0.0490692	chr3	169381156	169381656	chr3	169257488	169257988
MECOM	8.59006	0.0490692	chr3	169381156	169381656	chr3	169395474	169395974
MECOM	10.7113	0.0193763	chr3	169381156	169381656	chr3	169465193	169465693
MECOM	9.91638	0.0275239	chr3	169381156	169381656	chr3	169480661	169481161
MECOM	12.843	0.00746003	chr3	169381156	169381656	chr3	169482697	169483197
MECOM	10.894	0.0178666	chr3	169381156	169381656	chr3	169485739	169486239
MECOM	11.7804	0.0120317	chr3	169381156	169381656	chr3	169491629	169492129
MECOM	18.7611	0.000492182	chr3	169381156	169381656	chr3	169531486	169531986
MECOM	23.7346	4.77e-05	chr3	169381156	169381656	chr3	169539460	169539960
MECOM	13.8226	0.00478564	chr3	169381156	169381656	chr3	169581124	169581624
MECOM	18.5283	0.000548497	chr3	169381156	169381656	chr3	169583040	169583540
MECOM	10.9492	0.017434	chr3	169381156	169381656	chr3	169588868	169589368
MECOM	22.0608	0.00010507	chr3	169381156	169381656	chr3	169629110	169629610
MECOM	8.81444	0.0445296	chr3	169381156	169381656	chr3	169632108	169632608
MECOM	23.1924	6.17e-05	chr3	169381156	169381656	chr3	169684173	169684673
MECOM	12.8355	0.00748553	chr3	169381156	169381656	chr3	169751165	169751665
MECOM	22.6665	7.9e-05	chr3	169381156	169381656	chr3	169755467	169755967
RPL9	11.9707	0.0110478	chr4	39460318	39460818	chr4	38960055	38960555
RPL9	8.7279	0.0462303	chr4	39460318	39460818	chr4	38987697	38988197
RPL9	9.00532	0.0409897	chr4	39460318	39460818	chr4	38989174	38989674
RPL9	9.00731	0.0409543	chr4	39460318	39460818	chr4	39027326	39027826
RPL9	8.57865	0.0493118	chr4	39460318	39460818	chr4	39028861	39029361
RPL9	25.0254	2.59e-05	chr4	39460318	39460818	chr4	39034292	39034792
RPL9	9.91681	0.0275187	chr4	39460318	39460818	chr4	39039959	39040459
RPL9	8.7279	0.0462303	chr4	39460318	39460818	chr4	39043998	39044498
RPL9	16.0525	0.00172506	chr4	39460318	39460818	chr4	39408223	39408723
RPL9	11.4981	0.0136508	chr4	39460318	39460818	chr4	39448441	39448941
RPL9	9.81509	0.0287763	chr4	39460318	39460818	chr4	39470983	39471483
RPL9	11.2015	0.0155826	chr4	39460318	39460818	chr4	39826719	39827219
RPL9	13.7613	0.00492105	chr4	39460318	39460818	chr4	39947798	39948298
RPL9	10.7749	0.0188372	chr4	39460370	39460870	chr4	38986943	38987443
RPL9	12.5473	0.00852465	chr4	39460370	39460870	chr4	38987697	38988197
RPL9	12.9461	0.00712042	chr4	39460370	39460870	chr4	38989174	38989674
RPL9	12.3328	0.00938933	chr4	39460370	39460870	chr4	39028861	39029361
RPL9	11.4925	0.0136852	chr4	39460370	39460870	chr4	39031906	39032406
RPL9	8.83956	0.0440473	chr4	39460370	39460870	chr4	39033141	39033641
RPL9	40.6041	1.49e-08	chr4	39460370	39460870	chr4	39034292	39034792
RPL9	9.27921	0.0363822	chr4	39460370	39460870	chr4	39035202	39035702
RPL9	9.97852	0.0267819	chr4	39460370	39460870	chr4	39038324	39038824
RPL9	14.2565	0.00392784	chr4	39460370	39460870	chr4	39039959	39040459
RPL9	12.5473	0.00852465	chr4	39460370	39460870	chr4	39043998	39044498
RPL9	9.56642	0.0320912	chr4	39460370	39460870	chr4	39098408	39098908
RPL9	8.6773	0.0472535	chr4	39460370	39460870	chr4	39119775	39120275
RPL9	11.043	0.0167214	chr4	39460370	39460870	chr4	39126783	39127283
RPL9	10.3706	0.0225304	chr4	39460370	39460870	chr4	39167751	39168251
RPL9	10.1147	0.0252237	chr4	39460370	39460870	chr4	39355910	39356410
RPL9	8.6773	0.0472535	chr4	39460370	39460870	chr4	39356988	39357488
RPL9	8.99335	0.0412034	chr4	39460370	39460870	chr4	39358594	39359094
RPL9	9.5339	0.0325511	chr4	39460370	39460870	chr4	39362146	39362646
RPL9	11.1448	0.0159811	chr4	39460370	39460870	chr4	39366920	39367420
RPL9	26.0453	1.6e-05	chr4	39460370	39460870	chr4	39408223	39408723
RPL9	10.6486	0.0199226	chr4	39460370	39460870	chr4	39457060	39457560
RPL9	10.0076	0.0264411	chr4	39460370	39460870	chr4	39458247	39458747
RPL9	8.58384	0.0492012	chr4	39460370	39460870	chr4	39458998	39459498
RPL9	15.9251	0.00182914	chr4	39460370	39460870	chr4	39470983	39471483
RPL9	16.6308	0.00132137	chr4	39460370	39460870	chr4	39627855	39628355
RPL9	8.58384	0.0492012	chr4	39460370	39460870	chr4	39693061	39693561
RPL9	9.31201	0.0358653	chr4	39460370	39460870	chr4	39702204	39702704
RPL9	11.1152	0.0161932	chr4	39460370	39460870	chr4	39720412	39720912
RPL9	11.2056	0.0155541	chr4	39460370	39460870	chr4	39813900	39814400
RPL9	18.1745	0.000646526	chr4	39460370	39460870	chr4	39826719	39827219
RPL9	8.67867	0.0472255	chr4	39460370	39460870	chr4	39831712	39832212
RPL9	9.72578	0.0299267	chr4	39460370	39460870	chr4	39933032	39933532
RPL9	11.8581	0.0116196	chr4	39460370	39460870	chr4	39934572	39935072
RPL9	10.206	0.0242281	chr4	39460370	39460870	chr4	39935441	39935941
RPL9	22.3278	9.27e-05	chr4	39460370	39460870	chr4	39947798	39948298
OCIAD2	9.72596	0.0299243	chr4	48908704	48909204	chr4	48431974	48432474
OCIAD2	12.3605	0.00927287	chr4	48908704	48909204	chr4	48442967	48443467
OCIAD2	9.69416	0.0303445	chr4	48908704	48909204	chr4	48447620	48448120
OCIAD2	12.4653	0.00884573	chr4	48908704	48909204	chr4	48452826	48453326
OCIAD2	12.3538	0.00930094	chr4	48908704	48909204	chr4	48469585	48470085
OCIAD2	9.98623	0.0266911	chr4	48908704	48909204	chr4	48483542	48484042
OCIAD2	11.4499	0.013948	chr4	48908704	48909204	chr4	48484242	48484742
OCIAD2	19.2997	0.000382947	chr4	48908704	48909204	chr4	48485110	48485610
OCIAD2	16.6312	0.00132118	chr4	48908704	48909204	chr4	48486698	48487198
OCIAD2	9.18448	0.037916	chr4	48908704	48909204	chr4	48490198	48490698
OCIAD2	19.3662	0.000371254	chr4	48908704	48909204	chr4	48493064	48493564
OCIAD2	11.9226	0.0112888	chr4	48908704	48909204	chr4	48493756	48494256
OCIAD2	10.309	0.0231513	chr4	48908704	48909204	chr4	48496375	48496875
OCIAD2	10.4849	0.0214203	chr4	48908704	48909204	chr4	48497859	48498359
OCIAD2	10.3655	0.0225809	chr4	48908704	48909204	chr4	48498524	48499024
OCIAD2	18.7439	0.00049614	chr4	48908704	48909204	chr4	48506357	48506857
OCIAD2	8.63272	0.0481732	chr4	48908704	48909204	chr4	48509601	48510101
OCIAD2	9.72596	0.0299243	chr4	48908704	48909204	chr4	48530698	48531198
OCIAD2	8.989	0.0412813	chr4	48908704	48909204	chr4	48534922	48535422
OCIAD2	12.9644	0.00706196	chr4	48908704	48909204	chr4	48539582	48540082
OCIAD2	12.3605	0.00927287	chr4	48908704	48909204	chr4	48540433	48540933
OCIAD2	9.55224	0.0322909	chr4	48908704	48909204	chr4	48559455	48559955
OCIAD2	10.1848	0.0244559	chr4	48908704	48909204	chr4	48572851	48573351
OCIAD2	12.4402	0.00894626	chr4	48908704	48909204	chr4	48637255	48637755
OCIAD2	11.0679	0.0165371	chr4	48908704	48909204	chr4	48641869	48642369
OCIAD2	8.75266	0.0457373	chr4	48908704	48909204	chr4	48653846	48654346
OCIAD2	11.691	0.0125227	chr4	48908704	48909204	chr4	48658742	48659242
OCIAD2	19.2362	0.000394455	chr4	48908704	48909204	chr4	48669131	48669631
OCIAD2	11.9226	0.0112888	chr4	48908704	48909204	chr4	48670503	48671003
OCIAD2	9.89368	0.0277999	chr4	48908704	48909204	chr4	48674695	48675195
OCIAD2	9.84453	0.0284068	chr4	48908704	48909204	chr4	48676792	48677292
OCIAD2	9.98623	0.0266911	chr4	48908704	48909204	chr4	48683065	48683565
OCIAD2	9.95584	0.0270504	chr4	48908704	48909204	chr4	48686206	48686706
OCIAD2	9.36194	0.0350921	chr4	48908704	48909204	chr4	48692715	48693215
OCIAD2	9.72596	0.0299243	chr4	48908704	48909204	chr4	48696898	48697398
OCIAD2	11.1982	0.0156055	chr4	48908704	48909204	chr4	48728463	48728963
OCIAD2	9.37197	0.0349389	chr4	48908704	48909204	chr4	48729730	48730230
OCIAD2	10.6576	0.0198425	chr4	48908704	48909204	chr4	48748569	48749069
OCIAD2	16.4542	0.00143356	chr4	48908704	48909204	chr4	48751157	48751657
OCIAD2	12.9678	0.00705115	chr4	48908704	48909204	chr4	48754241	48754741
OCIAD2	9.1709	0.0381408	chr4	48908704	48909204	chr4	48758925	48759425
OCIAD2	9.29047	0.036204	chr4	48908704	48909204	chr4	48768292	48768792
OCIAD2	20.7666	0.000192901	chr4	48908704	48909204	chr4	48774537	48775037
OCIAD2	26.0875	1.57e-05	chr4	48908704	48909204	chr4	48775535	48776035
OCIAD2	12.3605	0.00927287	chr4	48908704	48909204	chr4	48777163	48777663
OCIAD2	12.3135	0.00947087	chr4	48908704	48909204	chr4	48817487	48817987
OCIAD2	10.1848	0.0244559	chr4	48908704	48909204	chr4	48823311	48823811
OCIAD2	55.3452	1.16e-11	chr4	48908704	48909204	chr4	48832780	48833280
OCIAD2	8.78464	0.0451084	chr4	48908704	48909204	chr4	48848639	48849139
OCIAD2	9.89368	0.0277999	chr4	48908704	48909204	chr4	48853620	48854120
OCIAD2	9.98623	0.0266911	chr4	48908704	48909204	chr4	48855819	48856319
OCIAD2	10.9346	0.0175476	chr4	48908704	48909204	chr4	48856383	48856883
OCIAD2	15.9857	0.00177891	chr4	48908704	48909204	chr4	48860083	48860583
OCIAD2	9.53383	0.0325521	chr4	48908704	48909204	chr4	48864159	48864659
OCIAD2	8.57029	0.0494901	chr4	48908704	48909204	chr4	48864715	48865215
OCIAD2	10.1203	0.0251609	chr4	48908704	48909204	chr4	48880164	48880664
OCIAD2	20.4261	0.000226246	chr4	48908704	48909204	chr4	48901106	48901606
OCIAD2	15.5733	0.00215023	chr4	48908704	48909204	chr4	48911616	48912116
OCIAD2	9.44945	0.0337759	chr4	48908704	48909204	chr4	48961383	48961883
OCIAD2	9.27103	0.0365122	chr4	48908704	48909204	chr4	48968869	48969369
OCIAD2	8.97453	0.0415416	chr4	48908704	48909204	chr4	48969569	48970069
OCIAD2	8.57029	0.0494901	chr4	48908704	48909204	chr4	48978433	48978933
OCIAD2	18.8808	0.000465521	chr4	48908704	48909204	chr4	49003898	49004398
OCIAD2	11.0679	0.0165371	chr4	48908704	48909204	chr4	49034356	49034856
HOPX	9.31019	0.0358939	chr4	57547815	57548315	chr4	57069392	57069892
HOPX	11.5373	0.0134141	chr4	57547815	57548315	chr4	57096072	57096572
HOPX	8.95822	0.041837	chr4	57547815	57548315	chr4	57098001	57098501
HOPX	10.4239	0.0220052	chr4	57547815	57548315	chr4	57109269	57109769
HOPX	10.1785	0.0245238	chr4	57547815	57548315	chr4	57112734	57113234
HOPX	9.62623	0.0312615	chr4	57547815	57548315	chr4	57125941	57126441
HOPX	8.55907	0.0497305	chr4	57547815	57548315	chr4	57148728	57149228
HOPX	14.3038	0.00384414	chr4	57547815	57548315	chr4	57156024	57156524
HOPX	13.8214	0.00478822	chr4	57547815	57548315	chr4	57161985	57162485
HOPX	10.4239	0.0220052	chr4	57547815	57548315	chr4	57180244	57180744
HOPX	9.9139	0.0275539	chr4	57547815	57548315	chr4	57182174	57182674
HOPX	10.8685	0.0180704	chr4	57547815	57548315	chr4	57209652	57210152
HOPX	10.4239	0.0220052	chr4	57547815	57548315	chr4	57246754	57247254
HOPX	11.0717	0.0165093	chr4	57547815	57548315	chr4	57250288	57250788
HOPX	35.165	2.05e-07	chr4	57547815	57548315	chr4	57253416	57253916
HOPX	11.6224	0.0129131	chr4	57547815	57548315	chr4	57256647	57257147
HOPX	14.0566	0.00430244	chr4	57547815	57548315	chr4	57276432	57276932
HOPX	16.3758	0.00148633	chr4	57547815	57548315	chr4	57290949	57291449
HOPX	18.7438	0.000496165	chr4	57547815	57548315	chr4	57301531	57302031
HOPX	16.5561	0.00136773	chr4	57547815	57548315	chr4	57303549	57304049
HOPX	11.4476	0.0139624	chr4	57547815	57548315	chr4	57323206	57323706
HOPX	13.1666	0.00644467	chr4	57547815	57548315	chr4	57369640	57370140
HOPX	13.8514	0.00472356	chr4	57547815	57548315	chr4	57371259	57371759
HOPX	9.62623	0.0312615	chr4	57547815	57548315	chr4	57377363	57377863
HOPX	9.9139	0.0275539	chr4	57547815	57548315	chr4	57379621	57380121
HOPX	20.1228	0.000260739	chr4	57547815	57548315	chr4	57396525	57397025
HOPX	9.57746	0.0319364	chr4	57547815	57548315	chr4	57397939	57398439
HOPX	9.75545	0.0295397	chr4	57547815	57548315	chr4	57439893	57440393
HOPX	9.29213	0.0361777	chr4	57547815	57548315	chr4	57482167	57482667
HOPX	8.95822	0.041837	chr4	57547815	57548315	chr4	57493491	57493991
HOPX	11.6224	0.0129131	chr4	57547815	57548315	chr4	57506350	57506850
HOPX	10.8685	0.0180704	chr4	57547815	57548315	chr4	57507623	57508123
HOPX	11.1636	0.0158475	chr4	57547815	57548315	chr4	57523495	57523995
HOPX	12.9249	0.00718912	chr4	57547815	57548315	chr4	57534407	57534907
HOPX	8.55907	0.0497305	chr4	57547815	57548315	chr4	57552842	57553342
HOPX	12.5348	0.00857307	chr4	57547815	57548315	chr4	57554546	57555046
HOPX	9.85539	0.0282715	chr4	57547815	57548315	chr4	57555738	57556238
HOPX	9.01752	0.0407728	chr4	57547815	57548315	chr4	57566540	57567040
HOPX	15.0755	0.0027016	chr4	57547815	57548315	chr4	57597978	57598478
HOPX	8.93699	0.0422243	chr4	57547815	57548315	chr4	57630933	57631433
HOPX	8.98259	0.0413965	chr4	57547815	57548315	chr4	57686826	57687326
HOPX	29.3061	3.39e-06	chr4	57547815	57548315	chr4	57687658	57688158
HOPX	12.1913	0.0100062	chr4	57547815	57548315	chr4	57724265	57724765
HOPX	9.31019	0.0358939	chr4	57547815	57548315	chr4	57725867	57726367
HOPX	12.6688	0.0080702	chr4	57547815	57548315	chr4	57727350	57727850
HOPX	18.7992	0.000483545	chr4	57547815	57548315	chr4	57729825	57730325
HOPX	10.1785	0.0245238	chr4	57547815	57548315	chr4	57740357	57740857
HOPX	10.8685	0.0180704	chr4	57547815	57548315	chr4	57745101	57745601
HOPX	20.0046	0.000275556	chr4	57547815	57548315	chr4	57773825	57774325
HOPX	10.9635	0.0173239	chr4	57547815	57548315	chr4	57826399	57826899
HOPX	8.6408	0.0480052	chr4	57547815	57548315	chr4	57838940	57839440
HOPX	25.8994	1.71e-05	chr4	57547815	57548315	chr4	57843638	57844138
HOPX	8.6408	0.0480052	chr4	57547815	57548315	chr4	57846891	57847391
HOPX	10.2757	0.0234945	chr4	57547815	57548315	chr4	57848776	57849276
HOPX	8.6408	0.0480052	chr4	57547815	57548315	chr4	57875282	57875782
HOPX	8.95552	0.041886	chr4	57547815	57548315	chr4	57894704	57895204
HOPX	12.2647	0.00968122	chr4	57547815	57548315	chr4	57904144	57904644
HOPX	10.3731	0.0225052	chr4	57547815	57548315	chr4	57945356	57945856
HOPX	11.4807	0.0137577	chr4	57547815	57548315	chr4	57953068	57953568
HOPX	9.62333	0.0313012	chr4	57547815	57548315	chr4	57960982	57961482
HOPX	9.37316	0.0349206	chr4	57547815	57548315	chr4	57972359	57972859
HOPX	10.1754	0.024557	chr4	57547815	57548315	chr4	57985250	57985750
HOPX	9.74143	0.0297218	chr4	57547815	57548315	chr4	58023385	58023885
HOPX	10.2757	0.0234945	chr4	57547815	57548315	chr4	58024372	58024872
HOPX	8.6408	0.0480052	chr4	57547815	57548315	chr4	58028579	58029079
HOPX	9.50072	0.0330271	chr4	57547815	57548315	chr4	58032873	58033373
HOPX	11.8511	0.0116565	chr4	57547815	57548315	chr4	58034763	58035263
HOPX	9.50072	0.0330271	chr4	57547815	57548315	chr4	58044929	58045429
SPINK2	14.4758	0.00355387	chr4	57687658	57688158	chr4	57369640	57370140
SPINK2	9.53428	0.0325458	chr4	57687658	57688158	chr4	57377363	57377863
SPINK2	8.68172	0.0471634	chr4	57687658	57688158	chr4	57507038	57507538
SPINK2	11.2091	0.0155294	chr4	57687658	57688158	chr4	57507623	57508123
SPINK2	8.67714	0.0472568	chr4	57687658	57688158	chr4	57534407	57534907
SPINK2	29.3061	3.39e-06	chr4	57687658	57688158	chr4	57547815	57548315
SPINK2	13.5571	0.00539914	chr4	57687658	57688158	chr4	57554546	57555046
SPINK2	12.401	0.00910522	chr4	57687658	57688158	chr4	57624746	57625246
SPINK2	11.0853	0.0164097	chr4	57687658	57688158	chr4	57630933	57631433
SPINK2	23.6975	4.86e-05	chr4	57687658	57688158	chr4	57666215	57666715
SPINK2	11.1419	0.0160017	chr4	57687658	57688158	chr4	57686826	57687326
SPINK2	8.84332	0.0439756	chr4	57687658	57688158	chr4	57695019	57695519
SPINK2	9.11921	0.039009	chr4	57687658	57688158	chr4	57725867	57726367
SPINK2	13.7508	0.00494447	chr4	57687658	57688158	chr4	57727350	57727850
SPINK2	11.2091	0.0155294	chr4	57687658	57688158	chr4	57745101	57745601
SPINK2	8.68172	0.0471634	chr4	57687658	57688158	chr4	57758815	57759315
SPINK2	12.7112	0.00791746	chr4	57687658	57688158	chr4	57772951	57773451
SPINK2	28.9937	3.93e-06	chr4	57687658	57688158	chr4	57774716	57775216
SPINK2	15.7661	0.0019679	chr4	57687658	57688158	chr4	57775588	57776088
SPINK2	8.66093	0.0475891	chr4	57687658	57688158	chr4	57776647	57777147
SPINK2	8.91647	0.0426022	chr4	57687658	57688158	chr4	57838940	57839440
SPINK2	8.67714	0.0472568	chr4	57687658	57688158	chr4	57848776	57849276
SPINK2	8.91647	0.0426022	chr4	57687658	57688158	chr4	57875282	57875782
SPINK2	9.65903	0.0308154	chr4	57687658	57688158	chr4	57885002	57885502
SPINK2	11.3763	0.0144141	chr4	57687658	57688158	chr4	57945356	57945856
SPINK2	13.024	0.00687424	chr4	57687658	57688158	chr4	57953068	57953568
SPINK2	10.2933	0.0233125	chr4	57687658	57688158	chr4	57960982	57961482
SPINK2	8.68172	0.0471634	chr4	57687658	57688158	chr4	57963871	57964371
SPINK2	9.93808	0.0272624	chr4	57687658	57688158	chr4	57972359	57972859
SPINK2	11.0881	0.0163892	chr4	57687658	57688158	chr4	57985250	57985750
SPINK2	8.68172	0.0471634	chr4	57687658	57688158	chr4	57998251	57998751
SPINK2	8.68172	0.0471634	chr4	57687658	57688158	chr4	58013487	58013987
SPINK2	9.13947	0.0386664	chr4	57687658	57688158	chr4	58022721	58023221
SPINK2	10.4621	0.0216371	chr4	57687658	57688158	chr4	58023385	58023885
SPINK2	8.67714	0.0472568	chr4	57687658	57688158	chr4	58024372	58024872
SPINK2	9.93808	0.0272624	chr4	57687658	57688158	chr4	58027045	58027545
SPINK2	10.4947	0.0213269	chr4	57687658	57688158	chr4	58034763	58035263
SPINK2	10.1188	0.0251776	chr4	57687658	57688158	chr4	58044929	58045429
SPINK2	10.4621	0.0216371	chr4	57687658	57688158	chr4	58058897	58059397
SPINK2	8.68172	0.0471634	chr4	57687658	57688158	chr4	58099573	58100073
SPINK2	9.35209	0.0352433	chr4	57687658	57688158	chr4	58169490	58169990
PLAC8	14.1874	0.00405361	chr4	84057978	84058478	chr4	83559648	83560148
PLAC8	13.2413	0.00623038	chr4	84057978	84058478	chr4	83573146	83573646
PLAC8	13.7154	0.0050247	chr4	84057978	84058478	chr4	83602890	83603390
PLAC8	9.37644	0.0348706	chr4	84057978	84058478	chr4	83605690	83606190
PLAC8	11.0416	0.016732	chr4	84057978	84058478	chr4	83615981	83616481
PLAC8	10.8218	0.0184491	chr4	84057978	84058478	chr4	83619621	83620121
PLAC8	12.2612	0.00969644	chr4	84057978	84058478	chr4	83654940	83655440
PLAC8	17.3832	0.000933202	chr4	84057978	84058478	chr4	83660387	83660887
PLAC8	13.8382	0.004752	chr4	84057978	84058478	chr4	83663287	83663787
PLAC8	15.3166	0.00241894	chr4	84057978	84058478	chr4	83682318	83682818
PLAC8	10.5247	0.0210459	chr4	84057978	84058478	chr4	83684040	83684540
PLAC8	13.8382	0.004752	chr4	84057978	84058478	chr4	83686294	83686794
PLAC8	13.5232	0.00548295	chr4	84057978	84058478	chr4	83696035	83696535
PLAC8	13.9116	0.00459594	chr4	84057978	84058478	chr4	83701113	83701613
PLAC8	19.606	0.000331959	chr4	84057978	84058478	chr4	83701797	83702297
PLAC8	18.4977	0.000556355	chr4	84057978	84058478	chr4	83706365	83706865
PLAC8	11.46	0.0138853	chr4	84057978	84058478	chr4	83711369	83711869
PLAC8	11.8136	0.011854	chr4	84057978	84058478	chr4	83714985	83715485
PLAC8	12.121	0.0103269	chr4	84057978	84058478	chr4	83716257	83716757
PLAC8	14.1209	0.00417821	chr4	84057978	84058478	chr4	83717568	83718068
PLAC8	18.9588	0.000448909	chr4	84057978	84058478	chr4	83718764	83719264
PLAC8	19.3256	0.000378362	chr4	84057978	84058478	chr4	83719760	83720260
PLAC8	13.2603	0.00617695	chr4	84057978	84058478	chr4	83722969	83723469
PLAC8	9.24887	0.0368668	chr4	84057978	84058478	chr4	83723951	83724451
PLAC8	15.7738	0.00196097	chr4	84057978	84058478	chr4	83733147	83733647
PLAC8	20.6513	0.000203605	chr4	84057978	84058478	chr4	83739735	83740235
PLAC8	11.46	0.0138853	chr4	84057978	84058478	chr4	83751555	83752055
PLAC8	16.2737	0.00155793	chr4	84057978	84058478	chr4	83760766	83761266
PLAC8	12.121	0.0103269	chr4	84057978	84058478	chr4	83761381	83761881
PLAC8	14.7454	0.00314215	chr4	84057978	84058478	chr4	83773348	83773848
PLAC8	16.7186	0.00126891	chr4	84057978	84058478	chr4	83786677	83787177
PLAC8	12.7539	0.00776628	chr4	84057978	84058478	chr4	83809711	83810211
PLAC8	14.1561	0.00411171	chr4	84057978	84058478	chr4	83810970	83811470
PLAC8	25.8937	1.72e-05	chr4	84057978	84058478	chr4	83812176	83812676
PLAC8	12.9589	0.00707958	chr4	84057978	84058478	chr4	83819433	83819933
PLAC8	12.2644	0.00968263	chr4	84057978	84058478	chr4	83820284	83820784
PLAC8	26.478	1.3e-05	chr4	84057978	84058478	chr4	83821587	83822087
PLAC8	15.5652	0.00215817	chr4	84057978	84058478	chr4	83824845	83825345
PLAC8	10.6242	0.0201392	chr4	84057978	84058478	chr4	83842993	83843493
PLAC8	10.8218	0.0184491	chr4	84057978	84058478	chr4	83889415	83889915
PLAC8	14.3208	0.00381442	chr4	84057978	84058478	chr4	83905567	83906067
PLAC8	12.121	0.0103269	chr4	84057978	84058478	chr4	83928545	83929045
PLAC8	21.5954	0.000130762	chr4	84057978	84058478	chr4	83941105	83941605
PLAC8	8.84518	0.0439403	chr4	84057978	84058478	chr4	83944078	83944578
PLAC8	11.9722	0.0110402	chr4	84057978	84058478	chr4	83945353	83945853
PLAC8	10.2844	0.0234046	chr4	84057978	84058478	chr4	83954565	83955065
PLAC8	24.6911	3.04e-05	chr4	84057978	84058478	chr4	83955350	83955850
PLAC8	11.1092	0.0162362	chr4	84057978	84058478	chr4	83956645	83957145
PLAC8	11.5216	0.0135083	chr4	84057978	84058478	chr4	83958296	83958796
PLAC8	9.89268	0.027812	chr4	84057978	84058478	chr4	83964926	83965426
PLAC8	12.5197	0.00863156	chr4	84057978	84058478	chr4	83982762	83983262
PLAC8	14.3862	0.00370226	chr4	84057978	84058478	chr4	83996771	83997271
PLAC8	9.74714	0.0296475	chr4	84057978	84058478	chr4	84000373	84000873
PLAC8	11.1965	0.015617	chr4	84057978	84058478	chr4	84003858	84004358
PLAC8	11.7433	0.0122329	chr4	84057978	84058478	chr4	84004379	84004879
PLAC8	10.5247	0.0210459	chr4	84057978	84058478	chr4	84008770	84009270
PLAC8	9.83697	0.0285012	chr4	84057978	84058478	chr4	84020336	84020836
PLAC8	11.46	0.0138853	chr4	84057978	84058478	chr4	84021755	84022255
PLAC8	10.2097	0.0241888	chr4	84057978	84058478	chr4	84022836	84023336
PLAC8	8.76374	0.0455185	chr4	84057978	84058478	chr4	84023348	84023848
PLAC8	10.1604	0.0247199	chr4	84057978	84058478	chr4	84028677	84029177
PLAC8	13.1666	0.00644475	chr4	84057978	84058478	chr4	84032580	84033080
PLAC8	11.7115	0.0124085	chr4	84057978	84058478	chr4	84034461	84034961
PLAC8	11.4447	0.0139805	chr4	84057978	84058478	chr4	84036893	84037393
PLAC8	10.0301	0.0261804	chr4	84057978	84058478	chr4	84049677	84050177
PLAC8	10.4267	0.0219781	chr4	84057978	84058478	chr4	84059113	84059613
PLAC8	10.1604	0.0247199	chr4	84057978	84058478	chr4	84071618	84072118
PLAC8	10.2407	0.0238602	chr4	84057978	84058478	chr4	84101562	84102062
PLAC8	10.8286	0.0183933	chr4	84057978	84058478	chr4	84115701	84116201
PLAC8	14.7739	0.00310144	chr4	84057978	84058478	chr4	84118921	84119421
PLAC8	8.76374	0.0455185	chr4	84057978	84058478	chr4	84156312	84156812
PLAC8	9.83697	0.0285012	chr4	84057978	84058478	chr4	84156842	84157342
PLAC8	12.121	0.0103269	chr4	84057978	84058478	chr4	84159490	84159990
PLAC8	11.46	0.0138853	chr4	84057978	84058478	chr4	84183792	84184292
PLAC8	11.0416	0.016732	chr4	84057978	84058478	chr4	84184305	84184805
PLAC8	11.2605	0.0151779	chr4	84057978	84058478	chr4	84185784	84186284
PLAC8	10.8257	0.0184172	chr4	84057978	84058478	chr4	84187731	84188231
PLAC8	10.7986	0.01864	chr4	84057978	84058478	chr4	84188617	84189117
PLAC8	12.6395	0.00817768	chr4	84057978	84058478	chr4	84193979	84194479
PLAC8	12.3938	0.00913493	chr4	84057978	84058478	chr4	84194965	84195465
PLAC8	11.3989	0.0142692	chr4	84057978	84058478	chr4	84197458	84197958
PLAC8	11.46	0.0138853	chr4	84057978	84058478	chr4	84198239	84198739
PLAC8	10.7996	0.0186317	chr4	84057978	84058478	chr4	84202429	84202929
PLAC8	9.62611	0.0312631	chr4	84057978	84058478	chr4	84203108	84203608
PLAC8	22.8828	7.14e-05	chr4	84057978	84058478	chr4	84205817	84206317
PLAC8	13.5232	0.00548295	chr4	84057978	84058478	chr4	84206866	84207366
PLAC8	10.7986	0.01864	chr4	84057978	84058478	chr4	84210748	84211248
PLAC8	9.37644	0.0348706	chr4	84057978	84058478	chr4	84214717	84215217
PLAC8	9.83697	0.0285012	chr4	84057978	84058478	chr4	84226278	84226778
PLAC8	10.5247	0.0210459	chr4	84057978	84058478	chr4	84229303	84229803
PLAC8	11.9495	0.0111534	chr4	84057978	84058478	chr4	84236334	84236834
PLAC8	11.2605	0.0151779	chr4	84057978	84058478	chr4	84238191	84238691
PLAC8	14.3697	0.00373023	chr4	84057978	84058478	chr4	84239751	84240251
PLAC8	22.7908	7.45e-05	chr4	84057978	84058478	chr4	84241581	84242081
PLAC8	10.8547	0.0181814	chr4	84057978	84058478	chr4	84243525	84244025
PLAC8	11.9495	0.0111534	chr4	84057978	84058478	chr4	84247895	84248395
PLAC8	11.9495	0.0111534	chr4	84057978	84058478	chr4	84249606	84250106
PLAC8	11.5216	0.0135083	chr4	84057978	84058478	chr4	84250889	84251389
PLAC8	10.9123	0.0177222	chr4	84057978	84058478	chr4	84253055	84253555
PLAC8	17.0033	0.00111254	chr4	84057978	84058478	chr4	84263586	84264086
PLAC8	12.7539	0.00776628	chr4	84057978	84058478	chr4	84282805	84283305
PLAC8	11.4954	0.0136676	chr4	84057978	84058478	chr4	84283632	84284132
PLAC8	14.2523	0.0039354	chr4	84057978	84058478	chr4	84284392	84284892
PLAC8	18.7475	0.000495313	chr4	84057978	84058478	chr4	84285429	84285929
PLAC8	12.3938	0.00913493	chr4	84057978	84058478	chr4	84287286	84287786
PLAC8	13.3646	0.00589173	chr4	84057978	84058478	chr4	84290908	84291408
PLAC8	13.4895	0.00556724	chr4	84057978	84058478	chr4	84291626	84292126
PLAC8	14.6678	0.00325558	chr4	84057978	84058478	chr4	84306980	84307480
PLAC8	11.8136	0.011854	chr4	84057978	84058478	chr4	84308381	84308881
PLAC8	9.28381	0.0363094	chr4	84057978	84058478	chr4	84309385	84309885
PLAC8	11.9356	0.011223	chr4	84057978	84058478	chr4	84310469	84310969
PLAC8	11.6435	0.0127918	chr4	84057978	84058478	chr4	84370210	84370710
PLAC8	13.1666	0.00644475	chr4	84057978	84058478	chr4	84374493	84374993
PLAC8	11.4437	0.0139864	chr4	84057978	84058478	chr4	84375124	84375624
PLAC8	15.9806	0.00178307	chr4	84057978	84058478	chr4	84375809	84376309
PLAC8	11.46	0.0138853	chr4	84057978	84058478	chr4	84378605	84379105
PLAC8	11.6435	0.0127918	chr4	84057978	84058478	chr4	84386971	84387471
PLAC8	11.46	0.0138853	chr4	84057978	84058478	chr4	84400742	84401242
PLAC8	13.2603	0.00617695	chr4	84057978	84058478	chr4	84403766	84404266
PLAC8	27.1956	9.26e-06	chr4	84057978	84058478	chr4	84406112	84406612
PLAC8	11.46	0.0138853	chr4	84057978	84058478	chr4	84407673	84408173
PLAC8	14.9354	0.00288056	chr4	84057978	84058478	chr4	84410967	84411467
PLAC8	9.28381	0.0363094	chr4	84057978	84058478	chr4	84411941	84412441
PLAC8	10.5247	0.0210459	chr4	84057978	84058478	chr4	84413799	84414299
PLAC8	14.1209	0.00417821	chr4	84057978	84058478	chr4	84417134	84417634
PLAC8	12.5197	0.00863156	chr4	84057978	84058478	chr4	84418828	84419328
PLAC8	9.87092	0.0280792	chr4	84057978	84058478	chr4	84430191	84430691
PLAC8	15.752	0.00198069	chr4	84057978	84058478	chr4	84444251	84444751
PLAC8	12.6746	0.00804939	chr4	84057978	84058478	chr4	84457942	84458442
PLAC8	22.5787	8.23e-05	chr4	84057978	84058478	chr4	84469552	84470052
PLAC8	11.7433	0.0122329	chr4	84057978	84058478	chr4	84473236	84473736
PLAC8	17.6128	0.000839029	chr4	84057978	84058478	chr4	84474077	84474577
PLAC8	11.4437	0.0139864	chr4	84057978	84058478	chr4	84475123	84475623
PLAC8	12.5242	0.00861406	chr4	84057978	84058478	chr4	84477422	84477922
PLAC8	17.7978	0.00077008	chr4	84057978	84058478	chr4	84479787	84480287
PLAC8	11.6713	0.0126338	chr4	84057978	84058478	chr4	84482440	84482940
PLAC8	10.2418	0.0238481	chr4	84057978	84058478	chr4	84485115	84485615
PLAC8	10.5157	0.0211297	chr4	84057978	84058478	chr4	84489223	84489723
PLAC8	12.204	0.00994923	chr4	84057978	84058478	chr4	84491108	84491608
PLAC8	16.5245	0.00138783	chr4	84057978	84058478	chr4	84540036	84540536
PLAC8	27.5108	7.97e-06	chr4	84057978	84058478	chr4	84551225	84551725
CCDC109B	10.881	0.0179705	chr4	110481111	110481611	chr4	110015155	110015655
CCDC109B	12.27	0.0096582	chr4	110481111	110481611	chr4	110017607	110018107
CCDC109B	11.2067	0.0155463	chr4	110481111	110481611	chr4	110076870	110077370
CCDC109B	8.75346	0.0457215	chr4	110481111	110481611	chr4	110152347	110152847
CCDC109B	9.80431	0.0289128	chr4	110481111	110481611	chr4	110199601	110200101
CCDC109B	13.3388	0.00596099	chr4	110481111	110481611	chr4	110213933	110214433
CCDC109B	11.7091	0.012422	chr4	110481111	110481611	chr4	110215107	110215607
CCDC109B	14.3271	0.0038035	chr4	110481111	110481611	chr4	110216161	110216661
CCDC109B	12.8369	0.0074807	chr4	110481111	110481611	chr4	110221730	110222230
CCDC109B	11.3222	0.0147658	chr4	110481111	110481611	chr4	110226848	110227348
CCDC109B	15.4873	0.00223676	chr4	110481111	110481611	chr4	110242367	110242867
CCDC109B	32.314	8.04e-07	chr4	110481111	110481611	chr4	110280192	110280692
CCDC109B	11.6946	0.0125026	chr4	110481111	110481611	chr4	110283063	110283563
CCDC109B	14.7343	0.00315812	chr4	110481111	110481611	chr4	110473301	110473801
CCDC109B	11.3045	0.0148831	chr4	110481111	110481611	chr4	110499996	110500496
CCDC109B	9.57227	0.032009	chr4	110481111	110481611	chr4	110510795	110511295
CCDC109B	14.8911	0.00293963	chr4	110481111	110481611	chr4	110549756	110550256
CCDC109B	25.3835	2.19e-05	chr4	110481111	110481611	chr4	110552686	110553186
CCDC109B	13.6227	0.00524068	chr4	110481111	110481611	chr4	110553351	110553851
CCDC109B	13.3388	0.00596099	chr4	110481111	110481611	chr4	110597946	110598446
CCDC109B	22.1978	9.85e-05	chr4	110481111	110481611	chr4	110623137	110623637
CCDC109B	9.89089	0.027834	chr4	110481111	110481611	chr4	110671445	110671945
CCDC109B	15.4153	0.00231193	chr4	110481111	110481611	chr4	110673615	110674115
CCDC109B	9.57227	0.032009	chr4	110481111	110481611	chr4	110691803	110692303
CCDC109B	10.8854	0.0179351	chr4	110481111	110481611	chr4	110837011	110837511
CCDC109B	10.0385	0.0260838	chr4	110481111	110481611	chr4	110842629	110843129
CCDC109B	10.8449	0.0182605	chr4	110481111	110481611	chr4	110846071	110846571
CCDC109B	8.97239	0.0415803	chr4	110481111	110481611	chr4	110903830	110904330
CCDC109B	9.7564	0.0295273	chr4	110481111	110481611	chr4	110906524	110907024
CCDC109B	10.1051	0.0253298	chr4	110481111	110481611	chr4	110921840	110922340
C4orf3	38.7214	3.69e-08	chr4	120225350	120225850	chr4	120045534	120046034
C4orf3	10.3034	0.0232089	chr4	120225350	120225850	chr4	120122760	120123260
C4orf3	12.5584	0.0084822	chr4	120225350	120225850	chr4	120126054	120126554
C4orf3	12.4071	0.00908049	chr4	120225350	120225850	chr4	120151232	120151732
C4orf3	12.0913	0.0104658	chr4	120225350	120225850	chr4	120154335	120154835
C4orf3	25.0634	2.55e-05	chr4	120225350	120225850	chr4	120165912	120166412
C4orf3	9.335	0.0355073	chr4	120225350	120225850	chr4	120409381	120409881
C4orf3	11.2933	0.0149577	chr4	120225350	120225850	chr4	120412997	120413497
C4orf3	10.2606	0.0236512	chr4	120225350	120225850	chr4	120430578	120431078
C4orf3	11.5987	0.0130509	chr4	120225350	120225850	chr4	120433583	120434083
C4orf3	11.2933	0.0149577	chr4	120225350	120225850	chr4	120438906	120439406
C4orf3	9.46837	0.0334976	chr4	120225350	120225850	chr4	120444118	120444618
C4orf3	9.05617	0.0400935	chr4	120225350	120225850	chr4	120487847	120488347
C4orf3	15.7278	0.00200282	chr4	120225350	120225850	chr4	120536100	120536600
C4orf3	11.8887	0.0114613	chr4	120225350	120225850	chr4	120563811	120564311
ANXA5	11.1888	0.0156709	chr4	122618018	122618518	chr4	122173306	122173806
ANXA5	11.5226	0.0135024	chr4	122618018	122618518	chr4	122177479	122177979
ANXA5	13.1849	0.00639135	chr4	122618018	122618518	chr4	122187951	122188451
ANXA5	9.85351	0.0282949	chr4	122618018	122618518	chr4	122188518	122189018
ANXA5	14.7968	0.00306916	chr4	122618018	122618518	chr4	122193617	122194117
ANXA5	14.7195	0.00317948	chr4	122618018	122618518	chr4	122198676	122199176
ANXA5	11.8701	0.0115576	chr4	122618018	122618518	chr4	122225410	122225910
ANXA5	11.0867	0.0163995	chr4	122618018	122618518	chr4	122227996	122228496
ANXA5	14.5039	0.0035087	chr4	122618018	122618518	chr4	122228647	122229147
ANXA5	13.1984	0.00635246	chr4	122618018	122618518	chr4	122229319	122229819
ANXA5	13.5934	0.00531089	chr4	122618018	122618518	chr4	122274324	122274824
ANXA5	8.92738	0.0424009	chr4	122618018	122618518	chr4	122279592	122280092
ANXA5	8.67934	0.0472118	chr4	122618018	122618518	chr4	122290839	122291339
ANXA5	11.9551	0.0111252	chr4	122618018	122618518	chr4	122291867	122292367
ANXA5	8.67934	0.0472118	chr4	122618018	122618518	chr4	122292892	122293392
ANXA5	12.3191	0.00944714	chr4	122618018	122618518	chr4	122300346	122300846
ANXA5	13.4187	0.00574892	chr4	122618018	122618518	chr4	122301964	122302464
ANXA5	9.88343	0.0279254	chr4	122618018	122618518	chr4	122314246	122314746
ANXA5	9.01414	0.0408329	chr4	122618018	122618518	chr4	122374362	122374862
ANXA5	9.13518	0.0387388	chr4	122618018	122618518	chr4	122381961	122382461
ANXA5	15.7349	0.00199633	chr4	122618018	122618518	chr4	122383728	122384228
ANXA5	14.672	0.00324929	chr4	122618018	122618518	chr4	122385922	122386422
ANXA5	10.1308	0.0250446	chr4	122618018	122618518	chr4	122401372	122401872
ANXA5	18.8781	0.000466094	chr4	122618018	122618518	chr4	122405637	122406137
ANXA5	10.0284	0.0262003	chr4	122618018	122618518	chr4	122456033	122456533
ANXA5	12.0288	0.0107636	chr4	122618018	122618518	chr4	122520177	122520677
ANXA5	12.4998	0.00870906	chr4	122618018	122618518	chr4	122535262	122535762
ANXA5	9.88343	0.0279254	chr4	122618018	122618518	chr4	122574351	122574851
ANXA5	13.388	0.00582967	chr4	122618018	122618518	chr4	122577251	122577751
ANXA5	12.4523	0.00889732	chr4	122618018	122618518	chr4	122596906	122597406
ANXA5	10.5744	0.0205878	chr4	122618018	122618518	chr4	122606719	122607219
ANXA5	10.8496	0.0182227	chr4	122618018	122618518	chr4	122608575	122609075
ANXA5	11.2064	0.0155482	chr4	122618018	122618518	chr4	122611079	122611579
ANXA5	9.6659	0.0307228	chr4	122618018	122618518	chr4	122623231	122623731
ANXA5	10.5744	0.0205878	chr4	122618018	122618518	chr4	122626142	122626642
ANXA5	11.082	0.0164343	chr4	122618018	122618518	chr4	122627729	122628229
ANXA5	11.5141	0.0135535	chr4	122618018	122618518	chr4	122629869	122630369
ANXA5	9.8976	0.0277519	chr4	122618018	122618518	chr4	122632704	122633204
ANXA5	11.2064	0.0155482	chr4	122618018	122618518	chr4	122645754	122646254
ANXA5	12.7165	0.00789862	chr4	122618018	122618518	chr4	122647757	122648257
ANXA5	13.5184	0.00549494	chr4	122618018	122618518	chr4	122649908	122650408
ANXA5	13.4139	0.00576162	chr4	122618018	122618518	chr4	122655397	122655897
ANXA5	9.88343	0.0279254	chr4	122618018	122618518	chr4	122656926	122657426
ANXA5	15.3437	0.00238916	chr4	122618018	122618518	chr4	122657872	122658372
ANXA5	11.0938	0.0163482	chr4	122618018	122618518	chr4	122662041	122662541
ANXA5	10.2855	0.0233927	chr4	122618018	122618518	chr4	122681008	122681508
ANXA5	17.5272	0.000873002	chr4	122618018	122618518	chr4	122685490	122685990
ANXA5	16.9807	0.00112422	chr4	122618018	122618518	chr4	122686332	122686832
ANXA5	12.2497	0.00974669	chr4	122618018	122618518	chr4	122687187	122687687
ANXA5	11.4161	0.01416	chr4	122618018	122618518	chr4	122689095	122689595
ANXA5	10.8496	0.0182227	chr4	122618018	122618518	chr4	122689965	122690465
ANXA5	11.7855	0.0120041	chr4	122618018	122618518	chr4	122691923	122692423
ANXA5	10.5744	0.0205878	chr4	122618018	122618518	chr4	122693488	122693988
ANXA5	11.2064	0.0155482	chr4	122618018	122618518	chr4	122695000	122695500
ANXA5	10.5744	0.0205878	chr4	122618018	122618518	chr4	122695815	122696315
ANXA5	8.81941	0.0444339	chr4	122618018	122618518	chr4	122698790	122699290
ANXA5	9.88343	0.0279254	chr4	122618018	122618518	chr4	122701579	122702079
ANXA5	11.2064	0.0155482	chr4	122618018	122618518	chr4	122712003	122712503
ANXA5	9.42073	0.0342025	chr4	122618018	122618518	chr4	122714075	122714575
ANXA5	11.9504	0.0111488	chr4	122618018	122618518	chr4	122714911	122715411
ANXA5	11.6081	0.0129957	chr4	122618018	122618518	chr4	122715569	122716069
ANXA5	25.2688	2.31e-05	chr4	122618018	122618518	chr4	122722222	122722722
ANXA5	9.6659	0.0307228	chr4	122618018	122618518	chr4	122723973	122724473
ANXA5	11.6985	0.0124809	chr4	122618018	122618518	chr4	122732226	122732726
ANXA5	10.4222	0.0220224	chr4	122618018	122618518	chr4	122735169	122735669
ANXA5	9.01414	0.0408329	chr4	122618018	122618518	chr4	122738917	122739417
ANXA5	13.71	0.00503694	chr4	122618018	122618518	chr4	122746069	122746569
ANXA5	9.42073	0.0342025	chr4	122618018	122618518	chr4	122753344	122753844
ANXA5	9.6659	0.0307228	chr4	122618018	122618518	chr4	122782544	122783044
ANXA5	21.6167	0.000129456	chr4	122618018	122618518	chr4	122791402	122791902
ANXA5	15.3568	0.00237479	chr4	122618018	122618518	chr4	122794694	122795194
ANXA5	15.1309	0.00263388	chr4	122618018	122618518	chr4	122795284	122795784
ANXA5	11.5141	0.0135535	chr4	122618018	122618518	chr4	122798236	122798736
ANXA5	14.0491	0.00431701	chr4	122618018	122618518	chr4	122806922	122807422
ANXA5	10.9583	0.0173637	chr4	122618018	122618518	chr4	122819263	122819763
ANXA5	13.4814	0.00558772	chr4	122618018	122618518	chr4	122821464	122821964
ANXA5	12.0288	0.0107636	chr4	122618018	122618518	chr4	122827073	122827573
ANXA5	10.0794	0.025619	chr4	122618018	122618518	chr4	122836927	122837427
ANXA5	9.42073	0.0342025	chr4	122618018	122618518	chr4	122847035	122847535
ANXA5	10.5744	0.0205878	chr4	122618018	122618518	chr4	122849780	122850280
ANXA5	13.4139	0.00576162	chr4	122618018	122618518	chr4	122853184	122853684
ANXA5	11.0938	0.0163482	chr4	122618018	122618518	chr4	122860569	122861069
ANXA5	12.0288	0.0107636	chr4	122618018	122618518	chr4	122868607	122869107
ANXA5	15.2583	0.00248455	chr4	122618018	122618518	chr4	122871310	122871810
ANXA5	13.1311	0.00654901	chr4	122618018	122618518	chr4	122875030	122875530
ANXA5	10.0794	0.025619	chr4	122618018	122618518	chr4	122879919	122880419
ANXA5	9.42073	0.0342025	chr4	122618018	122618518	chr4	122886060	122886560
ANXA5	9.6659	0.0307228	chr4	122618018	122618518	chr4	122911454	122911954
ANXA5	9.30551	0.0359671	chr4	122618018	122618518	chr4	122919081	122919581
ANXA5	10.9751	0.0172345	chr4	122618018	122618518	chr4	122923201	122923701
ANXA5	14.1876	0.00405316	chr4	122618018	122618518	chr4	122960079	122960579
ANXA5	13.2288	0.00626581	chr4	122618018	122618518	chr4	122960655	122961155
ANXA5	13.7891	0.00485925	chr4	122618018	122618518	chr4	122966602	122967102
ANXA5	10.5744	0.0205878	chr4	122618018	122618518	chr4	122968738	122969238
ANXA5	8.80513	0.0447096	chr4	122618018	122618518	chr4	123008665	123009165
ANXA5	9.13877	0.0386783	chr4	122618018	122618518	chr4	123025063	123025563
ANXA5	9.73967	0.0297449	chr4	122618018	122618518	chr4	123028786	123029286
ANXA5	10.7164	0.0193321	chr4	122618018	122618518	chr4	123039363	123039863
ANXA5	11.7855	0.0120041	chr4	122618018	122618518	chr4	123087848	123088348
ANXA5	9.46167	0.033596	chr4	122618018	122618518	chr4	123088628	123089128
INPP4B	10.3838	0.0223989	chr4	143768335	143768835	chr4	143384222	143384722
INPP4B	14.1685	0.00408865	chr4	143768335	143768835	chr4	143406523	143407023
INPP4B	13.2442	0.00622202	chr4	143768335	143768835	chr4	143460931	143461431
INPP4B	12.3099	0.0094864	chr4	143768335	143768835	chr4	143612626	143613126
INPP4B	12.8343	0.00748933	chr4	143768335	143768835	chr4	143614131	143614631
INPP4B	10.93	0.0175833	chr4	143768335	143768835	chr4	143619015	143619515
INPP4B	10.1866	0.0244362	chr4	143768335	143768835	chr4	143649290	143649790
INPP4B	13.0812	0.00669854	chr4	143768335	143768835	chr4	143672245	143672745
INPP4B	11.8851	0.0114802	chr4	143768335	143768835	chr4	143673575	143674075
INPP4B	10.5714	0.0206154	chr4	143768335	143768835	chr4	143688765	143689265
INPP4B	11.1008	0.016297	chr4	143768335	143768835	chr4	143698159	143698659
INPP4B	10.7537	0.0190153	chr4	143768335	143768835	chr4	143702231	143702731
INPP4B	14.6917	0.00322027	chr4	143768335	143768835	chr4	143708317	143708817
INPP4B	10.7537	0.0190153	chr4	143768335	143768835	chr4	143732142	143732642
INPP4B	14.4934	0.00352554	chr4	143768335	143768835	chr4	143736936	143737436
INPP4B	12.5776	0.00840917	chr4	143768335	143768835	chr4	143739698	143740198
INPP4B	9.07001	0.039853	chr4	143768335	143768835	chr4	143743433	143743933
INPP4B	12.03	0.0107576	chr4	143768335	143768835	chr4	143752319	143752819
INPP4B	10.3826	0.0224113	chr4	143768335	143768835	chr4	143756157	143756657
INPP4B	9.54824	0.0323475	chr4	143768335	143768835	chr4	143759908	143760408
INPP4B	11.1008	0.016297	chr4	143768335	143768835	chr4	143780738	143781238
INPP4B	16.5573	0.00136702	chr4	143768335	143768835	chr4	143804551	143805051
INPP4B	9.02949	0.0405614	chr4	143768335	143768835	chr4	143881225	143881725
INPP4B	10.2431	0.0238349	chr4	143768335	143768835	chr4	143882419	143882919
INPP4B	19.97	0.000280048	chr4	143768335	143768835	chr4	143882963	143883463
INPP4B	9.31526	0.0358145	chr4	143768335	143768835	chr4	143941537	143942037
INPP4B	12.6291	0.00821626	chr4	143768335	143768835	chr4	144107852	144108352
INPP4B	8.80118	0.0447862	chr4	143768335	143768835	chr4	144128627	144129127
INPP4B	9.06019	0.0400236	chr4	143768335	143768835	chr4	144138915	144139415
INPP4B	9.59434	0.0317012	chr4	143768335	143768835	chr4	144210484	144210984
INPP4B	8.59643	0.0489346	chr4	143768335	143768835	chr4	144223632	144224132
INPP4B	9.07001	0.039853	chr4	143768335	143768835	chr4	144230972	144231472
INPP4B	9.07001	0.039853	chr4	143768335	143768835	chr4	144234569	144235069
INPP4B	11.0041	0.0170133	chr4	143768335	143768835	chr4	144240784	144241284
INPP4B	9.12267	0.0389502	chr4	143768335	143768835	chr4	144259247	144259747
LSM6	16.5867	0.00134855	chr4	147096587	147097087	chr4	146717419	146717919
LSM6	13.7224	0.00500881	chr4	147096587	147097087	chr4	146961682	146962182
LSM6	17.8133	0.000764549	chr4	147096587	147097087	chr4	147162493	147162993
LSM6	21.6688	0.000126326	chr4	147096587	147097087	chr4	147163065	147163565
LSM6	14.2718	0.00390051	chr4	147096587	147097087	chr4	147268736	147269236
LSM6	23.0164	6.7e-05	chr4	147096587	147097087	chr4	147328818	147329318
LSM6	8.64454	0.0479276	chr4	147096587	147097087	chr4	147370414	147370914
LSM6	8.99069	0.0412511	chr4	147096587	147097087	chr4	147416327	147416827
LSM6	17.0146	0.00110673	chr4	147096587	147097087	chr4	147471288	147471788
LSM6	28.5437	4.87e-06	chr4	147096587	147097087	chr4	147558002	147558502
LSM6	11.7324	0.0122926	chr4	147096587	147097087	chr4	147558684	147559184
LSM6	16.731	0.00126168	chr4	147096587	147097087	chr4	147559795	147560295
LSM6	14.5314	0.00346491	chr4	147096587	147097087	chr4	147561447	147561947
LSM6	17.5551	0.00086177	chr4	147096587	147097087	chr4	147564935	147565435
LSM6	17.803	0.00076822	chr4	147096587	147097087	chr4	147575576	147576076
LSM6	13.9883	0.00443818	chr4	147096587	147097087	chr4	147576252	147576752
GUCY1A3	9.48425	0.0332659	chr4	156587613	156588113	chr4	156313575	156314075
GUCY1A3	13.0048	0.00693424	chr4	156587613	156588113	chr4	156504106	156504606
GUCY1A3	8.85529	0.043748	chr4	156587613	156588113	chr4	156508868	156509368
GUCY1A3	17.7171	0.000799434	chr4	156587613	156588113	chr4	156775640	156776140
C4orf27	9.06445	0.0399495	chr4	170678854	170679354	chr4	170214430	170214930
C4orf27	10.9856	0.0171539	chr4	170678854	170679354	chr4	171045512	171046012
CRHBP	21.2447	0.000154157	chr5	76248288	76248788	chr5	75838701	75839201
CRHBP	9.60851	0.0315051	chr5	76248288	76248788	chr5	75840065	75840565
CRHBP	14.5276	0.00347086	chr5	76248288	76248788	chr5	75843198	75843698
CRHBP	8.7922	0.0449608	chr5	76248288	76248788	chr5	75851031	75851531
CRHBP	8.55763	0.0497613	chr5	76248288	76248788	chr5	75903135	75903635
CRHBP	12.8074	0.00758113	chr5	76248288	76248788	chr5	75919009	75919509
CRHBP	9.35774	0.0351566	chr5	76248288	76248788	chr5	75934326	75934826
CRHBP	17.7025	0.000804847	chr5	76248288	76248788	chr5	76034628	76035128
CRHBP	9.09577	0.0394089	chr5	76248288	76248788	chr5	76070254	76070754
CRHBP	14.3203	0.0038153	chr5	76248288	76248788	chr5	76325937	76326437
CAST	8.70945	0.0466008	chr5	95860721	95861221	chr5	95419182	95419682
CAST	10.3212	0.023027	chr5	95860721	95861221	chr5	95950078	95950578
CAST	13.8449	0.0047374	chr5	95860721	95861221	chr5	95997007	95997507
CAST	20.046	0.000270267	chr5	95860721	95861221	chr5	95998528	95999028
CAST	10.9299	0.0175842	chr5	95860721	95861221	chr5	96038208	96038708
CAST	14.2315	0.00397288	chr5	95860721	95861221	chr5	96050523	96051023
CAST	18.1373	0.00065781	chr5	95860721	95861221	chr5	96143553	96144053
CAST	15.5616	0.0021618	chr5	95860721	95861221	chr5	96211393	96211893
CAST	8.98288	0.0413913	chr5	95860721	95861221	chr5	96267229	96267729
CAST	12.612	0.00827979	chr5	95860721	95861221	chr5	96268458	96268958
CAST	13.8009	0.00483318	chr5	95860721	95861221	chr5	96272323	96272823
CAST	11.878	0.0115165	chr5	95860721	95861221	chr5	96296709	96297209
HINT1	14.0798	0.00425718	chr5	130507178	130507678	chr5	130222230	130222730
HINT1	25.7954	1.8e-05	chr5	130507178	130507678	chr5	130404920	130405420
HINT1	13.9118	0.00459549	chr5	130507178	130507678	chr5	130405659	130406159
HINT1	21.733	0.000122576	chr5	130507178	130507678	chr5	130412928	130413428
HINT1	9.25924	0.0367005	chr5	130507178	130507678	chr5	130420081	130420581
HINT1	13.6157	0.00525743	chr5	130507178	130507678	chr5	130490368	130490868
HINT1	18.3968	0.000583074	chr5	130507178	130507678	chr5	130492083	130492583
HINT1	17.8856	0.00073935	chr5	130507178	130507678	chr5	130495326	130495826
HINT1	49.7335	1.78e-10	chr5	130507178	130507678	chr5	130500132	130500632
HINT1	56.433	6.81e-12	chr5	130507178	130507678	chr5	130500674	130501174
HINT1	12.9815	0.00700762	chr5	130507178	130507678	chr5	130503796	130504296
HINT1	11.4839	0.0137376	chr5	130507178	130507678	chr5	130506253	130506753
HINT1	9.4406	0.0339068	chr5	130507178	130507678	chr5	130522578	130523078
HINT1	15.7007	0.00202797	chr5	130507178	130507678	chr5	130686491	130686991
HINT1	9.4406	0.0339068	chr5	130507178	130507678	chr5	130877995	130878495
HINT1	26.4529	1.32e-05	chr5	130507178	130507678	chr5	130931000	130931500
HINT1	11.8944	0.0114323	chr5	130507178	130507678	chr5	130953977	130954477
HINT1	8.82899	0.0442496	chr5	130507178	130507678	chr5	130967573	130968073
HINT1	18.3907	0.000584731	chr5	130507178	130507678	chr5	130970679	130971179
HINT1	40.8471	1.32e-08	chr5	130507178	130507678	chr5	130971492	130971992
HINT1	9.85969	0.0282182	chr5	130507178	130507678	chr5	131006903	131007403
MZB1	11.4995	0.0136423	chr5	138725520	138726020	chr5	138719992	138720492
MZB1	11.278	0.0150603	chr5	138725520	138726020	chr5	138944971	138945471
CYSTM1	9.31771	0.0357763	chr5	139553977	139554477	chr5	139991503	139992003
HNRNPH1	17.2296	0.00100198	chr5	179061535	179062035	chr5	178770931	178771431
HNRNPH1	11.3933	0.0143051	chr5	179061535	179062035	chr5	178899125	178899625
HNRNPH1	14.3827	0.00370815	chr5	179061535	179062035	chr5	178902226	178902726
HNRNPH1	12.2022	0.00995727	chr5	179061535	179062035	chr5	178934983	178935483
HNRNPH1	19.9703	0.000280008	chr5	179061535	179062035	chr5	178957471	178957971
HNRNPH1	10.4781	0.0214843	chr5	179061535	179062035	chr5	178961397	178961897
HNRNPH1	10.1192	0.0251729	chr5	179061535	179062035	chr5	179012829	179013329
HNRNPH1	10.2653	0.0236027	chr5	179061535	179062035	chr5	179035128	179035628
HNRNPH1	9.35956	0.0351286	chr5	179061535	179062035	chr5	179039548	179040048
HNRNPH1	12.9592	0.00707861	chr5	179061535	179062035	chr5	179049556	179050056
HNRNPH1	14.9961	0.00280162	chr5	179061535	179062035	chr5	179050261	179050761
HNRNPH1	13.0695	0.00673421	chr5	179061535	179062035	chr5	179051388	179051888
HNRNPH1	9.8333	0.0285472	chr5	179061535	179062035	chr5	179078048	179078548
HNRNPH1	9.60461	0.0315589	chr5	179061535	179062035	chr5	179095328	179095828
HNRNPH1	24.3839	3.51e-05	chr5	179061535	179062035	chr5	179105379	179105879
HNRNPH1	16.6225	0.00132649	chr5	179061535	179062035	chr5	179107725	179108225
HNRNPH1	9.24152	0.0369852	chr5	179061535	179062035	chr5	179124523	179125023
HNRNPH1	25.3183	2.26e-05	chr5	179061535	179062035	chr5	179125567	179126067
HNRNPH1	11.4625	0.01387	chr5	179061535	179062035	chr5	179126732	179127232
HNRNPH1	8.55202	0.0498821	chr5	179061535	179062035	chr5	179127455	179127955
HNRNPH1	21.4363	0.000140905	chr5	179061535	179062035	chr5	179159601	179160101
HNRNPH1	11.8463	0.0116813	chr5	179061535	179062035	chr5	179190124	179190624
HNRNPH1	9.00127	0.0410619	chr5	179061535	179062035	chr5	179192347	179192847
HNRNPH1	14.0441	0.004327	chr5	179061535	179062035	chr5	179193226	179193726
HNRNPH1	8.55202	0.0498821	chr5	179061535	179062035	chr5	179194055	179194555
HNRNPH1	8.82974	0.0442353	chr5	179061535	179062035	chr5	179194615	179195115
HNRNPH1	10.9627	0.0173293	chr5	179061535	179062035	chr5	179243868	179244368
HNRNPH1	18.5501	0.00054298	chr5	179061535	179062035	chr5	179245851	179246351
HNRNPH1	14.2661	0.00391062	chr5	179061535	179062035	chr5	179247687	179248187
HNRNPH1	15.0309	0.00275737	chr5	179061535	179062035	chr5	179248528	179249028
HNRNPH1	11.1166	0.0161829	chr5	179061535	179062035	chr5	179254566	179255066
HNRNPH1	14.4234	0.00363994	chr5	179061535	179062035	chr5	179263671	179264171
HNRNPH1	15.5585	0.00216486	chr5	179061535	179062035	chr5	179398068	179398568
HNRNPH1	10.677	0.0196731	chr5	179061535	179062035	chr5	179405695	179406195
HNRNPH1	8.5506	0.0499126	chr5	179061535	179062035	chr5	179413223	179413723
HNRNPH1	8.66941	0.0474151	chr5	179061535	179062035	chr5	179475442	179475942
HNRNPH1	13.2481	0.0062112	chr5	179061535	179062035	chr5	179476203	179476703
HNRNPH1	18.013	0.000696906	chr5	179061535	179062035	chr5	179496827	179497327
HNRNPH1	16.0363	0.0017379	chr5	179061535	179062035	chr5	179498868	179499368
HNRNPH1	12.2064	0.0099384	chr5	179061535	179062035	chr5	179507482	179507982
HNRNPH1	11.7293	0.0123098	chr5	179061535	179062035	chr5	179512114	179512614
HNRNPH1	12.1916	0.0100045	chr5	179061535	179062035	chr5	179512797	179513297
HNRNPH1	16.2104	0.00160408	chr5	179061535	179062035	chr5	179520573	179521073
HNRNPH1	11.9614	0.0110938	chr5	179061535	179062035	chr5	179537363	179537863
HNRNPH1	16.8811	0.00117719	chr5	179061535	179062035	chr5	179562021	179562521
TMEM14C	27.8923	6.65e-06	chr6	10722898	10723398	chr6	10404470	10404970
TMEM14C	12.1272	0.0102983	chr6	10722898	10723398	chr6	10411104	10411604
TMEM14C	24.5867	3.19e-05	chr6	10722898	10723398	chr6	10412243	10412743
TMEM14C	51.0968	9.17e-11	chr6	10722898	10723398	chr6	10419642	10420142
TMEM14C	20.598	0.000208747	chr6	10722898	10723398	chr6	10426446	10426946
TMEM14C	52.8926	3.83e-11	chr6	10722898	10723398	chr6	10492206	10492706
TMEM14C	21.5782	0.00013182	chr6	10722898	10723398	chr6	10531702	10532202
TMEM14C	27.1868	9.3e-06	chr6	10722898	10723398	chr6	10533984	10534484
TMEM14C	13.8822	0.00465782	chr6	10722898	10723398	chr6	10534522	10535022
TMEM14C	19.1728	0.000406303	chr6	10722898	10723398	chr6	10598211	10598711
TMEM14C	9.177	0.0380396	chr6	10722898	10723398	chr6	10615839	10616339
TMEM14C	9.73008	0.0298703	chr6	10722898	10723398	chr6	10633743	10634243
TMEM14C	9.24495	0.0369298	chr6	10722898	10723398	chr6	10638231	10638731
TMEM14C	25.4643	2.11e-05	chr6	10722898	10723398	chr6	10643279	10643779
TMEM14C	11.6249	0.0128986	chr6	10722898	10723398	chr6	10673253	10673753
TMEM14C	13.8244	0.00478173	chr6	10722898	10723398	chr6	10679641	10680141
TMEM14C	10.9942	0.0170889	chr6	10722898	10723398	chr6	10682551	10683051
TMEM14C	9.46154	0.0335979	chr6	10722898	10723398	chr6	10694678	10695178
TMEM14C	45.0999	1.69e-09	chr6	10722898	10723398	chr6	10694780	10695280
TMEM14C	10.9942	0.0170889	chr6	10722898	10723398	chr6	10714146	10714646
TMEM14C	35.5544	1.7e-07	chr6	10722898	10723398	chr6	10720473	10720973
TMEM14C	19.8212	0.000300208	chr6	10722898	10723398	chr6	10721030	10721530
TMEM14C	21.9883	0.000108714	chr6	10722898	10723398	chr6	10746878	10747378
TMEM14C	13.465	0.00562945	chr6	10722898	10723398	chr6	10760253	10760753
TMEM14C	29.9525	2.49e-06	chr6	10722898	10723398	chr6	10838514	10839014
TMEM14C	11.6415	0.0128035	chr6	10722898	10723398	chr6	10854146	10854646
TMEM14C	19.0078	0.000438778	chr6	10722898	10723398	chr6	10887126	10887626
TMEM14C	31.0658	1.46e-06	chr6	10722898	10723398	chr6	10889504	10890004
TMEM14C	10.2782	0.0234688	chr6	10722898	10723398	chr6	10901958	10902458
TMEM14C	10.3151	0.0230889	chr6	10722898	10723398	chr6	11015716	11016216
TMEM14C	18.3516	0.000595459	chr6	10722898	10723398	chr6	11044297	11044797
TMEM14C	8.62006	0.0484374	chr6	10722898	10723398	chr6	11067526	11068026
TMEM14C	29.8416	2.62e-06	chr6	10722898	10723398	chr6	11094016	11094516
TMEM14C	12.2598	0.0097026	chr6	10722898	10723398	chr6	11096329	11096829
TMEM14C	11.544	0.0133735	chr6	10722898	10723398	chr6	11111715	11112215
TMEM14C	9.02455	0.0406485	chr6	10722898	10723398	chr6	11142421	11142921
TMEM14C	8.59558	0.0489526	chr6	10722898	10723398	chr6	11143903	11144403
TMEM14C	15.4472	0.0022783	chr6	10722898	10723398	chr6	11144553	11145053
TMEM14C	16.3599	0.00149724	chr6	10722898	10723398	chr6	11154276	11154776
TMEM14C	17.4254	0.000915132	chr6	10722898	10723398	chr6	11172792	11173292
TMEM14C	16.1612	0.00164084	chr6	10722898	10723398	chr6	11196586	11197086
TMEM14C	9.63633	0.0311235	chr6	10722898	10723398	chr6	11197975	11198475
TMEM14C	25.5939	1.98e-05	chr6	10722898	10723398	chr6	11199085	11199585
TMEM14C	19.196	0.000401928	chr6	10722898	10723398	chr6	11207256	11207756
TMEM14C	13.8822	0.00465782	chr6	10722898	10723398	chr6	11222761	11223261
HLA-A	9.22594	0.0372371	chr6	29908787	29909287	chr6	29617602	29618102
HLA-A	9.25796	0.0367209	chr6	29908787	29909287	chr6	29932530	29933030
HLA-A	9.29315	0.0361617	chr6	29908787	29909287	chr6	30294006	30294506
HLA-E	8.75839	0.045624	chr6	30456994	30457494	chr6	30181748	30182248
HLA-E	12.3682	0.00924068	chr6	30456994	30457494	chr6	30312658	30313158
HLA-E	8.76596	0.0454748	chr6	30456994	30457494	chr6	30464277	30464777
HLA-E	8.70102	0.0467712	chr6	30456994	30457494	chr6	30512418	30512918
HLA-E	9.64227	0.0310426	chr6	30456994	30457494	chr6	30720078	30720578
HLA-E	9.53452	0.0325423	chr6	30456994	30457494	chr6	30749621	30750121
HLA-E	9.25393	0.0367855	chr6	30456994	30457494	chr6	30796185	30796685
HLA-C	17.1044	0.0010617	chr6	31239657	31240157	chr6	31106877	31107377
HLA-C	8.73478	0.0460928	chr6	31239657	31240157	chr6	31461509	31462009
HLA-C	10.7365	0.0191607	chr6	31239657	31240157	chr6	31462408	31462908
HLA-C	9.67162	0.0306458	chr6	31239657	31240157	chr6	31496244	31496744
HLA-C	10.3223	0.0230163	chr6	31239657	31240157	chr6	31509975	31510475
HLA-C	9.73172	0.0298487	chr6	31239657	31240157	chr6	31582711	31583211
HLA-C	10.7555	0.0189999	chr6	31239657	31240157	chr6	31588247	31588747
HLA-C	11.7847	0.0120086	chr6	31239657	31240157	chr6	31637694	31638194
HLA-C	9.00851	0.0409329	chr6	31239657	31240157	chr6	31686121	31686621
HLA-C	13.3932	0.00581583	chr6	31239657	31240157	chr6	31689372	31689872
HLA-C	10.2063	0.0242253	chr6	31239657	31240157	chr6	31695239	31695739
HLA-C	13.506	0.0055258	chr6	31239657	31240157	chr6	31698144	31698644
HLA-C	8.77432	0.0453103	chr6	31239657	31240157	chr6	31705126	31705626
HLA-C	10.8309	0.0183751	chr6	31239657	31240157	chr6	31730326	31730826
LST1	9.73736	0.029775	chr6	31553651	31554151	chr6	31560512	31561012
LST1	9.31345	0.0358428	chr6	31553651	31554151	chr6	31628299	31628799
LST1	11.0399	0.0167446	chr6	31553651	31554151	chr6	31689372	31689872
LST1	11.1641	0.0158445	chr6	31553651	31554151	chr6	31698144	31698644
LST1	8.73956	0.0459975	chr6	31553651	31554151	chr6	31707547	31708047
LST1	13.6305	0.00522227	chr6	31553651	31554151	chr6	31795262	31795762
LST1	11.2442	0.015289	chr6	31553651	31554151	chr6	31926637	31927137
LST1	11.5109	0.0135729	chr6	31553651	31554151	chr6	32005792	32006292
AIF1	11.1549	0.0159093	chr6	31582711	31583211	chr6	31106877	31107377
AIF1	12.1825	0.0100456	chr6	31582711	31583211	chr6	31462408	31462908
AIF1	11.0292	0.0168251	chr6	31582711	31583211	chr6	31496244	31496744
AIF1	10.5759	0.0205739	chr6	31582711	31583211	chr6	31548546	31549046
AIF1	15.0152	0.00277723	chr6	31582711	31583211	chr6	31560512	31561012
AIF1	12.2041	0.0099487	chr6	31582711	31583211	chr6	31588247	31588747
AIF1	12.0625	0.0106018	chr6	31582711	31583211	chr6	31619943	31620443
AIF1	14.3615	0.00374415	chr6	31582711	31583211	chr6	31628299	31628799
AIF1	9.9846	0.0267103	chr6	31582711	31583211	chr6	31632763	31633263
AIF1	10.0326	0.0261519	chr6	31582711	31583211	chr6	31686121	31686621
AIF1	17.0238	0.00110203	chr6	31582711	31583211	chr6	31689372	31689872
AIF1	9.85428	0.0282852	chr6	31582711	31583211	chr6	31697229	31697729
AIF1	17.2152	0.00100865	chr6	31582711	31583211	chr6	31698144	31698644
AIF1	9.75423	0.0295554	chr6	31582711	31583211	chr6	31702381	31702881
AIF1	17.2206	0.00100613	chr6	31582711	31583211	chr6	31707290	31707790
AIF1	13.4766	0.00560005	chr6	31582711	31583211	chr6	31707547	31708047
AIF1	9.56296	0.0321397	chr6	31582711	31583211	chr6	31759019	31759519
AIF1	10.633	0.0200608	chr6	31582711	31583211	chr6	31760612	31761112
AIF1	10.8278	0.0183996	chr6	31582711	31583211	chr6	31763480	31763980
AIF1	21.0185	0.000171416	chr6	31582711	31583211	chr6	31795262	31795762
AIF1	10.2202	0.0240772	chr6	31582711	31583211	chr6	31846573	31847073
AIF1	17.3387	0.000952613	chr6	31582711	31583211	chr6	31926637	31927137
AIF1	17.7501	0.000787298	chr6	31582711	31583211	chr6	32005792	32006292
AIF1	14.0111	0.0043924	chr6	31582711	31583211	chr6	32082861	32083361
CSNK2B	8.81574	0.0445044	chr6	31632763	31633263	chr6	31334712	31335212
CSNK2B	10.5957	0.0203948	chr6	31632763	31633263	chr6	31367413	31367913
CSNK2B	9.90247	0.0276926	chr6	31632763	31633263	chr6	31496244	31496744
CSNK2B	8.60384	0.048778	chr6	31632763	31633263	chr6	31543094	31543594
CSNK2B	9.49556	0.0331017	chr6	31632763	31633263	chr6	31548546	31549046
CSNK2B	13.4813	0.005588	chr6	31632763	31633263	chr6	31560512	31561012
CSNK2B	9.9846	0.0267103	chr6	31632763	31633263	chr6	31582711	31583211
CSNK2B	10.9574	0.0173708	chr6	31632763	31633263	chr6	31588247	31588747
CSNK2B	10.8303	0.0183797	chr6	31632763	31633263	chr6	31619943	31620443
CSNK2B	12.8944	0.00728876	chr6	31632763	31633263	chr6	31628299	31628799
CSNK2B	12.8875	0.00731179	chr6	31632763	31633263	chr6	31637694	31638194
CSNK2B	10.9373	0.0175261	chr6	31632763	31633263	chr6	31648944	31649444
CSNK2B	15.2847	0.0024546	chr6	31632763	31633263	chr6	31689372	31689872
CSNK2B	15.4566	0.00226851	chr6	31632763	31633263	chr6	31698144	31698644
CSNK2B	12.0999	0.0104254	chr6	31632763	31633263	chr6	31707547	31708047
CSNK2B	15.5675	0.00215592	chr6	31632763	31633263	chr6	31926637	31927137
CSNK2B	15.9368	0.00181932	chr6	31632763	31633263	chr6	32005792	32006292
CSNK2B	12.5798	0.00840073	chr6	31632763	31633263	chr6	32082861	32083361
CSNK2B	10.7606	0.018957	chr6	31632763	31633263	chr6	32120968	32121468
CSNK2B	20.0532	0.00026936	chr6	31632763	31633263	chr6	32121900	32122400
CSNK2B	20.0935	0.000264331	chr6	31632763	31633263	chr6	32132110	32132610
DDAH2	9.06183	0.039995	chr6	31698144	31698644	chr6	31203025	31203525
DDAH2	21.1759	0.000159215	chr6	31698144	31698644	chr6	31239657	31240157
DDAH2	15.5976	0.00212633	chr6	31698144	31698644	chr6	31334712	31335212
DDAH2	10.2344	0.0239268	chr6	31698144	31698644	chr6	31354001	31354501
DDAH2	10.8196	0.0184673	chr6	31698144	31698644	chr6	31409319	31409819
DDAH2	9.34827	0.0353022	chr6	31698144	31698644	chr6	31444131	31444631
DDAH2	8.81064	0.044603	chr6	31698144	31698644	chr6	31461509	31462009
DDAH2	17.0736	0.00107694	chr6	31698144	31698644	chr6	31496244	31496744
DDAH2	12.7431	0.00780412	chr6	31698144	31698644	chr6	31528031	31528531
DDAH2	14.8345	0.00301661	chr6	31698144	31698644	chr6	31543094	31543594
DDAH2	16.372	0.00148893	chr6	31698144	31698644	chr6	31548546	31549046
DDAH2	11.1641	0.0158445	chr6	31698144	31698644	chr6	31553651	31554151
DDAH2	23.2442	6.02e-05	chr6	31698144	31698644	chr6	31560512	31561012
DDAH2	17.2152	0.00100865	chr6	31698144	31698644	chr6	31582711	31583211
DDAH2	18.8924	0.000462997	chr6	31698144	31698644	chr6	31588247	31588747
DDAH2	9.81482	0.0287797	chr6	31698144	31698644	chr6	31607226	31607726
DDAH2	18.6733	0.000512717	chr6	31698144	31698644	chr6	31619943	31620443
DDAH2	15.2293	0.00251782	chr6	31698144	31698644	chr6	31620232	31620732
DDAH2	22.2323	9.69e-05	chr6	31698144	31698644	chr6	31628299	31628799
DDAH2	15.4566	0.00226851	chr6	31698144	31698644	chr6	31632763	31633263
DDAH2	22.2202	9.75e-05	chr6	31698144	31698644	chr6	31637694	31638194
DDAH2	15.5309	0.00219244	chr6	31698144	31698644	chr6	31686121	31686621
DDAH2	26.3536	1.38e-05	chr6	31698144	31698644	chr6	31689372	31689872
DDAH2	11.3054	0.0148772	chr6	31698144	31698644	chr6	31706201	31706701
DDAH2	26.6583	1.2e-05	chr6	31698144	31698644	chr6	31707290	31707790
DDAH2	20.8623	0.000184434	chr6	31698144	31698644	chr6	31707547	31708047
DDAH2	9.72388	0.0299516	chr6	31698144	31698644	chr6	31742838	31743338
DDAH2	13.2024	0.00634096	chr6	31698144	31698644	chr6	31789841	31790341
DDAH2	14.3553	0.00375479	chr6	31698144	31698644	chr6	31866131	31866631
DDAH2	9.51464	0.0328266	chr6	31698144	31698644	chr6	31926607	31927107
DDAH2	26.8411	1.1e-05	chr6	31698144	31698644	chr6	31926637	31927137
DDAH2	10.1059	0.025321	chr6	31698144	31698644	chr6	31936593	31937093
DDAH2	14.9473	0.00286492	chr6	31698144	31698644	chr6	32015928	32016428
DDAH2	10.1059	0.025321	chr6	31698144	31698644	chr6	32054314	32054814
DDAH2	10.7685	0.0188904	chr6	31698144	31698644	chr6	32055235	32055735
DDAH2	10.665	0.0197781	chr6	31698144	31698644	chr6	32063815	32064315
DDAH2	9.93676	0.0272783	chr6	31698144	31698644	chr6	32075883	32076383
DDAH2	10.8196	0.0184673	chr6	31698144	31698644	chr6	32076795	32077295
DDAH2	11.1641	0.0158445	chr6	31698144	31698644	chr6	32086561	32087061
DDAH2	11.1641	0.0158445	chr6	31698144	31698644	chr6	32095780	32096280
DDAH2	10.7612	0.0189516	chr6	31698144	31698644	chr6	32115465	32115965
DDAH2	17.1143	0.00105686	chr6	31698144	31698644	chr6	32116361	32116861
DDAH2	9.04909	0.0402172	chr6	31698144	31698644	chr6	32118775	32119275
DDAH2	9.72388	0.0299516	chr6	31698144	31698644	chr6	32119413	32119913
DDAH2	18.5532	0.000542193	chr6	31698144	31698644	chr6	32120968	32121468
DDAH2	34.5753	2.72e-07	chr6	31698144	31698644	chr6	32121900	32122400
DDAH2	34.6448	2.63e-07	chr6	31698144	31698644	chr6	32132110	32132610
DDAH2	18.5505	0.000542863	chr6	31698144	31698644	chr6	32143686	32144186
DDAH2	31.1356	1.41e-06	chr6	31698144	31698644	chr6	32151851	32152351
DDAH2	14.2919	0.0038649	chr6	31698144	31698644	chr6	32157713	32158213
DDAH2	9.04909	0.0402172	chr6	31698144	31698644	chr6	32163050	32163550
DDAH2	11.9223	0.0112905	chr6	31698144	31698644	chr6	32164491	32164991
DDAH2	9.72388	0.0299516	chr6	31698144	31698644	chr6	32191594	32192094
HLA-DRA	10.2592	0.0236663	chr6	32407369	32407869	chr6	32590719	32591219
HLA-DRB5	11.9805	0.0109993	chr6	32497814	32498314	chr6	32862236	32862736
HLA-DRB5	11.163	0.0158519	chr6	32497814	32498314	chr6	32940071	32940571
HLA-DRB1	12.136	0.0102577	chr6	32557375	32557875	chr6	32653310	32653810
HLA-DRB1	9.40447	0.0344463	chr6	32557375	32557875	chr6	32813158	32813658
HLA-DRB1	13.9623	0.00449105	chr6	32557375	32557875	chr6	32862236	32862736
HLA-DRB1	10.2863	0.0233846	chr6	32557375	32557875	chr6	32937840	32938340
HLA-DRB1	18.4086	0.000579889	chr6	32557375	32557875	chr6	32939405	32939905
HLA-DRB1	13.6907	0.00508145	chr6	32557375	32557875	chr6	32940071	32940571
HLA-DRB1	8.64436	0.0479314	chr6	32557375	32557875	chr6	32941587	32942087
PSMB9	12.45	0.00890665	chr6	32811663	32812163	chr6	32361347	32361847
PSMB9	9.4203	0.034209	chr6	32811663	32812163	chr6	32657881	32658381
PSMB9	13.9313	0.00455495	chr6	32811663	32812163	chr6	32731061	32731561
PSMB9	9.28815	0.0362406	chr6	32811663	32812163	chr6	32784575	32785075
PSMB9	14.2617	0.00391864	chr6	32811663	32812163	chr6	32806307	32806807
PSMB9	18.0697	0.000678796	chr6	32811663	32812163	chr6	32821505	32822005
PSMB9	9.18319	0.0379372	chr6	32811663	32812163	chr6	32908597	32909097
PSMB9	11.2128	0.0155041	chr6	32811663	32812163	chr6	32920649	32921149
PSMB9	10.3684	0.0225521	chr6	32811663	32812163	chr6	32997069	32997569
PSMB9	10.0779	0.0256354	chr6	32811663	32812163	chr6	33048302	33048802
PSMB9	9.21404	0.0374307	chr6	32811663	32812163	chr6	33099915	33100415
PSMB9	11.7745	0.0120634	chr6	32811663	32812163	chr6	33112090	33112590
PSMB9	8.98977	0.0412675	chr6	32811663	32812163	chr6	33129233	33129733
PSMB9	10.8042	0.0185934	chr6	32811663	32812163	chr6	33160026	33160526
PSMB9	12.6069	0.00829866	chr6	32811663	32812163	chr6	33165283	33165783
PSMB9	10.7638	0.0189302	chr6	32811663	32812163	chr6	33167972	33168472
PSMB9	10.2119	0.024165	chr6	32811663	32812163	chr6	33176022	33176522
PSMB9	9.81404	0.0287896	chr6	32811663	32812163	chr6	33181016	33181516
PSMB9	12.6862	0.00800725	chr6	32811663	32812163	chr6	33216031	33216531
PSMB9	12.5951	0.00834285	chr6	32811663	32812163	chr6	33216921	33217421
PSMB9	9.09967	0.0393421	chr6	32811663	32812163	chr6	33245680	33246180
PSMB9	8.92996	0.0423534	chr6	32811663	32812163	chr6	33257054	33257554
PSMB9	11.9657	0.0110725	chr6	32811663	32812163	chr6	33266851	33267351
PSMB9	12.7871	0.00765089	chr6	32811663	32812163	chr6	33285469	33285969
PSMB9	11.1019	0.0162889	chr6	32811663	32812163	chr6	33290665	33291165
PSMB9	11.5481	0.0133496	chr6	32811663	32812163	chr6	33296796	33297296
PSMB8	9.09064	0.0394969	chr6	32812230	32812730	chr6	32997069	32997569
PSMB8	11.0533	0.0166452	chr6	32812230	32812730	chr6	33165283	33165783
PSMB8	10.3889	0.0223492	chr6	32812230	32812730	chr6	33168380	33168880
PSMB8	16.0407	0.00173445	chr6	32812230	32812730	chr6	33172169	33172669
PSMB8	18.1978	0.000639584	chr6	32812230	32812730	chr6	33239574	33240074
PSMB8	10.0059	0.0264614	chr6	32812230	32812730	chr6	33245680	33246180
HLA-DMB	9.12811	0.0388581	chr6	32908597	32909097	chr6	32731061	32731561
HLA-DMB	9.18319	0.0379372	chr6	32908597	32909097	chr6	32811663	32812163
HLA-DMB	10.1358	0.02499	chr6	32908597	32909097	chr6	33216921	33217421
HLA-DMB	9.43381	0.0340075	chr6	32908597	32909097	chr6	33285469	33285969
HLA-DMB	8.61645	0.0485131	chr6	32908597	32909097	chr6	33290665	33291165
HLA-DMB	8.9627	0.0417557	chr6	32908597	32909097	chr6	33296796	33297296
HLA-DPA1	11.5539	0.0133149	chr6	33048302	33048802	chr6	32784575	32785075
HLA-DPA1	11.4231	0.0141161	chr6	33048302	33048802	chr6	32920649	32921149
HLA-DPA1	8.60704	0.0487107	chr6	33048302	33048802	chr6	33129233	33129733
HLA-DPA1	12.4321	0.00897874	chr6	33048302	33048802	chr6	33160026	33160526
HLA-DPA1	12.7156	0.00790175	chr6	33048302	33048802	chr6	33165283	33165783
HLA-DPA1	12.7796	0.00767664	chr6	33048302	33048802	chr6	33216031	33216531
HLA-DPA1	15.699	0.00202951	chr6	33048302	33048802	chr6	33216921	33217421
HLA-DPA1	10.945	0.0174665	chr6	33048302	33048802	chr6	33239574	33240074
HLA-DPA1	10.2231	0.0240459	chr6	33048302	33048802	chr6	33257054	33257554
HLA-DPA1	15.2487	0.00249547	chr6	33048302	33048802	chr6	33266851	33267351
HLA-DPA1	18.5974	0.000531142	chr6	33048302	33048802	chr6	33285469	33285969
HLA-DPA1	13.1266	0.00656232	chr6	33048302	33048802	chr6	33290665	33291165
HLA-DPA1	14.2028	0.0040252	chr6	33048302	33048802	chr6	33296796	33297296
HLA-DPA1	14.3507	0.00376262	chr6	33048302	33048802	chr6	33387597	33388097
HLA-DPA1	8.9555	0.0418864	chr6	33048302	33048802	chr6	33388801	33389301
HLA-DPA1	9.338	0.0354609	chr6	33048302	33048802	chr6	33393454	33393954
HLA-DPA1	11.6393	0.0128159	chr6	33048302	33048802	chr6	33538840	33539340
HLA-DPA1	9.22126	0.0373131	chr6	33048302	33048802	chr6	33544792	33545292
HLA-DPA1	8.629	0.0482506	chr6	33048302	33048802	chr6	33546332	33546832
RPS18	8.58528	0.0491707	chr6	33239537	33240037	chr6	32762250	32762750
RPS18	11.6662	0.0126628	chr6	33239537	33240037	chr6	32784575	32785075
RPS18	19.2173	0.000397945	chr6	33239537	33240037	chr6	32821505	32822005
RPS18	9.7963	0.0290147	chr6	33239537	33240037	chr6	32912053	32912553
RPS18	12.9714	0.00703963	chr6	33239537	33240037	chr6	32936187	32936687
RPS18	8.93169	0.0423218	chr6	33239537	33240037	chr6	32937840	32938340
RPS18	9.17566	0.0380619	chr6	33239537	33240037	chr6	32952444	32952944
RPS18	11.9717	0.011043	chr6	33239537	33240037	chr6	32986578	32987078
RPS18	10.0766	0.0256499	chr6	33239537	33240037	chr6	33041229	33041729
RPS18	12.38	0.00919179	chr6	33239537	33240037	chr6	33048302	33048802
RPS18	11.0485	0.0166805	chr6	33239537	33240037	chr6	33112090	33112590
RPS18	9.35454	0.0352057	chr6	33239537	33240037	chr6	33129233	33129733
RPS18	12.3251	0.00942169	chr6	33239537	33240037	chr6	33160026	33160526
RPS18	12.798	0.00761333	chr6	33239537	33240037	chr6	33167972	33168472
RPS18	11.7232	0.0123437	chr6	33239537	33240037	chr6	33176022	33176522
RPS18	14.7112	0.00319169	chr6	33239537	33240037	chr6	33216921	33217421
RPS18	13.2484	0.00621025	chr6	33239537	33240037	chr6	33244667	33245167
RPS18	9.37451	0.0349	chr6	33239537	33240037	chr6	33257054	33257554
RPS18	13.9829	0.00444912	chr6	33239537	33240037	chr6	33266851	33267351
RPS18	17.0537	0.00108691	chr6	33239537	33240037	chr6	33285469	33285969
RPS18	12.037	0.010724	chr6	33239537	33240037	chr6	33290665	33291165
RPS18	13.6195	0.00524826	chr6	33239537	33240037	chr6	33296796	33297296
RPS18	9.48905	0.0331962	chr6	33239537	33240037	chr6	33385844	33386344
RPS18	10.6731	0.0197068	chr6	33239537	33240037	chr6	33538840	33539340
RPS18	9.00753	0.0409503	chr6	33239537	33240037	chr6	33553354	33553854
RPS18	9.52455	0.0326845	chr6	33239537	33240037	chr6	33587892	33588392
RPS18	10.0163	0.02634	chr6	33239537	33240037	chr6	33588718	33589218
RPS18	8.897	0.0429637	chr6	33239537	33240037	chr6	33662210	33662710
RPS18	10.5085	0.021197	chr6	33239574	33240074	chr6	32806307	32806807
RPS18	10.4174	0.022069	chr6	33239574	33240074	chr6	32811663	32812163
RPS18	9.7544	0.0295532	chr6	33239574	33240074	chr6	32812230	32812730
RPS18	11.8286	0.0117746	chr6	33239574	33240074	chr6	32821505	32822005
RPS18	11.3781	0.0144024	chr6	33239574	33240074	chr6	32835885	32836385
RPS18	9.76117	0.0294655	chr6	33239574	33240074	chr6	32853389	32853889
RPS18	19.1221	0.000416008	chr6	33239574	33240074	chr6	32908597	32909097
RPS18	13.284	0.00611086	chr6	33239574	33240074	chr6	32920649	32921149
RPS18	13.546	0.00542633	chr6	33239574	33240074	chr6	32937840	32938340
RPS18	14.0416	0.0043318	chr6	33239574	33240074	chr6	32952444	32952944
RPS18	8.62793	0.048273	chr6	33239574	33240074	chr6	32986578	32987078
RPS18	8.9601	0.0418027	chr6	33239574	33240074	chr6	32997069	32997569
RPS18	20.9345	0.0001783	chr6	33239574	33240074	chr6	33048302	33048802
RPS18	11.2788	0.0150545	chr6	33239574	33240074	chr6	33059651	33060151
RPS18	8.73673	0.046054	chr6	33239574	33240074	chr6	33082151	33082651
RPS18	12.9714	0.00703975	chr6	33239574	33240074	chr6	33099915	33100415
RPS18	17.9877	0.000705133	chr6	33239574	33240074	chr6	33112090	33112590
RPS18	9.68831	0.0304224	chr6	33239574	33240074	chr6	33128417	33128917
RPS18	20.8108	0.000188942	chr6	33239574	33240074	chr6	33160026	33160526
RPS18	14.7871	0.00308273	chr6	33239574	33240074	chr6	33165283	33165783
RPS18	18.0706	0.000678513	chr6	33239574	33240074	chr6	33168380	33168880
RPS18	21.4005	0.000143288	chr6	33239574	33240074	chr6	33176022	33176522
RPS18	14.1096	0.00419972	chr6	33239574	33240074	chr6	33181016	33181516
RPS18	23.1037	6.43e-05	chr6	33239574	33240074	chr6	33216921	33217421
RPS18	24.1849	3.86e-05	chr6	33239574	33240074	chr6	33244667	33245167
RPS18	10.7806	0.0187899	chr6	33239574	33240074	chr6	33245680	33246180
RPS18	12.8908	0.0073008	chr6	33239574	33240074	chr6	33247661	33248161
RPS18	24.9331	2.71e-05	chr6	33239574	33240074	chr6	33256829	33257329
RPS18	17.1131	0.00105746	chr6	33239574	33240074	chr6	33257054	33257554
RPS18	8.99383	0.0411947	chr6	33239574	33240074	chr6	33265119	33265619
RPS18	12.472	0.00881907	chr6	33239574	33240074	chr6	33265711	33266211
RPS18	25.5257	2.05e-05	chr6	33239574	33240074	chr6	33266851	33267351
RPS18	10.0346	0.0261288	chr6	33239574	33240074	chr6	33280385	33280885
RPS18	31.1313	1.42e-06	chr6	33239574	33240074	chr6	33285469	33285969
RPS18	21.9734	0.00010948	chr6	33239574	33240074	chr6	33290665	33291165
RPS18	23.7749	4.68e-05	chr6	33239574	33240074	chr6	33296796	33297296
RPS18	8.70444	0.0467019	chr6	33239574	33240074	chr6	33312366	33312866
RPS18	11.0076	0.0169872	chr6	33239574	33240074	chr6	33342935	33343435
RPS18	10.3585	0.0226506	chr6	33239574	33240074	chr6	33375017	33375517
RPS18	8.55654	0.0497849	chr6	33239574	33240074	chr6	33377926	33378426
RPS18	24.0225	4.17e-05	chr6	33239574	33240074	chr6	33387597	33388097
RPS18	15.7409	0.00199083	chr6	33239574	33240074	chr6	33399828	33400328
RPS18	10.4479	0.0217732	chr6	33239574	33240074	chr6	33400907	33401407
RPS18	12.1039	0.0104064	chr6	33239574	33240074	chr6	33421339	33421839
RPS18	9.35497	0.0351991	chr6	33239574	33240074	chr6	33517078	33517578
RPS18	15.436	0.00229007	chr6	33239574	33240074	chr6	33544792	33545292
RPS18	11.5376	0.0134121	chr6	33239574	33240074	chr6	33546332	33546832
RPS18	11.9761	0.0110208	chr6	33239574	33240074	chr6	33547769	33548269
RPS18	16.4174	0.0014581	chr6	33239574	33240074	chr6	33553354	33553854
RPS18	9.0148	0.0408211	chr6	33239574	33240074	chr6	33557879	33558379
RPS18	13.8677	0.00468865	chr6	33239574	33240074	chr6	33560271	33560771
RPS18	14.6633	0.00326232	chr6	33239574	33240074	chr6	33560825	33561325
RPS18	8.64547	0.0479083	chr6	33239574	33240074	chr6	33587050	33587550
RPS18	18.2341	0.000628884	chr6	33239574	33240074	chr6	33587892	33588392
RPS18	12.7573	0.0077545	chr6	33239574	33240074	chr6	33588718	33589218
RPS18	11.0629	0.0165743	chr6	33239574	33240074	chr6	33600311	33600811
RPS18	15.1479	0.00261343	chr6	33239574	33240074	chr6	33601232	33601732
RPS18	8.90978	0.0427261	chr6	33239574	33240074	chr6	33650936	33651436
RPS18	9.899	0.027735	chr6	33239574	33240074	chr6	33659884	33660384
RPS18	21.8188	0.000117729	chr6	33239574	33240074	chr6	33660406	33660906
RPS18	16.2414	0.00158133	chr6	33239574	33240074	chr6	33662210	33662710
RPS18	12.8908	0.0073008	chr6	33239574	33240074	chr6	33664289	33664789
RPS18	22.1258	0.000101908	chr6	33239574	33240074	chr6	33664878	33665378
RPS18	11.6875	0.0125427	chr6	33239574	33240074	chr6	33668174	33668674
RPS18	11.5376	0.0134121	chr6	33239574	33240074	chr6	33670117	33670617
RPS18	23.7391	4.76e-05	chr6	33239574	33240074	chr6	33679254	33679754
RPS18	10.4209	0.0220344	chr6	33239574	33240074	chr6	33712109	33712609
RPS18	10.7547	0.0190069	chr6	33239574	33240074	chr6	33724678	33725178
RPS18	10.8382	0.0183151	chr6	33239574	33240074	chr6	33729828	33730328
RPS18	11.0076	0.0169872	chr6	33239574	33240074	chr6	33736252	33736752
RPS18	14.3426	0.00377661	chr6	33239574	33240074	chr6	33739282	33739782
CD109	9.35022	0.0352722	chr6	74405258	74405758	chr6	74230704	74231204
PNISR	9.24383	0.0369479	chr6	99872957	99873457	chr6	99375312	99375812
PNISR	9.7211	0.0299881	chr6	99872957	99873457	chr6	99412127	99412627
PNISR	10.5146	0.0211405	chr6	99872957	99873457	chr6	99423191	99423691
PNISR	11.6167	0.0129463	chr6	99872957	99873457	chr6	99424914	99425414
PNISR	11.3458	0.0146114	chr6	99872957	99873457	chr6	99426492	99426992
PNISR	13.0063	0.0069293	chr6	99872957	99873457	chr6	99440414	99440914
PNISR	20.6641	0.000202382	chr6	99872957	99873457	chr6	99464100	99464600
PNISR	9.39912	0.034527	chr6	99872957	99873457	chr6	99541745	99542245
PNISR	8.8659	0.0435473	chr6	99872957	99873457	chr6	99573601	99574101
PNISR	8.62276	0.0483809	chr6	99872957	99873457	chr6	99789869	99790369
PNISR	8.75314	0.0457278	chr6	99872957	99873457	chr6	99795340	99795840
PNISR	29.5649	2.99e-06	chr6	99872957	99873457	chr6	99797688	99798188
PNISR	9.41505	0.0342875	chr6	99872957	99873457	chr6	99798575	99799075
PNISR	10.9986	0.0170553	chr6	99872957	99873457	chr6	99810603	99811103
PNISR	23.618	5.04e-05	chr6	99872957	99873457	chr6	99841830	99842330
PNISR	8.88095	0.0432639	chr6	99872957	99873457	chr6	99843386	99843886
PNISR	10.5593	0.0207259	chr6	99872957	99873457	chr6	99845107	99845607
PNISR	14.1969	0.00403602	chr6	99872957	99873457	chr6	99864994	99865494
PNISR	8.98032	0.0414374	chr6	99872957	99873457	chr6	99869707	99870207
PNISR	10.4018	0.0222213	chr6	99872957	99873457	chr6	99875186	99875686
PNISR	13.6325	0.00521742	chr6	99872957	99873457	chr6	99882691	99883191
PNISR	9.67999	0.0305335	chr6	99872957	99873457	chr6	99906289	99906789
PNISR	11.7692	0.012092	chr6	99872957	99873457	chr6	99915374	99915874
PNISR	9.19687	0.0377119	chr6	99872957	99873457	chr6	99946330	99946830
PNISR	8.98032	0.0414374	chr6	99872957	99873457	chr6	99952695	99953195
PNISR	11.916	0.0113219	chr6	99872957	99873457	chr6	99969354	99969854
PNISR	9.49553	0.0331022	chr6	99872957	99873457	chr6	99972574	99973074
PNISR	9.85448	0.0282828	chr6	99872957	99873457	chr6	99995002	99995502
PNISR	8.74686	0.0458523	chr6	99872957	99873457	chr6	100011118	100011618
PNISR	15.103	0.00266775	chr6	99872957	99873457	chr6	100015759	100016259
PNISR	8.8659	0.0435473	chr6	99872957	99873457	chr6	100034081	100034581
PNISR	10.3288	0.0229497	chr6	99872957	99873457	chr6	100048237	100048737
PNISR	10.937	0.0175289	chr6	99872957	99873457	chr6	100049570	100050070
PNISR	14.7612	0.00311947	chr6	99872957	99873457	chr6	100050671	100051171
PNISR	14.8613	0.00297991	chr6	99872957	99873457	chr6	100051425	100051925
PNISR	10.4733	0.0215298	chr6	99872957	99873457	chr6	100052581	100053081
PNISR	11.3482	0.0145958	chr6	99872957	99873457	chr6	100053184	100053684
PNISR	16.6265	0.00132402	chr6	99872957	99873457	chr6	100054356	100054856
PNISR	11.2353	0.0153497	chr6	99872957	99873457	chr6	100066455	100066955
PNISR	8.98032	0.0414374	chr6	99872957	99873457	chr6	100068732	100069232
PNISR	10.7582	0.0189775	chr6	99872957	99873457	chr6	100078487	100078987
PNISR	8.62276	0.0483809	chr6	99872957	99873457	chr6	100231488	100231988
PNISR	12.7787	0.00767977	chr6	99872957	99873457	chr6	100271655	100272155
PNISR	10.0202	0.0262956	chr6	99872957	99873457	chr6	100314849	100315349
PNISR	10.178	0.0245292	chr6	99872957	99873457	chr6	100316591	100317091
PNISR	9.93835	0.0272592	chr6	99872957	99873457	chr6	100322324	100322824
PNISR	12.1952	0.00998842	chr6	99872957	99873457	chr6	100353341	100353841
SNX3	10.5156	0.0211308	chr6	108582214	108582714	chr6	108105609	108106109
SNX3	9.66723	0.0307048	chr6	108582214	108582714	chr6	108106435	108106935
SNX3	17.6851	0.000811398	chr6	108582214	108582714	chr6	108107364	108107864
SNX3	16.8364	0.00120173	chr6	108582214	108582714	chr6	108108390	108108890
SNX3	10.5156	0.0211308	chr6	108582214	108582714	chr6	108108988	108109488
SNX3	11.1975	0.0156103	chr6	108582214	108582714	chr6	108109584	108110084
SNX3	11.7736	0.0120684	chr6	108582214	108582714	chr6	108114343	108114843
SNX3	10.5156	0.0211308	chr6	108582214	108582714	chr6	108115938	108116438
SNX3	16.359	0.00149792	chr6	108582214	108582714	chr6	108121712	108122212
SNX3	10.8726	0.0180378	chr6	108582214	108582714	chr6	108126673	108127173
SNX3	10.1181	0.0251859	chr6	108582214	108582714	chr6	108138935	108139435
SNX3	13.6715	0.0051258	chr6	108582214	108582714	chr6	108140331	108140831
SNX3	19.9122	0.000287708	chr6	108582214	108582714	chr6	108141198	108141698
SNX3	20.022	0.000273326	chr6	108582214	108582714	chr6	108143295	108143795
SNX3	18.5647	0.000539305	chr6	108582214	108582714	chr6	108144197	108144697
SNX3	10.7534	0.0190172	chr6	108582214	108582714	chr6	108145271	108145771
SNX3	14.1577	0.00410883	chr6	108582214	108582714	chr6	108148675	108149175
SNX3	14.7738	0.00310161	chr6	108582214	108582714	chr6	108153814	108154314
SNX3	19.3605	0.00037225	chr6	108582214	108582714	chr6	108162383	108162883
SNX3	10.1052	0.0253293	chr6	108582214	108582714	chr6	108169362	108169862
SNX3	11.4963	0.0136617	chr6	108582214	108582714	chr6	108174308	108174808
SNX3	14.7669	0.00311135	chr6	108582214	108582714	chr6	108188035	108188535
SNX3	14.0012	0.00441227	chr6	108582214	108582714	chr6	108264804	108265304
SNX3	9.08101	0.0396628	chr6	108582214	108582714	chr6	108277381	108277881
SNX3	10.867	0.0180823	chr6	108582214	108582714	chr6	108278301	108278801
SNX3	9.52902	0.0326207	chr6	108582214	108582714	chr6	108279143	108279643
SNX3	15.2546	0.00248878	chr6	108582214	108582714	chr6	108280419	108280919
SNX3	9.78222	0.0291947	chr6	108582214	108582714	chr6	108301408	108301908
SNX3	11.7736	0.0120684	chr6	108582214	108582714	chr6	108353317	108353817
SNX3	17.8409	0.00075483	chr6	108582214	108582714	chr6	108370960	108371460
SNX3	8.91033	0.0427158	chr6	108582214	108582714	chr6	108389828	108390328
SNX3	14.3091	0.00383477	chr6	108582214	108582714	chr6	108394584	108395084
SNX3	35.7584	1.54e-07	chr6	108582214	108582714	chr6	108395701	108396201
SNX3	13.4973	0.00554759	chr6	108582214	108582714	chr6	108401252	108401752
SNX3	26.7699	1.13e-05	chr6	108582214	108582714	chr6	108438825	108439325
SNX3	14.4152	0.0036536	chr6	108582214	108582714	chr6	108439923	108440423
SNX3	15.3761	0.00235383	chr6	108582214	108582714	chr6	108444441	108444941
SNX3	14.8713	0.0029663	chr6	108582214	108582714	chr6	108448912	108449412
SNX3	15.13	0.00263496	chr6	108582214	108582714	chr6	108478807	108479307
SNX3	22.175	9.96e-05	chr6	108582214	108582714	chr6	108484792	108485292
SNX3	41.3629	1.03e-08	chr6	108582214	108582714	chr6	108486808	108487308
SNX3	9.66723	0.0307048	chr6	108582214	108582714	chr6	108539376	108539876
SNX3	17.3299	0.000956531	chr6	108582214	108582714	chr6	108543589	108544089
SNX3	9.08101	0.0396628	chr6	108582214	108582714	chr6	108571604	108572104
SNX3	16.359	0.00149792	chr6	108582214	108582714	chr6	108575725	108576225
SNX3	9.66723	0.0307048	chr6	108582214	108582714	chr6	108578451	108578951
SNX3	10.5156	0.0211308	chr6	108582214	108582714	chr6	108766330	108766830
SNX3	30.2127	2.2e-06	chr6	108582214	108582714	chr6	108774903	108775403
SNX3	15.2546	0.00248878	chr6	108582214	108582714	chr6	108847890	108848390
SNX3	14.5983	0.00336057	chr6	108582214	108582714	chr6	108867759	108868259
SNX3	28.3013	5.47e-06	chr6	108582214	108582714	chr6	108878910	108879410
SNX3	33.7639	4.01e-07	chr6	108582214	108582714	chr6	108879511	108880011
SNX3	12.08	0.0105189	chr6	108582214	108582714	chr6	108882720	108883220
SNX3	18.6497	0.000518395	chr6	108582214	108582714	chr6	108883259	108883759
SNX3	12.7228	0.00787612	chr6	108582214	108582714	chr6	108885381	108885881
SNX3	10.1552	0.0247766	chr6	108582214	108582714	chr6	108886331	108886831
SNX3	24.1812	3.87e-05	chr6	108582214	108582714	chr6	108887029	108887529
SNX3	11.7736	0.0120684	chr6	108582214	108582714	chr6	108889234	108889734
SNX3	18.8969	0.000462036	chr6	108582214	108582714	chr6	108897888	108898388
SNX3	22.6934	7.8e-05	chr6	108582214	108582714	chr6	108902391	108902891
SNX3	18.4266	0.00057506	chr6	108582214	108582714	chr6	108909722	108910222
SNX3	12.4616	0.00886013	chr6	108582214	108582714	chr6	108910467	108910967
SNX3	14.5909	0.003372	chr6	108582214	108582714	chr6	108913735	108914235
SNX3	15.0532	0.00272938	chr6	108582214	108582714	chr6	108918149	108918649
SNX3	12.6266	0.00822548	chr6	108582214	108582714	chr6	108918723	108919223
SNX3	14.3091	0.00383477	chr6	108582214	108582714	chr6	108939947	108940447
SNX3	9.45699	0.0336647	chr6	108582214	108582714	chr6	108943710	108944210
SNX3	16.2583	0.00156905	chr6	108582214	108582714	chr6	108951540	108952040
SNX3	9.89391	0.027797	chr6	108582214	108582714	chr6	108956647	108957147
SNX3	12.1582	0.0101557	chr6	108582214	108582714	chr6	109035534	109036034
SNX3	19.3235	0.00037872	chr6	108582214	108582714	chr6	109058008	109058508
SNX3	23.3014	5.86e-05	chr6	108582214	108582714	chr6	109063223	109063723
CD164	9.52875	0.0326245	chr6	109703512	109704012	chr6	109263968	109264468
CD164	10.6898	0.0195615	chr6	109703512	109704012	chr6	109268683	109269183
CD164	10.4611	0.021647	chr6	109703512	109704012	chr6	109269573	109270073
CD164	11.9418	0.011192	chr6	109703512	109704012	chr6	109280118	109280618
CD164	12.3669	0.00924606	chr6	109703512	109704012	chr6	109288219	109288719
CD164	9.86591	0.0281412	chr6	109703512	109704012	chr6	109289885	109290385
CD164	11.064	0.0165661	chr6	109703512	109704012	chr6	109306465	109306965
CD164	10.0445	0.0260158	chr6	109703512	109704012	chr6	109341065	109341565
CD164	13.4965	0.0055497	chr6	109703512	109704012	chr6	109344537	109345037
CD164	11.116	0.0161871	chr6	109703512	109704012	chr6	109357644	109358144
CD164	9.2341	0.037105	chr6	109703512	109704012	chr6	109369335	109369835
CD164	9.86008	0.0282134	chr6	109703512	109704012	chr6	109373451	109373951
CD164	10.7334	0.0191874	chr6	109703512	109704012	chr6	109442129	109442629
CD164	9.16783	0.0381919	chr6	109703512	109704012	chr6	109472399	109472899
CD164	14.5088	0.00350084	chr6	109703512	109704012	chr6	109561796	109562296
CD164	16.7962	0.00122423	chr6	109703512	109704012	chr6	109643977	109644477
CD164	9.96213	0.0269756	chr6	109703512	109704012	chr6	109661390	109661890
CD164	9.29849	0.0360775	chr6	109703512	109704012	chr6	109694962	109695462
CD164	10.087	0.0255325	chr6	109703512	109704012	chr6	109704715	109705215
CD164	13.4107	0.0057698	chr6	109703512	109704012	chr6	109705564	109706064
CD164	9.10382	0.039271	chr6	109703512	109704012	chr6	109712722	109713222
CD164	12.7124	0.00791308	chr6	109703512	109704012	chr6	109717236	109717736
CD164	10.6769	0.019674	chr6	109703512	109704012	chr6	109741922	109742422
CD164	20.5455	0.000213949	chr6	109703512	109704012	chr6	109762124	109762624
CD164	9.16468	0.0382443	chr6	109703512	109704012	chr6	109763157	109763657
CD164	10.5168	0.0211198	chr6	109703512	109704012	chr6	109764864	109765364
CD164	8.81184	0.0445798	chr6	109703512	109704012	chr6	109766894	109767394
CD164	9.85771	0.0282427	chr6	109703512	109704012	chr6	109768991	109769491
CD164	20.5858	0.000209942	chr6	109703512	109704012	chr6	109770942	109771442
CD164	26.932	1.05e-05	chr6	109703512	109704012	chr6	109775792	109776292
CD164	30.0353	2.39e-06	chr6	109703512	109704012	chr6	109786921	109787421
CD164	8.58579	0.0491598	chr6	109703512	109704012	chr6	109803428	109803928
CD164	30.8833	1.6e-06	chr6	109703512	109704012	chr6	109804190	109804690
CD164	9.67844	0.0305544	chr6	109703512	109704012	chr6	109805288	109805788
[truncated: 5,083 more rows]

## Sheet: Table S5
gene	interaction_strength	interaction_p	gene.chr	gene.start	gene.end	re.chr	re.start	re.end
SRM	10.4429	0.0218214	chr1	11119831	11120331	chr1	11041844	11042344
SRM	10.0251	0.0262379	chr1	11119831	11120331	chr1	11159688	11160188
SRM	11.0195	0.0168971	chr1	11119831	11120331	chr1	11333013	11333513
SRM	8.77055	0.0453844	chr1	11119831	11120331	chr1	11380171	11380671
USP48	11.131	0.0160792	chr1	22109849	22110349	chr1	21965032	21965532
USP48	8.88194	0.0432452	chr1	22109849	22110349	chr1	22108679	22109179
USP48	8.62051	0.0484281	chr1	22109849	22110349	chr1	22228509	22229009
SRRM1	9.58999	0.0317617	chr1	24957957	24958457	chr1	24862979	24863479
SRRM1	17.0594	0.00108404	chr1	24957957	24958457	chr1	24910674	24911174
SRRM1	11.6124	0.0129712	chr1	24957957	24958457	chr1	24969206	24969706
SRRM1	12.9042	0.00725678	chr1	24957957	24958457	chr1	25021938	25022438
SRRM1	8.90653	0.0427863	chr1	24957957	24958457	chr1	25291362	25291862
PABPC4	8.67633	0.0472734	chr1	40042212	40042712	chr1	40348933	40349433
PABPC4	8.74256	0.0459377	chr1	40042212	40042712	chr1	40367678	40368178
PABPC4	8.74932	0.0458036	chr1	40042212	40042712	chr1	40500521	40501021
PABPC4	9.0901	0.0395062	chr1	40042212	40042712	chr1	40505655	40506155
ATP6V0B	9.841	0.0284508	chr1	44439909	44440409	chr1	44115579	44116079
ATP6V0B	10.4742	0.0215216	chr1	44439909	44440409	chr1	44771584	44772084
ATP6V0B	9.69047	0.0303936	chr1	44439909	44440409	chr1	44870616	44871116
SERBP1	8.94722	0.0420372	chr1	67895848	67896348	chr1	67402709	67403209
SERBP1	9.90964	0.0276055	chr1	67895848	67896348	chr1	67444213	67444713
SERBP1	10.4129	0.0221127	chr1	67895848	67896348	chr1	67467676	67468176
SERBP1	9.13776	0.0386953	chr1	67895848	67896348	chr1	67479157	67479657
SERBP1	15.4235	0.0023032	chr1	67895848	67896348	chr1	67518467	67518967
SERBP1	12.746	0.00779391	chr1	67895848	67896348	chr1	67582005	67582505
SERBP1	9.13776	0.0386953	chr1	67895848	67896348	chr1	67608543	67609043
SERBP1	13.3275	0.00599171	chr1	67895848	67896348	chr1	67610334	67610834
SERBP1	10.5995	0.0203607	chr1	67895848	67896348	chr1	67611722	67612222
SERBP1	16.9343	0.00114857	chr1	67895848	67896348	chr1	67614705	67615205
SERBP1	9.47711	0.0333699	chr1	67895848	67896348	chr1	67628581	67629081
SERBP1	22.5397	8.39e-05	chr1	67895848	67896348	chr1	67631833	67632333
SERBP1	10.9756	0.0172307	chr1	67895848	67896348	chr1	67637646	67638146
SERBP1	9.77384	0.0293022	chr1	67895848	67896348	chr1	67655490	67655990
SERBP1	11.3063	0.0148714	chr1	67895848	67896348	chr1	67659481	67659981
SERBP1	15.2368	0.00250909	chr1	67895848	67896348	chr1	67660093	67660593
SERBP1	11.7239	0.0123398	chr1	67895848	67896348	chr1	67677145	67677645
SERBP1	13.3676	0.00588368	chr1	67895848	67896348	chr1	67680081	67680581
SERBP1	9.13776	0.0386953	chr1	67895848	67896348	chr1	67692287	67692787
SERBP1	20.5356	0.00021494	chr1	67895848	67896348	chr1	67697286	67697786
SERBP1	11.9337	0.0112326	chr1	67895848	67896348	chr1	67699574	67700074
SERBP1	8.79572	0.0448924	chr1	67895848	67896348	chr1	67721964	67722464
SERBP1	14.7611	0.00311967	chr1	67895848	67896348	chr1	67727266	67727766
SERBP1	15.5417	0.00218158	chr1	67895848	67896348	chr1	67730510	67731010
SERBP1	11.8708	0.0115539	chr1	67895848	67896348	chr1	67751740	67752240
SERBP1	9.93028	0.0273561	chr1	67895848	67896348	chr1	67766244	67766744
SERBP1	12.21	0.00992205	chr1	67895848	67896348	chr1	67769733	67770233
SERBP1	22.4108	8.91e-05	chr1	67895848	67896348	chr1	67772797	67773297
SERBP1	9.79149	0.0290761	chr1	67895848	67896348	chr1	67775062	67775562
SERBP1	8.94874	0.0420095	chr1	67895848	67896348	chr1	67776829	67777329
SERBP1	10.2674	0.0235809	chr1	67895848	67896348	chr1	67778280	67778780
SERBP1	10.1608	0.0247156	chr1	67895848	67896348	chr1	67801771	67802271
SERBP1	14.8669	0.00297228	chr1	67895848	67896348	chr1	67802461	67802961
SERBP1	9.63005	0.0312093	chr1	67895848	67896348	chr1	67807936	67808436
SERBP1	8.71611	0.0464668	chr1	67895848	67896348	chr1	67873744	67874244
SERBP1	9.0943	0.0394341	chr1	67895848	67896348	chr1	67874269	67874769
SERBP1	9.13776	0.0386953	chr1	67895848	67896348	chr1	67881088	67881588
SERBP1	9.77384	0.0293022	chr1	67895848	67896348	chr1	67883420	67883920
SERBP1	10.6985	0.0194861	chr1	67895848	67896348	chr1	67884376	67884876
SERBP1	10.0384	0.0260855	chr1	67895848	67896348	chr1	67884891	67885391
SERBP1	8.63426	0.0481411	chr1	67895848	67896348	chr1	67945568	67946068
SERBP1	14.3588	0.00374888	chr1	67895848	67896348	chr1	67955271	67955771
SERBP1	8.73892	0.0460103	chr1	67895848	67896348	chr1	68073431	68073931
SERBP1	29.1168	3.71e-06	chr1	67895848	67896348	chr1	68140380	68140880
SERBP1	9.0943	0.0394341	chr1	67895848	67896348	chr1	68162340	68162840
SERBP1	8.79572	0.0448924	chr1	67895848	67896348	chr1	68166389	68166889
SERBP1	9.34002	0.0354296	chr1	67895848	67896348	chr1	68185456	68185956
SERBP1	14.8255	0.00302914	chr1	67895848	67896348	chr1	68189334	68189834
SERBP1	14.7852	0.00308549	chr1	67895848	67896348	chr1	68190514	68191014
SERBP1	9.62531	0.0312741	chr1	67895848	67896348	chr1	68232035	68232535
LMO4	9.0426	0.0403309	chr1	87793901	87794401	chr1	87697614	87698114
PRPF38B	10.5505	0.0208072	chr1	109234695	109235195	chr1	109118125	109118625
PRPF38B	12.3921	0.009142	chr1	109234695	109235195	chr1	109126368	109126868
PRPF38B	15.1875	0.00256649	chr1	109234695	109235195	chr1	109134604	109135104
PRPF38B	10.8037	0.0185979	chr1	109234695	109235195	chr1	109170137	109170637
PRPF38B	23.1004	6.44e-05	chr1	109234695	109235195	chr1	109187463	109187963
PRPF38B	10.7144	0.0193494	chr1	109234695	109235195	chr1	109188055	109188555
PRPF38B	31.3062	1.3e-06	chr1	109234695	109235195	chr1	109189292	109189792
PRPF38B	9.42797	0.0340944	chr1	109234695	109235195	chr1	109196000	109196500
PRPF38B	12.0069	0.0108696	chr1	109234695	109235195	chr1	109207072	109207572
PRPF38B	9.6836	0.0304853	chr1	109234695	109235195	chr1	109232637	109233137
PRPF38B	12.3414	0.00935277	chr1	109234695	109235195	chr1	109233846	109234346
PRPF38B	8.8911	0.0430737	chr1	109234695	109235195	chr1	109235924	109236424
PRPF38B	9.42797	0.0340944	chr1	109234695	109235195	chr1	109251586	109252086
PRPF38B	25.3203	2.26e-05	chr1	109234695	109235195	chr1	109289046	109289546
PRPF38B	8.59648	0.0489335	chr1	109234695	109235195	chr1	109290326	109290826
PRPF38B	9.1674	0.0381991	chr1	109234695	109235195	chr1	109373133	109373633
PRPF38B	11.2447	0.0152855	chr1	109234695	109235195	chr1	109405551	109406051
PRPF38B	25.2992	2.28e-05	chr1	109234695	109235195	chr1	109417722	109418222
PRPF38B	14.8009	0.00306344	chr1	109234695	109235195	chr1	109419363	109419863
PRPF38B	12.7443	0.00779991	chr1	109234695	109235195	chr1	109423860	109424360
PRPF38B	10.0966	0.0254254	chr1	109234695	109235195	chr1	109429787	109430287
PRPF38B	16.6222	0.00132663	chr1	109234695	109235195	chr1	109431725	109432225
PRPF38B	12.2198	0.0098784	chr1	109234695	109235195	chr1	109490658	109491158
PRPF38B	27.0541	9.9e-06	chr1	109234695	109235195	chr1	109505856	109506356
PRPF38B	22.679	7.85e-05	chr1	109234695	109235195	chr1	109505861	109506361
PRPF38B	15.325	0.00240967	chr1	109234695	109235195	chr1	109583318	109583818
PRPF38B	12.7957	0.00762105	chr1	109234695	109235195	chr1	109618374	109618874
PRPF38B	10.6345	0.0200467	chr1	109234695	109235195	chr1	109627150	109627650
PRPF38B	16.3775	0.00148514	chr1	109234695	109235195	chr1	109632175	109632675
PRPF38B	21.7478	0.000121724	chr1	109234695	109235195	chr1	109633057	109633557
PRPF38B	12.597	0.00833598	chr1	109234695	109235195	chr1	109676446	109676946
PRPF38B	21.8474	0.000116159	chr1	109234695	109235195	chr1	109677004	109677504
PRPF38B	19.4694	0.000353809	chr1	109234695	109235195	chr1	109704819	109705319
HAX1	16.1116	0.00167872	chr1	154244737	154245237	chr1	154154611	154155111
DPM3	8.64618	0.0478938	chr1	155112821	155113321	chr1	154838895	154839395
DPM3	13.7278	0.00499637	chr1	155112821	155113321	chr1	154856256	154856756
DPM3	17.3493	0.000947963	chr1	155112821	155113321	chr1	154946621	154947121
DPM3	9.96775	0.0269091	chr1	155112821	155113321	chr1	154975727	154976227
DPM3	11.0398	0.0167456	chr1	155112821	155113321	chr1	154984532	154985032
DPM3	9.25066	0.036838	chr1	155112821	155113321	chr1	155102824	155103324
DPM3	8.64618	0.0478938	chr1	155112821	155113321	chr1	155121097	155121597
DPM3	13.6317	0.00521927	chr1	155112821	155113321	chr1	155162457	155162957
DPM3	8.68428	0.0471112	chr1	155112821	155113321	chr1	155165520	155166020
DPM3	10.288	0.0233677	chr1	155112821	155113321	chr1	155192729	155193229
DPM3	18.2599	0.000621401	chr1	155112821	155113321	chr1	155248032	155248532
DPM3	10.7367	0.0191594	chr1	155112821	155113321	chr1	155264848	155265348
DPM3	16.9774	0.00112591	chr1	155112821	155113321	chr1	155270975	155271475
DPM3	9.55342	0.0322743	chr1	155112821	155113321	chr1	155469602	155470102
FDPS	8.72107	0.0463671	chr1	155278289	155278789	chr1	154782468	154782968
FDPS	10.1748	0.0245637	chr1	155278289	155278789	chr1	154842506	154843006
FDPS	10.386	0.0223771	chr1	155278289	155278789	chr1	154898213	154898713
FDPS	9.23739	0.0370518	chr1	155278289	155278789	chr1	154913906	154914406
FDPS	11.9722	0.0110404	chr1	155278289	155278789	chr1	154914887	154915387
FDPS	10.6617	0.019807	chr1	155278289	155278789	chr1	154924371	154924871
FDPS	12.6973	0.00796706	chr1	155278289	155278789	chr1	154927592	154928092
FDPS	14.0979	0.00422223	chr1	155278289	155278789	chr1	154928349	154928849
FDPS	10.3869	0.0223687	chr1	155278289	155278789	chr1	154933878	154934378
FDPS	12.2149	0.00990034	chr1	155278289	155278789	chr1	154936079	154936579
FDPS	8.62863	0.0482583	chr1	155278289	155278789	chr1	154969765	154970265
FDPS	9.8213	0.028698	chr1	155278289	155278789	chr1	154973364	154973864
FDPS	8.85334	0.043785	chr1	155278289	155278789	chr1	154984532	154985032
FDPS	12.0616	0.010606	chr1	155278289	155278789	chr1	154989866	154990366
FDPS	9.94111	0.0272262	chr1	155278289	155278789	chr1	155006050	155006550
FDPS	9.44856	0.033789	chr1	155278289	155278789	chr1	155025132	155025632
FDPS	9.69225	0.0303699	chr1	155278289	155278789	chr1	155033941	155034441
FDPS	9.05755	0.0400694	chr1	155278289	155278789	chr1	155035131	155035631
FDPS	10.0579	0.0258623	chr1	155278289	155278789	chr1	155035974	155036474
FDPS	11.239	0.0153239	chr1	155278289	155278789	chr1	155057274	155057774
FDPS	10.8054	0.0185839	chr1	155278289	155278789	chr1	155139200	155139700
FDPS	11.091	0.0163687	chr1	155278289	155278789	chr1	155159498	155159998
FDPS	14.2038	0.0040234	chr1	155278289	155278789	chr1	155164388	155164888
FDPS	18.1835	0.000643848	chr1	155278289	155278789	chr1	155178240	155178740
FDPS	9.17193	0.0381238	chr1	155278289	155278789	chr1	155197118	155197618
FDPS	9.90894	0.027614	chr1	155278289	155278789	chr1	155214240	155214740
FDPS	9.03331	0.040494	chr1	155278289	155278789	chr1	155219786	155220286
FDPS	9.48907	0.0331958	chr1	155278289	155278789	chr1	155220336	155220836
FDPS	8.93822	0.0422019	chr1	155278289	155278789	chr1	155231971	155232471
FDPS	9.81405	0.0287895	chr1	155278289	155278789	chr1	155293911	155294411
FDPS	14.9876	0.00281253	chr1	155278289	155278789	chr1	155715196	155715696
FCER1G	9.82069	0.0287056	chr1	161184774	161185274	chr1	160745909	160746409
FCER1G	8.57917	0.0493007	chr1	161184774	161185274	chr1	160749747	160750247
FCER1G	10.0855	0.0255503	chr1	161184774	161185274	chr1	160832442	160832942
FCER1G	10.1406	0.0249366	chr1	161184774	161185274	chr1	160951742	160952242
FCER1G	12.5789	0.00840409	chr1	161184774	161185274	chr1	161035405	161035905
FCER1G	12.9339	0.00715984	chr1	161184774	161185274	chr1	161087651	161088151
FCER1G	16.9369	0.00114721	chr1	161184774	161185274	chr1	161122316	161122816
FCER1G	14.4886	0.00353323	chr1	161184774	161185274	chr1	161171843	161172343
FCER1G	15.0193	0.00277198	chr1	161184774	161185274	chr1	161197225	161197725
FCER1G	17.2118	0.00101027	chr1	161184774	161185274	chr1	161207842	161208342
FCER1G	8.61818	0.0484767	chr1	161184774	161185274	chr1	161397759	161398259
FCER1G	20.0606	0.000268439	chr1	161184774	161185274	chr1	161500693	161501193
FCER1G	14.7993	0.00306562	chr1	161184774	161185274	chr1	161582246	161582746
GLUL	9.12901	0.038843	chr1	182361091	182361591	chr1	181906165	181906665
GLUL	10.7718	0.0188627	chr1	182361091	182361591	chr1	182023844	182024344
GLUL	9.09277	0.0394604	chr1	182361091	182361591	chr1	182324418	182324918
GLUL	18.2936	0.000611734	chr1	182361091	182361591	chr1	182358617	182359117
GLUL	12.5502	0.00851349	chr1	182361091	182361591	chr1	182359216	182359716
GLUL	14.0248	0.00436509	chr1	182361091	182361591	chr1	182359785	182360285
GLUL	10.95	0.0174279	chr1	182361091	182361591	chr1	182570496	182570996
GLUL	9.96112	0.0269876	chr1	182361091	182361591	chr1	182572370	182572870
GLUL	24.88	2.78e-05	chr1	182361091	182361591	chr1	182573293	182573793
GLUL	16.2894	0.00154669	chr1	182361091	182361591	chr1	182583906	182584406
GLUL	28.4075	5.2e-06	chr1	182361091	182361591	chr1	182585129	182585629
GLUL	9.49349	0.0331317	chr1	182361091	182361591	chr1	182586988	182587488
GLUL	9.81017	0.0288385	chr1	182361091	182361591	chr1	182598787	182599287
GLUL	10.02	0.0262977	chr1	182361091	182361591	chr1	182646443	182646943
GLUL	10.1573	0.0247541	chr1	182361091	182361591	chr1	182668974	182669474
GLUL	18.2997	0.000610001	chr1	182361091	182361591	chr1	182751403	182751903
GLUL	19.9177	0.000286977	chr1	182361091	182361591	chr1	182808254	182808754
GLUL	9.97085	0.0268724	chr1	182361091	182361591	chr1	182826270	182826770
GLUL	11.0286	0.0168289	chr1	182361091	182361591	chr1	182831064	182831564
GLUL	8.68984	0.046998	chr1	182361091	182361591	chr1	182851753	182852253
GLUL	12.7578	0.00775264	chr1	182361091	182361591	chr1	182857628	182858128
GLUL	11.922	0.0112915	chr1	182361091	182361591	chr1	182858191	182858691
GLUL	18.8685	0.000468175	chr1	182361091	182361591	chr1	182859105	182859605
PTPN7	9.78403	0.0291714	chr1	202130466	202130966	chr1	201642130	201642630
PTPN7	9.30207	0.0360213	chr1	202130466	202130966	chr1	201673235	201673735
PTPN7	8.73475	0.0460934	chr1	202130466	202130966	chr1	201708720	201709220
PTPN7	11.0268	0.0168427	chr1	202130466	202130966	chr1	201798019	201798519
PTPN7	9.07704	0.0397313	chr1	202130466	202130966	chr1	201811731	201812231
PTPN7	9.68198	0.030507	chr1	202130466	202130966	chr1	201851677	201852177
PTPN7	9.47663	0.0333769	chr1	202130466	202130966	chr1	201852857	201853357
PTPN7	9.09868	0.0393591	chr1	202130466	202130966	chr1	201941704	201942204
PTPN7	10.1723	0.024591	chr1	202130466	202130966	chr1	202112562	202113062
PTPN7	9.99066	0.0266392	chr1	202130466	202130966	chr1	202113619	202114119
PTPN7	10.213	0.0241538	chr1	202130466	202130966	chr1	202129505	202130005
PTPN7	9.20318	0.0376083	chr1	202130466	202130966	chr1	202162779	202163279
PTPN7	8.5634	0.0496376	chr1	202130466	202130966	chr1	202179481	202179981
PTPN7	9.04409	0.0403047	chr1	202130466	202130966	chr1	202210741	202211241
PTPN7	8.80747	0.0446642	chr1	202130466	202130966	chr1	202218964	202219464
PTPN7	10.5155	0.0211314	chr1	202130466	202130966	chr1	202252452	202252952
PTPN7	9.02059	0.0407185	chr1	202130466	202130966	chr1	202585111	202585611
IARS2	12.8031	0.00759581	chr1	220267194	220267694	chr1	219985852	219986352
IARS2	10.7761	0.0188268	chr1	220267194	220267694	chr1	220011049	220011549
IARS2	10.1837	0.0244678	chr1	220267194	220267694	chr1	220080271	220080771
IARS2	18.5666	0.000538811	chr1	220267194	220267694	chr1	220080796	220081296
IARS2	19.0577	0.000428687	chr1	220267194	220267694	chr1	220101223	220101723
IARS2	9.52656	0.0326558	chr1	220267194	220267694	chr1	220119115	220119615
IARS2	10.5857	0.0204852	chr1	220267194	220267694	chr1	220510430	220510930
IARS2	9.36453	0.0350525	chr1	220267194	220267694	chr1	220699571	220700071
ADSS	45.8166	1.19e-09	chr1	244615186	244615686	chr1	244211425	244211925
ADSS	10.0393	0.0260755	chr1	244615186	244615686	chr1	244227382	244227882
ADSS	8.97393	0.0415524	chr1	244615186	244615686	chr1	244501037	244501537
ADSS	12.6464	0.00815235	chr1	244615186	244615686	chr1	244516988	244517488
ADSS	14.2452	0.00394809	chr1	244615186	244615686	chr1	244558253	244558753
ADSS	11.8211	0.0118143	chr1	244615186	244615686	chr1	244559141	244559641
ADSS	12.9427	0.00713168	chr1	244615186	244615686	chr1	244560349	244560849
ADSS	57.3704	4.31e-12	chr1	244615186	244615686	chr1	244617429	244617929
ADSS	10.2295	0.0239784	chr1	244615186	244615686	chr1	244619846	244620346
ADSS	9.75808	0.0295056	chr1	244615186	244615686	chr1	244748015	244748515
ADSS	14.4128	0.00365754	chr1	244615186	244615686	chr1	244748550	244749050
ADSS	12.9427	0.00713168	chr1	244615186	244615686	chr1	244763161	244763661
ADSS	12.2944	0.00955272	chr1	244615186	244615686	chr1	244766589	244767089
ADSS	8.97393	0.0415524	chr1	244615186	244615686	chr1	244826279	244826779
ADSS	22.2397	9.66e-05	chr1	244615186	244615686	chr1	244828993	244829493
ADSS	12.4319	0.00897948	chr1	244615186	244615686	chr1	244829887	244830387
ADSS	14.5224	0.00347918	chr1	244615186	244615686	chr1	244891121	244891621
ADSS	16.2184	0.00159813	chr1	244615186	244615686	chr1	244892668	244893168
ADSS	10.2295	0.0239784	chr1	244615186	244615686	chr1	244898713	244899213
ADSS	8.7461	0.0458675	chr1	244615186	244615686	chr1	244925098	244925598
ADSS	13.7185	0.00501763	chr1	244615186	244615686	chr1	244941562	244942062
ADSS	16.5698	0.00135912	chr1	244615186	244615686	chr1	244960059	244960559
ADSS	24.234	3.77e-05	chr1	244615186	244615686	chr1	244965386	244965886
ADSS	17.8964	0.000735625	chr1	244615186	244615686	chr1	244978772	244979272
ADSS	19.1125	0.000417877	chr1	244615186	244615686	chr1	244997011	244997511
ADSS	16.9297	0.00115102	chr1	244615186	244615686	chr1	245002901	245003401
ADSS	14.0736	0.00426924	chr1	244615186	244615686	chr1	245003440	245003940
ADSS	9.38239	0.0347802	chr1	244615186	244615686	chr1	245004383	245004883
ADSS	11.0306	0.0168145	chr1	244615186	244615686	chr1	245009728	245010228
ADSS	10.4331	0.021916	chr1	244615186	244615686	chr1	245010330	245010830
ADSS	13.1449	0.00650823	chr1	244615186	244615686	chr1	245011555	245012055
ADSS	14.7368	0.00315446	chr1	244615186	244615686	chr1	245015007	245015507
ADSS	15.0472	0.00273689	chr1	244615186	244615686	chr1	245018690	245019190
ADSS	16.3067	0.00153442	chr1	244615186	244615686	chr1	245019568	245020068
ADSS	13.6482	0.00518039	chr1	244615186	244615686	chr1	245023304	245023804
ADSS	13.8976	0.00462515	chr1	244615186	244615686	chr1	245023962	245024462
ADSS	16.0674	0.00171325	chr1	244615186	244615686	chr1	245024776	245025276
ADSS	39.2817	2.82e-08	chr1	244615186	244615686	chr1	245026286	245026786
ADSS	32.1946	8.51e-07	chr1	244615186	244615686	chr1	245027594	245028094
ADSS	13.4044	0.00578634	chr1	244615186	244615686	chr1	245028902	245029402
ADSS	13.1515	0.00648897	chr1	244615186	244615686	chr1	245029757	245030257
ADSS	17.5667	0.000857168	chr1	244615186	244615686	chr1	245041033	245041533
ADSS	9.78416	0.0291697	chr1	244615186	244615686	chr1	245083121	245083621
ADSS	21.0197	0.00017132	chr1	244615186	244615686	chr1	245084183	245084683
HNRNPU	10.2454	0.0238112	chr1	245027594	245028094	chr1	244558253	244558753
HNRNPU	8.90774	0.0427638	chr1	245027594	245028094	chr1	244559141	244559641
HNRNPU	9.53438	0.0325443	chr1	245027594	245028094	chr1	244560349	244560849
HNRNPU	11.471	0.0138172	chr1	245027594	245028094	chr1	244609041	244609541
HNRNPU	8.65693	0.0476716	chr1	245027594	245028094	chr1	244613793	244614293
HNRNPU	20.3754	0.000231677	chr1	245027594	245028094	chr1	244614328	244614828
HNRNPU	13.2712	0.00614637	chr1	245027594	245028094	chr1	244615186	244615686
HNRNPU	9.68371	0.0304839	chr1	245027594	245028094	chr1	244617429	244617929
HNRNPU	11.3031	0.0148923	chr1	245027594	245028094	chr1	244624519	244625019
HNRNPU	8.6369	0.0480863	chr1	245027594	245028094	chr1	244817733	244818233
HNRNPU	10.134	0.0250096	chr1	245027594	245028094	chr1	244960059	244960559
HNRNPU	11.9187	0.0113086	chr1	245027594	245028094	chr1	244964446	244964946
HNRNPU	10.3501	0.0227349	chr1	245027594	245028094	chr1	244965386	244965886
HNRNPU	11.242	0.0153034	chr1	245027594	245028094	chr1	244978772	244979272
HNRNPU	25.168	2.42e-05	chr1	245027594	245028094	chr1	244998374	244998874
HNRNPU	12.7398	0.00781605	chr1	245027594	245028094	chr1	244999228	244999728
HNRNPU	8.6369	0.0480863	chr1	245027594	245028094	chr1	245000318	245000818
HNRNPU	8.89681	0.0429673	chr1	245027594	245028094	chr1	245002901	245003401
HNRNPU	9.64591	0.030993	chr1	245027594	245028094	chr1	245011555	245012055
HNRNPU	10.5932	0.0204177	chr1	245027594	245028094	chr1	245012326	245012826
HNRNPU	10.1116	0.0252583	chr1	245027594	245028094	chr1	245017391	245017891
HNRNPU	18.9336	0.000454194	chr1	245027594	245028094	chr1	245026286	245026786
HNRNPU	10.7437	0.0190998	chr1	245027594	245028094	chr1	245041033	245041533
HNRNPU	14.8473	0.00299912	chr1	245027594	245028094	chr1	245120882	245121382
HNRNPU	8.89606	0.0429812	chr1	245027594	245028094	chr1	245126702	245127202
HNRNPU	17.283	0.000977521	chr1	245027594	245028094	chr1	245127257	245127757
HNRNPU	21.8667	0.000115108	chr1	245027594	245028094	chr1	245181569	245182069
HNRNPU	11.9023	0.011392	chr1	245027594	245028094	chr1	245183213	245183713
HNRNPU	10.5932	0.0204177	chr1	245027594	245028094	chr1	245193058	245193558
HNRNPU	11.3384	0.01466	chr1	245027594	245028094	chr1	245195508	245196008
HNRNPU	9.65129	0.0309201	chr1	245027594	245028094	chr1	245205876	245206376
HNRNPU	10.0573	0.0258692	chr1	245027594	245028094	chr1	245217442	245217942
HNRNPU	10.0573	0.0258692	chr1	245027594	245028094	chr1	245242181	245242681
HNRNPU	18.1426	0.000656205	chr1	245027594	245028094	chr1	245316910	245317410
HNRNPU	31.8383	1.01e-06	chr1	245027594	245028094	chr1	245318037	245318537
HNRNPU	15.987	0.0017778	chr1	245027594	245028094	chr1	245332697	245333197
HNRNPU	10.9906	0.0171163	chr1	245027594	245028094	chr1	245351640	245352140
HNRNPU	9.75371	0.0295622	chr1	245027594	245028094	chr1	245365041	245365541
HNRNPU	11.7858	0.0120026	chr1	245027594	245028094	chr1	245423692	245424192
ODC1	9.39362	0.0346099	chr2	10588380	10588880	chr2	10091448	10091948
ODC1	10.0507	0.0259444	chr2	10588380	10588880	chr2	10515989	10516489
ODC1	11.1256	0.0161179	chr2	10588380	10588880	chr2	10550384	10550884
PDIA6	10.4556	0.0216991	chr2	10977853	10978353	chr2	10548360	10548860
PDIA6	10.2958	0.0232872	chr2	10977853	10978353	chr2	10637918	10638418
PDIA6	10.8469	0.0182447	chr2	10977853	10978353	chr2	10677609	10678109
PDIA6	11.8091	0.011878	chr2	10977853	10978353	chr2	10684343	10684843
PDIA6	8.96734	0.0416716	chr2	10977853	10978353	chr2	10974187	10974687
PPM1G	13.7056	0.0050471	chr2	27632304	27632804	chr2	27362028	27362528
PPM1G	8.95172	0.0419552	chr2	27632304	27632804	chr2	27371622	27372122
PPM1G	12.1821	0.0100473	chr2	27632304	27632804	chr2	27593103	27593603
PPM1G	13.2567	0.00618708	chr2	27632304	27632804	chr2	27593139	27593639
PPM1G	14.7263	0.0031697	chr2	27632304	27632804	chr2	27650407	27650907
PPM1G	11.65	0.0127548	chr2	27632304	27632804	chr2	27651256	27651756
PLEK	16.2444	0.00157914	chr2	68592055	68592555	chr2	68236580	68237080
PLEK	12.6644	0.00808628	chr2	68592055	68592555	chr2	68362574	68363074
PLEK	9.38455	0.0347474	chr2	68592055	68592555	chr2	68423250	68423750
PLEK	9.79086	0.0290841	chr2	68592055	68592555	chr2	68463341	68463841
PLEK	14.5964	0.00336346	chr2	68592055	68592555	chr2	68515054	68515554
PLEK	11.6199	0.0129276	chr2	68592055	68592555	chr2	68518082	68518582
PLEK	9.43727	0.0339562	chr2	68592055	68592555	chr2	68519193	68519693
PLEK	12.865	0.00738627	chr2	68592055	68592555	chr2	68584996	68585496
PLEK	8.99768	0.041126	chr2	68592055	68592555	chr2	68679579	68680079
PLEK	9.43727	0.0339562	chr2	68592055	68592555	chr2	68714958	68715458
PLEK	11.5503	0.0133361	chr2	68592055	68592555	chr2	68733213	68733713
PLEK	13.0321	0.00684897	chr2	68592055	68592555	chr2	68763201	68763701
PLEK	8.76079	0.0455767	chr2	68592055	68592555	chr2	68950290	68950790
PLEK	14.0503	0.00431482	chr2	68592055	68592555	chr2	69039328	69039828
SNRPG	8.83438	0.0441464	chr2	70520653	70521153	chr2	70624203	70624703
AUP1	20.0231	0.000273178	chr2	74756816	74757316	chr2	74258270	74258770
AUP1	35.6717	1.6e-07	chr2	74756816	74757316	chr2	74259546	74260046
AUP1	11.02	0.0168939	chr2	74756816	74757316	chr2	74260307	74260807
AUP1	22.1411	0.000101179	chr2	74756816	74757316	chr2	74263537	74264037
AUP1	29.8526	2.61e-06	chr2	74756816	74757316	chr2	74264574	74265074
AUP1	17.921	0.000727283	chr2	74756816	74757316	chr2	74265565	74266065
AUP1	18.4929	0.000557597	chr2	74756816	74757316	chr2	74266594	74267094
AUP1	18.7381	0.000497489	chr2	74756816	74757316	chr2	74270411	74270911
AUP1	18.279	0.000615888	chr2	74756816	74757316	chr2	74280392	74280892
AUP1	16.7103	0.00127381	chr2	74756816	74757316	chr2	74302753	74303253
AUP1	16.12	0.00167222	chr2	74756816	74757316	chr2	74304705	74305205
AUP1	17.579	0.000852279	chr2	74756816	74757316	chr2	74305501	74306001
AUP1	17.1829	0.00102384	chr2	74756816	74757316	chr2	74324707	74325207
AUP1	18.7381	0.000497489	chr2	74756816	74757316	chr2	74326851	74327351
AUP1	10.1054	0.0253272	chr2	74756816	74757316	chr2	74330207	74330707
AUP1	28.3264	5.41e-06	chr2	74756816	74757316	chr2	74347256	74347756
AUP1	16.732	0.0012611	chr2	74756816	74757316	chr2	74361349	74361849
AUP1	11.7312	0.0122993	chr2	74756816	74757316	chr2	74365066	74365566
AUP1	17.921	0.000727283	chr2	74756816	74757316	chr2	74365932	74366432
AUP1	21.3118	0.000149381	chr2	74756816	74757316	chr2	74369524	74370024
AUP1	34.7811	2.46e-07	chr2	74756816	74757316	chr2	74374871	74375371
AUP1	16.7103	0.00127381	chr2	74756816	74757316	chr2	74390090	74390590
AUP1	9.26666	0.0365819	chr2	74756816	74757316	chr2	74395047	74395547
AUP1	10.0548	0.0258974	chr2	74756816	74757316	chr2	74418267	74418767
AUP1	18.7381	0.000497489	chr2	74756816	74757316	chr2	74446426	74446926
AUP1	14.0516	0.0043122	chr2	74756816	74757316	chr2	74455149	74455649
AUP1	19.3628	0.000371844	chr2	74756816	74757316	chr2	74455855	74456355
AUP1	12.5233	0.00861753	chr2	74756816	74757316	chr2	74517678	74518178
AUP1	15.3234	0.00241149	chr2	74756816	74757316	chr2	74554769	74555269
AUP1	22.319	9.31e-05	chr2	74756816	74757316	chr2	74555708	74556208
AUP1	16.12	0.00167222	chr2	74756816	74757316	chr2	74558740	74559240
AUP1	20.559	0.000212593	chr2	74756816	74757316	chr2	74560224	74560724
AUP1	17.921	0.000727283	chr2	74756816	74757316	chr2	74569042	74569542
AUP1	31.9977	9.36e-07	chr2	74756816	74757316	chr2	74570291	74570791
AUP1	31.9435	9.6e-07	chr2	74756816	74757316	chr2	74590254	74590754
AUP1	16.12	0.00167222	chr2	74756816	74757316	chr2	74593344	74593844
AUP1	17.1829	0.00102384	chr2	74756816	74757316	chr2	74597293	74597793
AUP1	17.1829	0.00102384	chr2	74756816	74757316	chr2	74598962	74599462
AUP1	17.579	0.000852279	chr2	74756816	74757316	chr2	74600730	74601230
AUP1	15.295	0.00244312	chr2	74756816	74757316	chr2	74607210	74607710
AUP1	19.3628	0.000371844	chr2	74756816	74757316	chr2	74612366	74612866
AUP1	11.4407	0.0140052	chr2	74756816	74757316	chr2	74618964	74619464
AUP1	32.8261	6.29e-07	chr2	74756816	74757316	chr2	74648555	74649055
AUP1	8.71953	0.046398	chr2	74756816	74757316	chr2	74666466	74666966
AUP1	20.601	0.000208455	chr2	74756816	74757316	chr2	74667385	74667885
AUP1	21.0572	0.000168335	chr2	74756816	74757316	chr2	74724949	74725449
AUP1	11.0502	0.0166685	chr2	74756816	74757316	chr2	74726667	74727167
AUP1	10.9008	0.0178133	chr2	74756816	74757316	chr2	74727725	74728225
AUP1	16.9645	0.00113265	chr2	74756816	74757316	chr2	74734553	74735053
AUP1	16.5575	0.00136687	chr2	74756816	74757316	chr2	74735457	74735957
AUP1	20.885	0.000182486	chr2	74756816	74757316	chr2	74740340	74740840
AUP1	10.5135	0.0211502	chr2	74756816	74757316	chr2	74742556	74743056
AUP1	17.7483	0.000787943	chr2	74756816	74757316	chr2	74743256	74743756
AUP1	17.4649	0.000898566	chr2	74756816	74757316	chr2	74753213	74753713
AUP1	17.921	0.000727283	chr2	74756816	74757316	chr2	74754709	74755209
AUP1	30.0315	2.4e-06	chr2	74756816	74757316	chr2	74775903	74776403
AUP1	22.3524	9.16e-05	chr2	74756816	74757316	chr2	74780287	74780787
AUP1	25.1674	2.42e-05	chr2	74756816	74757316	chr2	74875215	74875715
AUP1	22.8222	7.34e-05	chr2	74756816	74757316	chr2	74881105	74881605
AUP1	10.2401	0.0238669	chr2	74756816	74757316	chr2	74897418	74897918
AUP1	8.61572	0.0485285	chr2	74756816	74757316	chr2	74909576	74910076
AUP1	9.96831	0.0269025	chr2	74756816	74757316	chr2	74917688	74918188
AUP1	8.61572	0.0485285	chr2	74756816	74757316	chr2	74921325	74921825
AUP1	21.9215	0.000112183	chr2	74756816	74757316	chr2	74942186	74942686
AUP1	11.6933	0.0125098	chr2	74756816	74757316	chr2	75043036	75043536
AUP1	12.7125	0.00791272	chr2	74756816	74757316	chr2	75050800	75051300
AUP1	17.4134	0.000920249	chr2	74756816	74757316	chr2	75062070	75062570
AUP1	13.9891	0.00443668	chr2	74756816	74757316	chr2	75062891	75063391
AUP1	11.7184	0.0123701	chr2	74756816	74757316	chr2	75067398	75067898
AUP1	17.5693	0.000856126	chr2	74756816	74757316	chr2	75146935	75147435
AUP1	9.15471	0.0384107	chr2	74756816	74757316	chr2	75150478	75150978
AUP1	23.0197	6.69e-05	chr2	74756816	74757316	chr2	75185369	75185869
AUP1	10.2626	0.023631	chr2	74756816	74757316	chr2	75186397	75186897
AUP1	11.9355	0.0112238	chr2	74756816	74757316	chr2	75206934	75207434
TGOLN2	14.2441	0.00395018	chr2	85555298	85555798	chr2	85057139	85057639
TGOLN2	17.6517	0.000824043	chr2	85555298	85555798	chr2	85059989	85060489
TGOLN2	13.6097	0.00527187	chr2	85555298	85555798	chr2	85073728	85074228
TGOLN2	11.2496	0.0152522	chr2	85555298	85555798	chr2	85106547	85107047
TGOLN2	14.8842	0.00294887	chr2	85555298	85555798	chr2	85165620	85166120
TGOLN2	8.84752	0.0438957	chr2	85555298	85555798	chr2	85186223	85186723
TGOLN2	15.1292	0.002636	chr2	85555298	85555798	chr2	85232967	85233467
TGOLN2	10.0613	0.0258233	chr2	85555298	85555798	chr2	85236069	85236569
TGOLN2	9.05304	0.0401481	chr2	85555298	85555798	chr2	85512520	85513020
TGOLN2	9.97549	0.0268175	chr2	85555298	85555798	chr2	85539408	85539908
TGOLN2	11.0272	0.0168393	chr2	85555298	85555798	chr2	85553458	85553958
TGOLN2	23.5257	5.27e-05	chr2	85555298	85555798	chr2	85581267	85581767
TGOLN2	26.2143	1.48e-05	chr2	85555298	85555798	chr2	85581493	85581993
TGOLN2	18.0278	0.000692134	chr2	85555298	85555798	chr2	85637443	85637943
TGOLN2	13.5898	0.00531953	chr2	85555298	85555798	chr2	85655642	85656142
TGOLN2	13.2913	0.00609065	chr2	85555298	85555798	chr2	85662163	85662663
TGOLN2	9.14478	0.0385771	chr2	85555298	85555798	chr2	85697855	85698355
TGOLN2	11.1405	0.0160114	chr2	85555298	85555798	chr2	85726168	85726668
TGOLN2	12.255	0.00972365	chr2	85555298	85555798	chr2	85728412	85728912
TGOLN2	11.0397	0.0167463	chr2	85555298	85555798	chr2	85841449	85841949
TGOLN2	9.19607	0.037725	chr2	85555298	85555798	chr2	85875154	85875654
TGOLN2	12.7475	0.00778863	chr2	85555298	85555798	chr2	85875666	85876166
TGOLN2	8.61224	0.0486013	chr2	85555298	85555798	chr2	85881070	85881570
TGOLN2	8.81992	0.0444241	chr2	85555298	85555798	chr2	85883166	85883666
TGOLN2	8.81992	0.0444241	chr2	85555298	85555798	chr2	85893577	85894077
TGOLN2	11.2387	0.0153262	chr2	85555298	85555798	chr2	85905440	85905940
TGOLN2	16.8058	0.00121885	chr2	85555298	85555798	chr2	85906210	85906710
TGOLN2	9.53101	0.0325923	chr2	85555298	85555798	chr2	85907870	85908370
TGOLN2	12.3263	0.0094168	chr2	85555298	85555798	chr2	85912048	85912548
TGOLN2	15.8139	0.0019251	chr2	85555298	85555798	chr2	85925223	85925723
TGOLN2	13.2559	0.00618936	chr2	85555298	85555798	chr2	85936377	85936877
TGOLN2	13.805	0.00482418	chr2	85555298	85555798	chr2	85939347	85939847
TGOLN2	12.2983	0.00953615	chr2	85555298	85555798	chr2	85956041	85956541
TGOLN2	10.289	0.0233567	chr2	85555298	85555798	chr2	85969008	85969508
TGOLN2	28.1419	5.9e-06	chr2	85555298	85555798	chr2	85978217	85978717
TGOLN2	14.2775	0.00389047	chr2	85555298	85555798	chr2	86012318	86012818
TGOLN2	15.2826	0.00245705	chr2	85555298	85555798	chr2	86017467	86017967
TGOLN2	10.236	0.0239099	chr2	85555298	85555798	chr2	86031629	86032129
TGOLN2	14.1481	0.00412675	chr2	85555298	85555798	chr2	86041230	86041730
DDX18	10.3857	0.0223805	chr2	118571976	118572476	chr2	118479453	118479953
DDX18	14.1506	0.00412209	chr2	118571976	118572476	chr2	118568165	118568665
DDX18	14.2594	0.00392259	chr2	118571976	118572476	chr2	118573306	118573806
DDX18	36.616	1.02e-07	chr2	118571976	118572476	chr2	118593514	118594014
DDX18	9.73482	0.0298082	chr2	118571976	118572476	chr2	118689584	118690084
DDX18	10.9638	0.0173211	chr2	118571976	118572476	chr2	118690121	118690621
DDX18	8.98289	0.0413911	chr2	118571976	118572476	chr2	118691374	118691874
DDX18	9.49729	0.0330767	chr2	118571976	118572476	chr2	118697928	118698428
DDX18	8.70199	0.0467516	chr2	118571976	118572476	chr2	118703456	118703956
DDX18	8.70199	0.0467516	chr2	118571976	118572476	chr2	118707336	118707836
DDX18	10.1779	0.0245303	chr2	118571976	118572476	chr2	118731546	118732046
DDX18	10.1779	0.0245303	chr2	118571976	118572476	chr2	118740589	118741089
DDX18	9.49729	0.0330767	chr2	118571976	118572476	chr2	118746701	118747201
DDX18	11.4867	0.0137208	chr2	118571976	118572476	chr2	118752391	118752891
DDX18	11.1436	0.0159896	chr2	118571976	118572476	chr2	118755104	118755604
DDX18	9.24724	0.036893	chr2	118571976	118572476	chr2	118785888	118786388
DDX18	8.70199	0.0467516	chr2	118571976	118572476	chr2	118791686	118792186
DDX18	8.68202	0.0471571	chr2	118571976	118572476	chr2	118798436	118798936
DDX18	8.95631	0.0418717	chr2	118571976	118572476	chr2	118805041	118805541
DDX18	12.1735	0.0100864	chr2	118571976	118572476	chr2	118807360	118807860
DDX18	12.7175	0.00789512	chr2	118571976	118572476	chr2	118807914	118808414
DDX18	11.6508	0.0127501	chr2	118571976	118572476	chr2	118813022	118813522
DDX18	8.98289	0.0413911	chr2	118571976	118572476	chr2	118813653	118814153
DDX18	16.4862	0.00141254	chr2	118571976	118572476	chr2	118817392	118817892
DDX18	17.8286	0.000759137	chr2	118571976	118572476	chr2	118845778	118846278
DDX18	11.1436	0.0159896	chr2	118571976	118572476	chr2	118855134	118855634
DDX18	10.1245	0.0251147	chr2	118571976	118572476	chr2	118856116	118856616
DDX18	8.70199	0.0467516	chr2	118571976	118572476	chr2	118860215	118860715
DDX18	9.43601	0.0339749	chr2	118571976	118572476	chr2	118862012	118862512
DDX18	21.8696	0.000114953	chr2	118571976	118572476	chr2	118876659	118877159
DDX18	12.7436	0.00780263	chr2	118571976	118572476	chr2	118880112	118880612
DDX18	10.6689	0.0197436	chr2	118571976	118572476	chr2	118881999	118882499
DDX18	9.12528	0.038906	chr2	118571976	118572476	chr2	118906358	118906858
DDX18	14.2594	0.00392259	chr2	118571976	118572476	chr2	118933676	118934176
DDX18	14.5764	0.00339434	chr2	118571976	118572476	chr2	118934177	118934677
DDX18	12.6884	0.00799941	chr2	118571976	118572476	chr2	118935361	118935861
DDX18	9.49729	0.0330767	chr2	118571976	118572476	chr2	118937307	118937807
DDX18	12.5504	0.00851269	chr2	118571976	118572476	chr2	118942598	118943098
DDX18	17.5478	0.000864688	chr2	118571976	118572476	chr2	118946475	118946975
DDX18	14.9787	0.002824	chr2	118571976	118572476	chr2	118947191	118947691
DDX18	9.40777	0.0343967	chr2	118571976	118572476	chr2	118954802	118955302
DDX18	10.1005	0.0253811	chr2	118571976	118572476	chr2	119007048	119007548
ZEB2	11.7835	0.0120149	chr2	145281897	145282397	chr2	144891372	144891872
ZEB2	9.58096	0.0318874	chr2	145281897	145282397	chr2	144973767	144974267
ZEB2	15.6498	0.00207591	chr2	145281897	145282397	chr2	144988266	144988766
ZEB2	8.95575	0.0418818	chr2	145281897	145282397	chr2	144990783	144991283
ZEB2	16.4412	0.00144221	chr2	145281897	145282397	chr2	145078023	145078523
ZEB2	15.2657	0.0024761	chr2	145281897	145282397	chr2	145128379	145128879
ZEB2	19.6991	0.000317838	chr2	145281897	145282397	chr2	145140369	145140869
ZEB2	14.2473	0.00394437	chr2	145281897	145282397	chr2	145210056	145210556
ZEB2	11.9615	0.0110934	chr2	145281897	145282397	chr2	145273261	145273761
ZEB2	14.5029	0.00351023	chr2	145281897	145282397	chr2	145274825	145275325
ZEB2	10.9344	0.0175488	chr2	145281897	145282397	chr2	145306275	145306775
ZEB2	11.0221	0.016878	chr2	145281897	145282397	chr2	145328055	145328555
ZEB2	9.74666	0.0296537	chr2	145281897	145282397	chr2	145502569	145503069
ITGA4	30.366	2.04e-06	chr2	182321679	182322179	chr2	182284154	182284654
ITGA4	9.51539	0.0328159	chr2	182321679	182322179	chr2	182362100	182362600
ITGA4	10.0933	0.0254621	chr2	182321679	182322179	chr2	182436703	182437203
ITGA4	25.7568	1.83e-05	chr2	182321679	182322179	chr2	182440291	182440791
ITGA4	30.2879	2.12e-06	chr2	182321679	182322179	chr2	182521463	182521963
ITGA4	17.983	0.000706647	chr2	182321679	182322179	chr2	182542656	182543156
ITGA4	18.588	0.000533487	chr2	182321679	182322179	chr2	182545142	182545642
ITGA4	22.1879	9.9e-05	chr2	182321679	182322179	chr2	182545353	182545853
ITGA4	20.8914	0.00018194	chr2	182321679	182322179	chr2	182548009	182548509
ITGA4	19.7315	0.000313054	chr2	182321679	182322179	chr2	182548561	182549061
ITGA4	12.7859	0.007655	chr2	182321679	182322179	chr2	182562210	182562710
ITGA4	8.8062	0.0446889	chr2	182321679	182322179	chr2	182596316	182596816
ITGA4	9.05193	0.0401676	chr2	182321679	182322179	chr2	182644710	182645210
ITGA4	22.4216	8.87e-05	chr2	182321679	182322179	chr2	182645775	182646275
ITGA4	32.4742	7.45e-07	chr2	182321679	182322179	chr2	182652380	182652880
ITGA4	23.2918	5.88e-05	chr2	182321679	182322179	chr2	182655954	182656454
ITGA4	8.95432	0.0419078	chr2	182321679	182322179	chr2	182661401	182661901
ITGA4	13.4704	0.00561587	chr2	182321679	182322179	chr2	182669814	182670314
ITGA4	18.9391	0.000453048	chr2	182321679	182322179	chr2	182670337	182670837
ITGA4	21.1468	0.000161406	chr2	182321679	182322179	chr2	182675491	182675991
ITGA4	16.1802	0.00162653	chr2	182321679	182322179	chr2	182678844	182679344
ITGA4	15.746	0.00198614	chr2	182321679	182322179	chr2	182711063	182711563
ITGA4	12.4687	0.00883206	chr2	182321679	182322179	chr2	182713153	182713653
ITGA4	12.2104	0.00992023	chr2	182321679	182322179	chr2	182715599	182716099
ITGA4	9.80964	0.0288453	chr2	182321679	182322179	chr2	182716421	182716921
ITGA4	18.3456	0.000597127	chr2	182321679	182322179	chr2	182802152	182802652
SF3B1	15.0165	0.00277557	chr2	198299565	198300065	chr2	198062380	198062880
SF3B1	9.02922	0.0405662	chr2	198299565	198300065	chr2	198066762	198067262
SF3B1	41.5719	9.32e-09	chr2	198299565	198300065	chr2	198070506	198071006
SF3B1	14.9267	0.00289211	chr2	198299565	198300065	chr2	198072264	198072764
SF3B1	11.4038	0.0142381	chr2	198299565	198300065	chr2	198080429	198080929
SF3B1	26.4013	1.35e-05	chr2	198299565	198300065	chr2	198081103	198081603
SF3B1	10.5606	0.0207138	chr2	198299565	198300065	chr2	198092777	198093277
SF3B1	18.5951	0.000531721	chr2	198299565	198300065	chr2	198094170	198094670
SF3B1	22.2975	9.4e-05	chr2	198299565	198300065	chr2	198094702	198095202
SF3B1	9.6594	0.0308104	chr2	198299565	198300065	chr2	198098611	198099111
SF3B1	34.6109	2.67e-07	chr2	198299565	198300065	chr2	198100401	198100901
SF3B1	24.1778	3.87e-05	chr2	198299565	198300065	chr2	198102585	198103085
SF3B1	27.9045	6.61e-06	chr2	198299565	198300065	chr2	198104120	198104620
SF3B1	26.4013	1.35e-05	chr2	198299565	198300065	chr2	198106242	198106742
SF3B1	11.2368	0.0153389	chr2	198299565	198300065	chr2	198113278	198113778
SF3B1	67.6114	2.89e-14	chr2	198299565	198300065	chr2	198120162	198120662
SF3B1	11.578	0.0131723	chr2	198299565	198300065	chr2	198123303	198123803
SF3B1	30.739	1.71e-06	chr2	198299565	198300065	chr2	198126434	198126934
SF3B1	11.3761	0.0144152	chr2	198299565	198300065	chr2	198130027	198130527
SF3B1	17.5952	0.000845914	chr2	198299565	198300065	chr2	198131151	198131651
SF3B1	8.61774	0.048486	chr2	198299565	198300065	chr2	198133865	198134365
SF3B1	22.5909	8.19e-05	chr2	198299565	198300065	chr2	198138167	198138667
SF3B1	15.862	0.00188307	chr2	198299565	198300065	chr2	198141234	198141734
SF3B1	13.8567	0.0047121	chr2	198299565	198300065	chr2	198143381	198143881
SF3B1	34.1735	3.3e-07	chr2	198299565	198300065	chr2	198146086	198146586
SF3B1	21.0385	0.000169812	chr2	198299565	198300065	chr2	198146744	198147244
SF3B1	12.5896	0.0083636	chr2	198299565	198300065	chr2	198149720	198150220
SF3B1	23.0331	6.65e-05	chr2	198299565	198300065	chr2	198151920	198152420
SF3B1	21.967	0.000109809	chr2	198299565	198300065	chr2	198157281	198157781
SF3B1	32.1595	8.66e-07	chr2	198299565	198300065	chr2	198158274	198158774
SF3B1	21.967	0.000109809	chr2	198299565	198300065	chr2	198158885	198159385
SF3B1	29.936	2.51e-06	chr2	198299565	198300065	chr2	198161847	198162347
SF3B1	13.5772	0.00535017	chr2	198299565	198300065	chr2	198162558	198163058
SF3B1	16.764	0.00124261	chr2	198299565	198300065	chr2	198169203	198169703
SF3B1	37.4027	6.97e-08	chr2	198299565	198300065	chr2	198171915	198172415
SF3B1	29.0199	3.88e-06	chr2	198299565	198300065	chr2	198172881	198173381
SF3B1	46.2428	9.69e-10	chr2	198299565	198300065	chr2	198174538	198175038
SF3B1	16.1504	0.00164898	chr2	198299565	198300065	chr2	198186664	198187164
SF3B1	25.3819	2.19e-05	chr2	198299565	198300065	chr2	198192125	198192625
SF3B1	20.2018	0.000251284	chr2	198299565	198300065	chr2	198193184	198193684
SF3B1	11.7593	0.012146	chr2	198299565	198300065	chr2	198204195	198204695
SF3B1	10.5606	0.0207138	chr2	198299565	198300065	chr2	198207810	198208310
SF3B1	31.277	1.32e-06	chr2	198299565	198300065	chr2	198220792	198221292
SF3B1	15.862	0.00188307	chr2	198299565	198300065	chr2	198225356	198225856
SF3B1	35.5126	1.73e-07	chr2	198299565	198300065	chr2	198234204	198234704
SF3B1	13.8567	0.0047121	chr2	198299565	198300065	chr2	198242284	198242784
SF3B1	9.39314	0.0346173	chr2	198299565	198300065	chr2	198243186	198243686
SF3B1	20.5252	0.000215989	chr2	198299565	198300065	chr2	198248511	198249011
SF3B1	9.68031	0.0305293	chr2	198299565	198300065	chr2	198249081	198249581
SF3B1	17.2124	0.00100996	chr2	198299565	198300065	chr2	198254238	198254738
SF3B1	8.58434	0.0491908	chr2	198299565	198300065	chr2	198255881	198256381
SF3B1	16.1504	0.00164898	chr2	198299565	198300065	chr2	198288023	198288523
SF3B1	18.0584	0.000682346	chr2	198299565	198300065	chr2	198300528	198301028
SF3B1	25.2953	2.28e-05	chr2	198299565	198300065	chr2	198307516	198308016
SF3B1	30.3428	2.07e-06	chr2	198299565	198300065	chr2	198308528	198309028
SF3B1	9.60769	0.0315164	chr2	198299565	198300065	chr2	198311537	198312037
SF3B1	13.872	0.00467937	chr2	198299565	198300065	chr2	198317897	198318397
SF3B1	13.7515	0.00494297	chr2	198299565	198300065	chr2	198363616	198364116
SF3B1	14.9267	0.00289211	chr2	198299565	198300065	chr2	198364887	198365387
SF3B1	14.9267	0.00289211	chr2	198299565	198300065	chr2	198395224	198395724
SF3B1	16.3013	0.00153823	chr2	198299565	198300065	chr2	198421085	198421585
SF3B1	17.7961	0.000770665	chr2	198299565	198300065	chr2	198464132	198464632
SF3B1	37.7017	6.04e-08	chr2	198299565	198300065	chr2	198667649	198668149
SF3B1	28.844	4.22e-06	chr2	198299565	198300065	chr2	198670983	198671483
SF3B1	21.6576	0.000126996	chr2	198299565	198300065	chr2	198671905	198672405
SF3B1	24.9898	2.64e-05	chr2	198299565	198300065	chr2	198673714	198674214
SF3B1	8.9549	0.0418973	chr2	198299565	198300065	chr2	198677830	198678330
SF3B1	8.58434	0.0491908	chr2	198299565	198300065	chr2	198679499	198679999
SF3B1	41.2566	1.08e-08	chr2	198299565	198300065	chr2	198702720	198703220
SF3B1	18.4991	0.000556013	chr2	198299565	198300065	chr2	198704021	198704521
SF3B1	9.59497	0.0316924	chr2	198299565	198300065	chr2	198712383	198712883
SF3B1	10.9835	0.0171701	chr2	198299565	198300065	chr2	198732319	198732819
SF3B1	10.5606	0.0207138	chr2	198299565	198300065	chr2	198732859	198733359
SF3B1	31.4851	1.2e-06	chr2	198299565	198300065	chr2	198734223	198734723
SF3B1	24.2345	3.77e-05	chr2	198299565	198300065	chr2	198753686	198754186
SF3B1	12.4158	0.00904494	chr2	198299565	198300065	chr2	198755689	198756189
SF3B1	9.59497	0.0316924	chr2	198299565	198300065	chr2	198756544	198757044
SF3B1	13.0224	0.00687919	chr2	198299565	198300065	chr2	198758415	198758915
SF3B1	9.81995	0.028715	chr2	198299565	198300065	chr2	198759519	198760019
SF3B1	15.0165	0.00277557	chr2	198299565	198300065	chr2	198769105	198769605
SF3B1	9.0737	0.0397891	chr2	198299565	198300065	chr2	198780508	198781008
SF3B1	9.4867	0.0332303	chr2	198299565	198300065	chr2	198784134	198784634
SF3B1	9.97523	0.0268206	chr2	198299565	198300065	chr2	198793897	198794397
SF3B1	11.3761	0.0144152	chr2	198299565	198300065	chr2	198799558	198800058
HSPD1	14.1582	0.00410785	chr2	198381211	198381711	chr2	197927304	197927804
HSPD1	18.6332	0.000522373	chr2	198381211	198381711	chr2	197933226	197933726
HSPD1	15.6686	0.00205808	chr2	198381211	198381711	chr2	197934459	197934959
HSPD1	19.3653	0.00037141	chr2	198381211	198381711	chr2	197980160	197980660
HSPD1	16.4747	0.00142006	chr2	198381211	198381711	chr2	197980912	197981412
HSPD1	14.1582	0.00410785	chr2	198381211	198381711	chr2	197985916	197986416
HSPD1	14.7145	0.00318688	chr2	198381211	198381711	chr2	197986636	197987136
HSPD1	13.5273	0.00547258	chr2	198381211	198381711	chr2	197992805	197993305
HSPD1	29.6882	2.82e-06	chr2	198381211	198381711	chr2	197995000	197995500
HSPD1	17.803	0.000768223	chr2	198381211	198381711	chr2	197996106	197996606
HSPD1	14.1582	0.00410785	chr2	198381211	198381711	chr2	198009515	198010015
HSPD1	56.2133	7.58e-12	chr2	198381211	198381711	chr2	198010323	198010823
HSPD1	15.6686	0.00205808	chr2	198381211	198381711	chr2	198011676	198012176
HSPD1	14.1582	0.00410785	chr2	198381211	198381711	chr2	198022956	198023456
HSPD1	14.1582	0.00410785	chr2	198381211	198381711	chr2	198032562	198033062
HSPD1	33.8048	3.93e-07	chr2	198381211	198381711	chr2	198033321	198033821
HSPD1	16.4747	0.00142006	chr2	198381211	198381711	chr2	198036247	198036747
HSPD1	18.3689	0.000590711	chr2	198381211	198381711	chr2	198039204	198039704
HSPD1	12.7934	0.00762919	chr2	198381211	198381711	chr2	198041140	198041640
HSPD1	11.9056	0.0113752	chr2	198381211	198381711	chr2	198047234	198047734
HSPD1	15.6686	0.00205808	chr2	198381211	198381711	chr2	198049912	198050412
HSPD1	14.7145	0.00318688	chr2	198381211	198381711	chr2	198052878	198053378
HSPD1	24.2924	3.67e-05	chr2	198381211	198381711	chr2	198056587	198057087
HSPD1	12.2112	0.00991691	chr2	198381211	198381711	chr2	198066762	198067262
HSPD1	19.8108	0.000301675	chr2	198381211	198381711	chr2	198069838	198070338
HSPD1	38.3814	4.35e-08	chr2	198381211	198381711	chr2	198070506	198071006
HSPD1	17.803	0.000768223	chr2	198381211	198381711	chr2	198072264	198072764
HSPD1	23.6206	5.04e-05	chr2	198381211	198381711	chr2	198073614	198074114
HSPD1	37.6487	6.19e-08	chr2	198381211	198381711	chr2	198074365	198074865
HSPD1	21.5158	0.000135741	chr2	198381211	198381711	chr2	198075178	198075678
HSPD1	16.5816	0.00135171	chr2	198381211	198381711	chr2	198076682	198077182
HSPD1	31.1601	1.4e-06	chr2	198381211	198381711	chr2	198077289	198077789
HSPD1	17.6857	0.000811175	chr2	198381211	198381711	chr2	198078271	198078771
HSPD1	34.4779	2.85e-07	chr2	198381211	198381711	chr2	198080429	198080929
HSPD1	27.3048	8.79e-06	chr2	198381211	198381711	chr2	198081103	198081603
HSPD1	14.1441	0.00413425	chr2	198381211	198381711	chr2	198082101	198082601
HSPD1	13.5273	0.00547258	chr2	198381211	198381711	chr2	198083170	198083670
HSPD1	15.214	0.00253554	chr2	198381211	198381711	chr2	198086454	198086954
HSPD1	15.214	0.00253554	chr2	198381211	198381711	chr2	198088105	198088605
HSPD1	13.7337	0.00498303	chr2	198381211	198381711	chr2	198092777	198093277
HSPD1	20.9927	0.000173497	chr2	198381211	198381711	chr2	198094170	198094670
HSPD1	11.5486	0.0133461	chr2	198381211	198381711	chr2	198096636	198097136
HSPD1	28.0167	6.27e-06	chr2	198381211	198381711	chr2	198098611	198099111
HSPD1	14.1441	0.00413425	chr2	198381211	198381711	chr2	198100947	198101447
HSPD1	12.7807	0.00767307	chr2	198381211	198381711	chr2	198101477	198101977
HSPD1	25.5613	2.01e-05	chr2	198381211	198381711	chr2	198102585	198103085
HSPD1	14.7145	0.00318688	chr2	198381211	198381711	chr2	198103268	198103768
HSPD1	28.4627	5.07e-06	chr2	198381211	198381711	chr2	198104120	198104620
HSPD1	27.7071	7.26e-06	chr2	198381211	198381711	chr2	198105094	198105594
HSPD1	27.3048	8.79e-06	chr2	198381211	198381711	chr2	198106242	198106742
HSPD1	18.0926	0.000671621	chr2	198381211	198381711	chr2	198108627	198109127
HSPD1	13.7337	0.00498303	chr2	198381211	198381711	chr2	198111770	198112270
HSPD1	33.8481	3.85e-07	chr2	198381211	198381711	chr2	198113278	198113778
HSPD1	18.0926	0.000671621	chr2	198381211	198381711	chr2	198114485	198114985
HSPD1	21.6819	0.00012555	chr2	198381211	198381711	chr2	198119298	198119798
HSPD1	55.2759	1.2e-11	chr2	198381211	198381711	chr2	198120162	198120662
HSPD1	20.6639	0.000202409	chr2	198381211	198381711	chr2	198121352	198121852
HSPD1	14.7145	0.00318688	chr2	198381211	198381711	chr2	198123303	198123803
HSPD1	13.2828	0.00611425	chr2	198381211	198381711	chr2	198124304	198124804
HSPD1	30.6047	1.82e-06	chr2	198381211	198381711	chr2	198126434	198126934
HSPD1	10.7579	0.0189798	chr2	198381211	198381711	chr2	198127614	198128114
HSPD1	14.1582	0.00410785	chr2	198381211	198381711	chr2	198128253	198128753
HSPD1	14.5216	0.00348035	chr2	198381211	198381711	chr2	198130027	198130527
HSPD1	20.1403	0.000258613	chr2	198381211	198381711	chr2	198131151	198131651
HSPD1	11.9056	0.0113752	chr2	198381211	198381711	chr2	198132195	198132695
HSPD1	24.2924	3.67e-05	chr2	198381211	198381711	chr2	198133865	198134365
HSPD1	24.2924	3.67e-05	chr2	198381211	198381711	chr2	198138167	198138667
HSPD1	14.7145	0.00318688	chr2	198381211	198381711	chr2	198139646	198140146
HSPD1	18.6332	0.000522373	chr2	198381211	198381711	chr2	198141234	198141734
HSPD1	16.837	0.00120138	chr2	198381211	198381711	chr2	198143381	198143881
HSPD1	16.4747	0.00142006	chr2	198381211	198381711	chr2	198143954	198144454
HSPD1	17.0492	0.00108916	chr2	198381211	198381711	chr2	198144552	198145052
HSPD1	15.6686	0.00205808	chr2	198381211	198381711	chr2	198149720	198150220
HSPD1	24.6482	3.1e-05	chr2	198381211	198381711	chr2	198151920	198152420
HSPD1	19.1305	0.000414379	chr2	198381211	198381711	chr2	198152861	198153361
HSPD1	16.0868	0.00169799	chr2	198381211	198381711	chr2	198154832	198155332
HSPD1	23.7875	4.66e-05	chr2	198381211	198381711	chr2	198157281	198157781
HSPD1	37.6173	6.29e-08	chr2	198381211	198381711	chr2	198158274	198158774
HSPD1	23.7875	4.66e-05	chr2	198381211	198381711	chr2	198158885	198159385
HSPD1	19.5919	0.000334151	chr2	198381211	198381711	chr2	198160615	198161115
HSPD1	30.0031	2.43e-06	chr2	198381211	198381711	chr2	198161847	198162347
HSPD1	16.5816	0.00135171	chr2	198381211	198381711	chr2	198162558	198163058
HSPD1	14.7145	0.00318688	chr2	198381211	198381711	chr2	198163354	198163854
HSPD1	13.2828	0.00611425	chr2	198381211	198381711	chr2	198164911	198165411
HSPD1	15.6686	0.00205808	chr2	198381211	198381711	chr2	198166846	198167346
HSPD1	12.3014	0.00952263	chr2	198381211	198381711	chr2	198169203	198169703
HSPD1	21.3457	0.000147024	chr2	198381211	198381711	chr2	198170210	198170710
HSPD1	19.5919	0.000334151	chr2	198381211	198381711	chr2	198170765	198171265
HSPD1	19.4763	0.000352667	chr2	198381211	198381711	chr2	198171310	198171810
HSPD1	21.2949	0.000150574	chr2	198381211	198381711	chr2	198172881	198173381
HSPD1	17.2996	0.000970037	chr2	198381211	198381711	chr2	198173475	198173975
HSPD1	41.5723	9.31e-09	chr2	198381211	198381711	chr2	198174538	198175038
HSPD1	64.7378	1.18e-13	chr2	198381211	198381711	chr2	198175647	198176147
HSPD1	17.4985	0.000884655	chr2	198381211	198381711	chr2	198179496	198179996
HSPD1	16.9017	0.00116599	chr2	198381211	198381711	chr2	198188058	198188558
HSPD1	18.0926	0.000671621	chr2	198381211	198381711	chr2	198189368	198189868
HSPD1	14.8241	0.00303107	chr2	198381211	198381711	chr2	198193184	198193684
HSPD1	35.8264	1.49e-07	chr2	198381211	198381711	chr2	198204195	198204695
HSPD1	16.0868	0.00169799	chr2	198381211	198381711	chr2	198208650	198209150
HSPD1	31.0056	1.5e-06	chr2	198381211	198381711	chr2	198220792	198221292
HSPD1	17.4985	0.000884655	chr2	198381211	198381711	chr2	198222760	198223260
HSPD1	9.11073	0.0391532	chr2	198381211	198381711	chr2	198223551	198224051
HSPD1	18.3689	0.000590711	chr2	198381211	198381711	chr2	198224634	198225134
HSPD1	18.6332	0.000522373	chr2	198381211	198381711	chr2	198225356	198225856
HSPD1	17.4985	0.000884655	chr2	198381211	198381711	chr2	198235425	198235925
HSPD1	16.837	0.00120138	chr2	198381211	198381711	chr2	198242284	198242784
HSPD1	27.0547	9.9e-06	chr2	198381211	198381711	chr2	198243186	198243686
HSPD1	14.1582	0.00410785	chr2	198381211	198381711	chr2	198247944	198248444
HSPD1	28.0925	6.04e-06	chr2	198381211	198381711	chr2	198249081	198249581
HSPD1	16.4747	0.00142006	chr2	198381211	198381711	chr2	198250699	198251199
HSPD1	15.6686	0.00205808	chr2	198381211	198381711	chr2	198251313	198251813
HSPD1	17.4985	0.000884655	chr2	198381211	198381711	chr2	198251849	198252349
HSPD1	20.2281	0.00024821	chr2	198381211	198381711	chr2	198253554	198254054
HSPD1	19.8108	0.000301675	chr2	198381211	198381711	chr2	198254238	198254738
HSPD1	23.0294	6.66e-05	chr2	198381211	198381711	chr2	198255099	198255599
HSPD1	14.2057	0.00401978	chr2	198381211	198381711	chr2	198342419	198342919
HSPD1	13.1874	0.00638411	chr2	198381211	198381711	chr2	198343104	198343604
HSPD1	10.5176	0.0211125	chr2	198381211	198381711	chr2	198362008	198362508
HSPD1	17.803	0.000768223	chr2	198381211	198381711	chr2	198395224	198395724
HSPD1	10.1546	0.0247836	chr2	198381211	198381711	chr2	198399448	198399948
HSPD1	13.5273	0.00547258	chr2	198381211	198381711	chr2	198402182	198402682
HSPD1	10.4669	0.0215912	chr2	198381211	198381711	chr2	198403259	198403759
HSPD1	12.1719	0.0100935	chr2	198381211	198381711	chr2	198422998	198423498
HSPD1	56.4788	6.66e-12	chr2	198381211	198381711	chr2	198557580	198558080
HSPD1	9.11073	0.0391532	chr2	198381211	198381711	chr2	198565754	198566254
HSPD1	19.1305	0.000414379	chr2	198381211	198381711	chr2	198568809	198569309
HSPD1	17.9848	0.000706076	chr2	198381211	198381711	chr2	198571064	198571564
HSPD1	20.0231	0.000273178	chr2	198381211	198381711	chr2	198572163	198572663
HSPD1	18.4399	0.000571517	chr2	198381211	198381711	chr2	198654924	198655424
HSPD1	21.1658	0.000159974	chr2	198381211	198381711	chr2	198670983	198671483
HSPD1	15.8924	0.00185692	chr2	198381211	198381711	chr2	198671905	198672405
HSPD1	18.3375	0.000599377	chr2	198381211	198381711	chr2	198673714	198674214
HSPD1	9.11073	0.0391532	chr2	198381211	198381711	chr2	198674706	198675206
HSPD1	10.69	0.0195598	chr2	198381211	198381711	chr2	198675244	198675744
HSPD1	11.8487	0.0116688	chr2	198381211	198381711	chr2	198677830	198678330
HSPD1	14.3691	0.00373131	chr2	198381211	198381711	chr2	198679499	198679999
HSPD1	12.6744	0.0080499	chr2	198381211	198381711	chr2	198692330	198692830
HSPD1	10.8571	0.0181623	chr2	198381211	198381711	chr2	198701366	198701866
HSPD1	33.7013	4.13e-07	chr2	198381211	198381711	chr2	198702720	198703220
HSPD1	13.5746	0.00535636	chr2	198381211	198381711	chr2	198704021	198704521
HSPD1	8.87086	0.0434536	chr2	198381211	198381711	chr2	198707293	198707793
HSPD1	19.1115	0.000418064	chr2	198381211	198381711	chr2	198716222	198716722
HSPD1	23.1038	6.43e-05	chr2	198381211	198381711	chr2	198734223	198734723
HSPD1	9.55584	0.03224	chr2	198381211	198381711	chr2	198737883	198738383
HSPD1	20.8233	0.000187838	chr2	198381211	198381711	chr2	198753686	198754186
HSPD1	9.11073	0.0391532	chr2	198381211	198381711	chr2	198755689	198756189
HSPD1	9.55584	0.03224	chr2	198381211	198381711	chr2	198758415	198758915
HSPD1	11.0191	0.0169001	chr2	198381211	198381711	chr2	198769105	198769605
HSPD1	12.3014	0.00952263	chr2	198381211	198381711	chr2	198774050	198774550
HSPD1	13.2828	0.00611425	chr2	198381211	198381711	chr2	198812115	198812615
HSPD1	11.3297	0.0147167	chr2	198381211	198381711	chr2	198817324	198817824
HSPD1	25.7352	1.85e-05	chr2	198381211	198381711	chr2	198818984	198819484
HSPD1	13.2513	0.00620214	chr2	198381211	198381711	chr2	198836602	198837102
HSPD1	12.0396	0.0107114	chr2	198381211	198381711	chr2	198858457	198858957
HSPD1	10.69	0.0195598	chr2	198381211	198381711	chr2	198859430	198859930
HSPD1	18.7877	0.000486135	chr2	198381211	198381711	chr2	198861247	198861747
HSPD1	11.1766	0.0157563	chr2	198381211	198381711	chr2	198861923	198862423
HSPD1	14.3691	0.00373131	chr2	198381211	198381711	chr2	198863047	198863547
NCL	10.0971	0.0254198	chr2	232348102	232348602	chr2	232531021	232531521
NKTR	13.6271	0.00523018	chr3	42642322	42642822	chr3	42161023	42161523
NKTR	12.9576	0.00708378	chr3	42642322	42642822	chr3	42233968	42234468
NKTR	11.2166	0.0154781	chr3	42642322	42642822	chr3	42417906	42418406
NKTR	20.592	0.000209339	chr3	42642322	42642822	chr3	42518074	42518574
NKTR	9.37199	0.0349384	chr3	42642322	42642822	chr3	42533860	42534360
NKTR	9.02889	0.040572	chr3	42642322	42642822	chr3	42543180	42543680
NKTR	8.5624	0.0496589	chr3	42642322	42642822	chr3	42742866	42743366
NKTR	11.8347	0.0117423	chr3	42642322	42642822	chr3	42822217	42822717
NKTR	14.1471	0.00412862	chr3	42642322	42642822	chr3	42852906	42853406
TKT	11.6114	0.0129768	chr3	53289818	53290318	chr3	52804715	52805215
TKT	8.57812	0.049323	chr3	53289818	53290318	chr3	52811353	52811853
TKT	21.1972	0.000157636	chr3	53289818	53290318	chr3	52843768	52844268
TKT	10.5557	0.0207587	chr3	53289818	53290318	chr3	52865245	52865745
TKT	27.4312	8.28e-06	chr3	53289818	53290318	chr3	52868985	52869485
TKT	15.7967	0.00194042	chr3	53289818	53290318	chr3	52869495	52869995
TKT	9.6043	0.0315632	chr3	53289818	53290318	chr3	52880489	52880989
TKT	14.1292	0.00416237	chr3	53289818	53290318	chr3	52903825	52904325
TKT	11.1882	0.0156752	chr3	53289818	53290318	chr3	52908904	52909404
TKT	13.6591	0.00515492	chr3	53289818	53290318	chr3	52926950	52927450
TKT	8.57812	0.049323	chr3	53289818	53290318	chr3	52927869	52928369
TKT	8.72736	0.046241	chr3	53289818	53290318	chr3	52929426	52929926
TKT	10.3578	0.0226575	chr3	53289818	53290318	chr3	52931362	52931862
TKT	8.72736	0.046241	chr3	53289818	53290318	chr3	52959937	52960437
TKT	12.4326	0.00897695	chr3	53289818	53290318	chr3	52968573	52969073
TKT	17.0791	0.00107419	chr3	53289818	53290318	chr3	53017475	53017975
TKT	11.9463	0.0111694	chr3	53289818	53290318	chr3	53078577	53079077
TKT	8.80085	0.0447927	chr3	53289818	53290318	chr3	53079216	53079716
TKT	21.1768	0.000159147	chr3	53289818	53290318	chr3	53106628	53107128
TKT	9.16212	0.0382869	chr3	53289818	53290318	chr3	53133219	53133719
TKT	25.0233	2.6e-05	chr3	53289818	53290318	chr3	53164228	53164728
TKT	9.6043	0.0315632	chr3	53289818	53290318	chr3	53173822	53174322
TKT	16.6351	0.00131875	chr3	53289818	53290318	chr3	53189775	53190275
TKT	9.25867	0.0367096	chr3	53289818	53290318	chr3	53191192	53191692
TKT	18.3475	0.000596601	chr3	53289818	53290318	chr3	53194493	53194993
TKT	13.2211	0.00628762	chr3	53289818	53290318	chr3	53196190	53196690
TKT	11.7924	0.0119669	chr3	53289818	53290318	chr3	53197094	53197594
TKT	8.72736	0.046241	chr3	53289818	53290318	chr3	53199571	53200071
TKT	11.3561	0.0145447	chr3	53289818	53290318	chr3	53200196	53200696
TKT	10.1088	0.0252885	chr3	53289818	53290318	chr3	53203251	53203751
TKT	10.1088	0.0252885	chr3	53289818	53290318	chr3	53204123	53204623
TKT	8.57812	0.049323	chr3	53289818	53290318	chr3	53206055	53206555
TKT	9.00477	0.0409995	chr3	53289818	53290318	chr3	53228871	53229371
TKT	14.0236	0.00436746	chr3	53289818	53290318	chr3	53229864	53230364
TKT	8.86932	0.0434827	chr3	53289818	53290318	chr3	53232515	53233015
TKT	8.72736	0.046241	chr3	53289818	53290318	chr3	53234437	53234937
TKT	9.71163	0.0301129	chr3	53289818	53290318	chr3	53246235	53246735
TKT	10.5475	0.020835	chr3	53289818	53290318	chr3	53257187	53257687
TKT	11.0105	0.0169654	chr3	53289818	53290318	chr3	53258030	53258530
TKT	8.57812	0.049323	chr3	53289818	53290318	chr3	53264071	53264571
TKT	11.2395	0.0153206	chr3	53289818	53290318	chr3	53270093	53270593
TKT	8.86932	0.0434827	chr3	53289818	53290318	chr3	53273906	53274406
TKT	18.108	0.000666808	chr3	53289818	53290318	chr3	53288827	53289327
TKT	11.0105	0.0169654	chr3	53289818	53290318	chr3	53380410	53380910
TKT	18.9155	0.000458054	chr3	53289818	53290318	chr3	53381404	53381904
TKT	11.4025	0.0142462	chr3	53289818	53290318	chr3	53631503	53632003
TKT	12.4326	0.00897695	chr3	53289818	53290318	chr3	53699811	53700311
TKT	8.72487	0.046291	chr3	53289818	53290318	chr3	53743219	53743719
TKT	14.9835	0.0028178	chr3	53289818	53290318	chr3	53767435	53767935
TKT	14.5729	0.00339974	chr3	53289818	53290318	chr3	53787520	53788020
PXK	11.5882	0.0131119	chr3	58318357	58318857	chr3	57937129	57937629
PXK	9.43366	0.0340098	chr3	58318357	58318857	chr3	57993877	57994377
PXK	16.0472	0.00172924	chr3	58318357	58318857	chr3	58038022	58038522
PXK	10.0805	0.0256057	chr3	58318357	58318857	chr3	58067674	58068174
PXK	10.0495	0.0259585	chr3	58318357	58318857	chr3	58106026	58106526
PXK	10.9472	0.0174497	chr3	58318357	58318857	chr3	58200174	58200674
PXK	14.2416	0.0039546	chr3	58318357	58318857	chr3	58566957	58567457
PXK	9.52248	0.0327142	chr3	58318357	58318857	chr3	58573778	58574278
PXK	17.3719	0.000938096	chr3	58318357	58318857	chr3	58663840	58664340
PXK	16.7724	0.00123779	chr3	58318357	58318857	chr3	58679592	58680092
PXK	13.1458	0.00650553	chr3	58318357	58318857	chr3	58771454	58771954
PXK	10.6042	0.0203183	chr3	58318357	58318857	chr3	58775063	58775563
PXK	13.3412	0.00595464	chr3	58318357	58318857	chr3	58778688	58779188
PXK	9.8511	0.0283248	chr3	58318357	58318857	chr3	58809889	58810389
CMSS1	9.82163	0.0286939	chr3	99536428	99536928	chr3	99166983	99167483
CMSS1	14.3683	0.00373254	chr3	99536428	99536928	chr3	99217992	99218492
CMSS1	9.00047	0.0410761	chr3	99536428	99536928	chr3	99221656	99222156
CMSS1	39.2957	2.8e-08	chr3	99536428	99536928	chr3	99224683	99225183
CMSS1	10.2062	0.0242261	chr3	99536428	99536928	chr3	99251030	99251530
CMSS1	11.2076	0.0155399	chr3	99536428	99536928	chr3	99254106	99254606
CMSS1	13.6425	0.00519388	chr3	99536428	99536928	chr3	99262559	99263059
CMSS1	19.3388	0.000376039	chr3	99536428	99536928	chr3	99263486	99263986
CMSS1	14.8809	0.00295327	chr3	99536428	99536928	chr3	99264692	99265192
CMSS1	26.7663	1.14e-05	chr3	99536428	99536928	chr3	99356166	99356666
CMSS1	12.281	0.00961048	chr3	99536428	99536928	chr3	99357069	99357569
CMSS1	22.2429	9.64e-05	chr3	99536428	99536928	chr3	99360731	99361231
CMSS1	16.3344	0.00151494	chr3	99536428	99536928	chr3	99364036	99364536
CMSS1	14.5249	0.00347512	chr3	99536428	99536928	chr3	99458125	99458625
CMSS1	17.9408	0.000720624	chr3	99536428	99536928	chr3	99462180	99462680
CMSS1	13.777	0.00488596	chr3	99536428	99536928	chr3	99466822	99467322
CMSS1	13.3832	0.00584244	chr3	99536428	99536928	chr3	99474450	99474950
CMSS1	13.5829	0.00533622	chr3	99536428	99536928	chr3	99499577	99500077
CMSS1	31.2467	1.34e-06	chr3	99536428	99536928	chr3	99500527	99501027
CMSS1	14.2143	0.00400408	chr3	99536428	99536928	chr3	99511101	99511601
CMSS1	11.7954	0.0119507	chr3	99536428	99536928	chr3	99513452	99513952
CMSS1	10.7169	0.0193284	chr3	99536428	99536928	chr3	99514003	99514503
CMSS1	21.4042	0.000143043	chr3	99536428	99536928	chr3	99527056	99527556
CMSS1	20.2796	0.000242298	chr3	99536428	99536928	chr3	99527912	99528412
CMSS1	10.085	0.025556	chr3	99536428	99536928	chr3	99532457	99532957
CMSS1	15.2023	0.00254914	chr3	99536428	99536928	chr3	99533390	99533890
CMSS1	18.5938	0.000532041	chr3	99536428	99536928	chr3	99537430	99537930
CMSS1	17.2731	0.000981975	chr3	99536428	99536928	chr3	99538724	99539224
CMSS1	15.3199	0.00241535	chr3	99536428	99536928	chr3	99541033	99541533
CMSS1	16.8617	0.00118775	chr3	99536428	99536928	chr3	99541702	99542202
CMSS1	22.0205	0.000107084	chr3	99536428	99536928	chr3	99542518	99543018
CMSS1	15.2023	0.00254914	chr3	99536428	99536928	chr3	99581221	99581721
CMSS1	16.3359	0.0015139	chr3	99536428	99536928	chr3	99581877	99582377
CMSS1	14.5249	0.00347512	chr3	99536428	99536928	chr3	99583311	99583811
CMSS1	36.106	1.3e-07	chr3	99536428	99536928	chr3	99585032	99585532
CMSS1	49.8068	1.72e-10	chr3	99536428	99536928	chr3	99594793	99595293
CMSS1	17.2365	0.000998748	chr3	99536428	99536928	chr3	99595607	99596107
CMSS1	12.9647	0.0070611	chr3	99536428	99536928	chr3	99596207	99596707
CMSS1	18.9171	0.000457701	chr3	99536428	99536928	chr3	99596766	99597266
CMSS1	17.012	0.00110808	chr3	99536428	99536928	chr3	99598414	99598914
CMSS1	18.789	0.000485843	chr3	99536428	99536928	chr3	99598990	99599490
CMSS1	16.7723	0.00123782	chr3	99536428	99536928	chr3	99601067	99601567
CMSS1	12.2677	0.00966795	chr3	99536428	99536928	chr3	99601726	99602226
CMSS1	12.281	0.00961048	chr3	99536428	99536928	chr3	99602583	99603083
CMSS1	19.8699	0.000293462	chr3	99536428	99536928	chr3	99603272	99603772
CMSS1	13.777	0.00488596	chr3	99536428	99536928	chr3	99604580	99605080
CMSS1	46.2725	9.56e-10	chr3	99536428	99536928	chr3	99614691	99615191
CMSS1	14.2143	0.00400408	chr3	99536428	99536928	chr3	99620055	99620555
CMSS1	15.4564	0.00226873	chr3	99536428	99536928	chr3	99621130	99621630
CMSS1	10.085	0.025556	chr3	99536428	99536928	chr3	99623770	99624270
CMSS1	24.9817	2.65e-05	chr3	99536428	99536928	chr3	99639701	99640201
CMSS1	20.0073	0.0002752	chr3	99536428	99536928	chr3	99644418	99644918
CMSS1	11.2819	0.0150337	chr3	99536428	99536928	chr3	99648435	99648935
CMSS1	18.3256	0.000602713	chr3	99536428	99536928	chr3	99649778	99650278
CMSS1	12.7062	0.00793514	chr3	99536428	99536928	chr3	99654124	99654624
CMSS1	11.2819	0.0150337	chr3	99536428	99536928	chr3	99661757	99662257
CMSS1	15.1647	0.00259345	chr3	99536428	99536928	chr3	99663888	99664388
CMSS1	17.472	0.000895614	chr3	99536428	99536928	chr3	99664411	99664911
CMSS1	9.36204	0.0350906	chr3	99536428	99536928	chr3	99668856	99669356
CMSS1	13.5024	0.00553486	chr3	99536428	99536928	chr3	99669745	99670245
CMSS1	17.245	0.000994835	chr3	99536428	99536928	chr3	99672300	99672800
CMSS1	16.8241	0.00120857	chr3	99536428	99536928	chr3	99677319	99677819
CMSS1	12.2677	0.00966795	chr3	99536428	99536928	chr3	99687983	99688483
CMSS1	10.085	0.025556	chr3	99536428	99536928	chr3	99688975	99689475
CMSS1	10.7169	0.0193284	chr3	99536428	99536928	chr3	99698947	99699447
CMSS1	17.6932	0.000808361	chr3	99536428	99536928	chr3	99701318	99701818
CMSS1	13.9657	0.00448403	chr3	99536428	99536928	chr3	99727120	99727620
CMSS1	20.2558	0.000245015	chr3	99536428	99536928	chr3	99734276	99734776
CMSS1	9.36204	0.0350906	chr3	99536428	99536928	chr3	99741806	99742306
CMSS1	14.8613	0.00297989	chr3	99536428	99536928	chr3	99746137	99746637
CMSS1	11.7954	0.0119507	chr3	99536428	99536928	chr3	99748453	99748953
CMSS1	40.6831	1.43e-08	chr3	99536428	99536928	chr3	99766509	99767009
CMSS1	14.1495	0.00412408	chr3	99536428	99536928	chr3	99776760	99777260
CMSS1	29.4886	3.11e-06	chr3	99536428	99536928	chr3	99779558	99780058
CMSS1	36.2171	1.23e-07	chr3	99536428	99536928	chr3	99787619	99788119
CMSS1	26.6645	1.19e-05	chr3	99536428	99536928	chr3	99788303	99788803
CMSS1	15.2023	0.00254914	chr3	99536428	99536928	chr3	99789923	99790423
CMSS1	13.1164	0.00659273	chr3	99536428	99536928	chr3	99790884	99791384
CMSS1	34.9255	2.3e-07	chr3	99536428	99536928	chr3	99791467	99791967
CMSS1	11.7954	0.0119507	chr3	99536428	99536928	chr3	99795011	99795511
CMSS1	8.67897	0.0472195	chr3	99536428	99536928	chr3	99799460	99799960
CMSS1	13.1164	0.00659273	chr3	99536428	99536928	chr3	99800341	99800841
CMSS1	15.1647	0.00259345	chr3	99536428	99536928	chr3	99801014	99801514
CMSS1	12.7449	0.00779803	chr3	99536428	99536928	chr3	99806036	99806536
CMSS1	19.2918	0.000384363	chr3	99536428	99536928	chr3	99809157	99809657
CMSS1	14.2143	0.00400408	chr3	99536428	99536928	chr3	99815662	99816162
CMSS1	11.7954	0.0119507	chr3	99536428	99536928	chr3	99821735	99822235
CMSS1	10.7169	0.0193284	chr3	99536428	99536928	chr3	99822341	99822841
CMSS1	16.8241	0.00120857	chr3	99536428	99536928	chr3	99822952	99823452
CMSS1	13.1164	0.00659273	chr3	99536428	99536928	chr3	99823617	99824117
CMSS1	11.2819	0.0150337	chr3	99536428	99536928	chr3	99824237	99824737
CMSS1	12.2677	0.00966795	chr3	99536428	99536928	chr3	99824857	99825357
CMSS1	14.2143	0.00400408	chr3	99536428	99536928	chr3	99829351	99829851
CMSS1	14.2143	0.00400408	chr3	99536428	99536928	chr3	99843725	99844225
CMSS1	17.2731	0.000981975	chr3	99536428	99536928	chr3	99846483	99846983
CMSS1	21.1318	0.000162545	chr3	99536428	99536928	chr3	99847695	99848195
CMSS1	12.3268	0.00941464	chr3	99536428	99536928	chr3	99849995	99850495
CMSS1	16.3344	0.00151494	chr3	99536428	99536928	chr3	99863270	99863770
CMSS1	21.9453	0.000110936	chr3	99536428	99536928	chr3	99888031	99888531
CMSS1	71.1804	5.02e-15	chr3	99536428	99536928	chr3	99904281	99904781
CMSS1	9.36204	0.0350906	chr3	99536428	99536928	chr3	99905085	99905585
CMSS1	16.3359	0.0015139	chr3	99536428	99536928	chr3	99907775	99908275
CMSS1	17.2731	0.000981975	chr3	99536428	99536928	chr3	99917416	99917916
CMSS1	11.7954	0.0119507	chr3	99536428	99536928	chr3	99927870	99928370
CMSS1	29.8864	2.57e-06	chr3	99536428	99536928	chr3	99929527	99930027
CMSS1	14.8613	0.00297989	chr3	99536428	99536928	chr3	99939941	99940441
CMSS1	17.2731	0.000981975	chr3	99536428	99536928	chr3	99962986	99963486
CMSS1	31.8308	1.01e-06	chr3	99536428	99536928	chr3	99967817	99968317
CMSS1	30.5622	1.86e-06	chr3	99536428	99536928	chr3	100035372	100035872
CMSS1	20.6621	0.000202581	chr3	99536428	99536928	chr3	100036629	100037129
GATA2	13.8002	0.00483476	chr3	128211778	128212278	chr3	127771492	127771992
GATA2	10.3652	0.0225841	chr3	128211778	128212278	chr3	127872047	127872547
GATA2	21.8426	0.000116421	chr3	128211778	128212278	chr3	128185841	128186341
GATA2	8.81898	0.0444421	chr3	128211778	128212278	chr3	128208724	128209224
GATA2	11.031	0.0168113	chr3	128211778	128212278	chr3	128275669	128276169
GATA2	9.26599	0.0365926	chr3	128211778	128212278	chr3	128369477	128369977
GATA2	11.4587	0.0138935	chr3	128211778	128212278	chr3	128641952	128642452
H1FX	11.0535	0.0166434	chr3	129034870	129035370	chr3	128564576	128565076
H1FX	14.1574	0.00410936	chr3	129034870	129035370	chr3	128594317	128594817
H1FX	10.1374	0.0249726	chr3	129034870	129035370	chr3	128598189	128598689
H1FX	13.1071	0.00662044	chr3	129034870	129035370	chr3	128641952	128642452
H1FX	8.6133	0.0485791	chr3	129034870	129035370	chr3	128669363	128669863
H1FX	9.16014	0.03832	chr3	129034870	129035370	chr3	128688906	128689406
H1FX	8.81076	0.0446007	chr3	129034870	129035370	chr3	128732233	128732733
H1FX	9.2524	0.03681	chr3	129034870	129035370	chr3	128750643	128751143
H1FX	23.2446	6.02e-05	chr3	129034870	129035370	chr3	128764535	128765035
H1FX	17.3446	0.000950007	chr3	129034870	129035370	chr3	128765146	128765646
H1FX	11.9776	0.0110135	chr3	129034870	129035370	chr3	128777244	128777744
H1FX	9.15962	0.0383287	chr3	129034870	129035370	chr3	128843398	128843898
H1FX	10.7563	0.0189928	chr3	129034870	129035370	chr3	128846032	128846532
H1FX	36.1716	1.26e-07	chr3	129034870	129035370	chr3	128879629	128880129
H1FX	21.8266	0.000117303	chr3	129034870	129035370	chr3	128879886	128880386
H1FX	13.5271	0.00547319	chr3	129034870	129035370	chr3	128881492	128881992
H1FX	9.96685	0.0269197	chr3	129034870	129035370	chr3	128900085	128900585
H1FX	19.8503	0.000296159	chr3	129034870	129035370	chr3	128901096	128901596
H1FX	16.6485	0.00131063	chr3	129034870	129035370	chr3	128902515	128903015
H1FX	20.3193	0.000237842	chr3	129034870	129035370	chr3	128968199	128968699
H1FX	25.5221	2.05e-05	chr3	129034870	129035370	chr3	128998225	128998725
H1FX	18.111	0.000665903	chr3	129034870	129035370	chr3	129029688	129030188
H1FX	10.4905	0.0213667	chr3	129034870	129035370	chr3	129030711	129031211
H1FX	10.9518	0.0174141	chr3	129034870	129035370	chr3	129031467	129031967
H1FX	14.8514	0.00299347	chr3	129034870	129035370	chr3	129032443	129032943
H1FX	26.8268	1.1e-05	chr3	129034870	129035370	chr3	129033013	129033513
H1FX	13.8834	0.00465523	chr3	129034870	129035370	chr3	129033601	129034101
H1FX	11.4092	0.0142038	chr3	129034870	129035370	chr3	129037622	129038122
H1FX	10.5914	0.0204339	chr3	129034870	129035370	chr3	129038919	129039419
H1FX	10.2886	0.0233613	chr3	129034870	129035370	chr3	129042649	129043149
H1FX	10.5914	0.0204339	chr3	129034870	129035370	chr3	129070898	129071398
H1FX	26.1581	1.52e-05	chr3	129034870	129035370	chr3	129118171	129118671
H1FX	10.8777	0.0179964	chr3	129034870	129035370	chr3	129122067	129122567
H1FX	10.2886	0.0233613	chr3	129034870	129035370	chr3	129239875	129240375
H1FX	16.4876	0.00141168	chr3	129034870	129035370	chr3	129247233	129247733
H1FX	12.5574	0.00848586	chr3	129034870	129035370	chr3	129293260	129293760
H1FX	42.0878	7.26e-09	chr3	129034870	129035370	chr3	129295638	129296138
H1FX	11.5204	0.0135158	chr3	129034870	129035370	chr3	129312686	129313186
H1FX	11.8852	0.0114797	chr3	129034870	129035370	chr3	129324280	129324780
H1FX	9.63812	0.0310991	chr3	129034870	129035370	chr3	129333644	129334144
H1FX	8.62404	0.0483541	chr3	129034870	129035370	chr3	129334535	129335035
H1FX	9.21288	0.0374497	chr3	129034870	129035370	chr3	129375401	129375901
H1FX	9.0636	0.0399641	chr3	129034870	129035370	chr3	129376531	129377031
H1FX	8.93318	0.0422943	chr3	129034870	129035370	chr3	129391829	129392329
H1FX	9.19018	0.0378218	chr3	129034870	129035370	chr3	129393358	129393858
RPL22L1	9.06915	0.039868	chr3	170588022	170588522	chr3	170128212	170128712
RPL22L1	10.2518	0.0237436	chr3	170588022	170588522	chr3	170138979	170139479
RPL22L1	11.7018	0.0124622	chr3	170588022	170588522	chr3	170143941	170144441
RPL22L1	11.7018	0.0124622	chr3	170588022	170588522	chr3	170527218	170527718
RPL22L1	16.0266	0.00174573	chr3	170588022	170588522	chr3	170529680	170530180
RPL22L1	10.2518	0.0237436	chr3	170588022	170588522	chr3	170547723	170548223
RPL22L1	9.36956	0.0349756	chr3	170588022	170588522	chr3	170565950	170566450
RPL22L1	8.83945	0.0440495	chr3	170588022	170588522	chr3	170582057	170582557
RPL22L1	10.3387	0.0228501	chr3	170588022	170588522	chr3	170583062	170583562
RPL22L1	11.2108	0.0155182	chr3	170588022	170588522	chr3	170586918	170587418
RPL22L1	9.74473	0.0296788	chr3	170588022	170588522	chr3	170589054	170589554
RPL22L1	17.2872	0.000975589	chr3	170588022	170588522	chr3	170625419	170625919
RPL22L1	12.4588	0.00887129	chr3	170588022	170588522	chr3	170715886	170716386
RPL22L1	9.06915	0.039868	chr3	170588022	170588522	chr3	170719571	170720071
RPL22L1	8.83945	0.0440495	chr3	170588022	170588522	chr3	170747087	170747587
RPL22L1	14.5193	0.00348413	chr3	170588022	170588522	chr3	170891559	170892059
RPL22L1	8.95577	0.0418815	chr3	170588022	170588522	chr3	170902147	170902647
RPL22L1	13.08	0.00670231	chr3	170588022	170588522	chr3	170905407	170905907
RPL22L1	9.17976	0.037994	chr3	170588022	170588522	chr3	170948635	170949135
RPL22L1	14.8694	0.00296886	chr3	170588022	170588522	chr3	170973016	170973516
RPL22L1	8.95577	0.0418815	chr3	170588022	170588522	chr3	170979238	170979738
RPL22L1	9.39484	0.0345915	chr3	170588022	170588522	chr3	170987325	170987825
RPL22L1	8.83945	0.0440495	chr3	170588022	170588522	chr3	171001220	171001720
RPL22L1	9.17976	0.037994	chr3	170588022	170588522	chr3	171011123	171011623
RPL22L1	9.69653	0.030313	chr3	170588022	170588522	chr3	171031867	171032367
RPL22L1	11.2836	0.0150227	chr3	170588022	170588522	chr3	171045117	171045617
RPL22L1	10.1634	0.0246875	chr3	170588022	170588522	chr3	171046429	171046929
ALG3	9.0743	0.0397788	chr3	183967086	183967586	chr3	183500534	183501034
ALG3	10.125	0.0251089	chr3	183967086	183967586	chr3	183533278	183533778
ALG3	14.1943	0.00404075	chr3	183967086	183967586	chr3	183892227	183892727
ALG3	9.13055	0.0388169	chr3	183967086	183967586	chr3	183922981	183923481
ALG3	19.0774	0.00042478	chr3	183967086	183967586	chr3	183947085	183947585
ALG3	8.58194	0.0492417	chr3	183967086	183967586	chr3	183955539	183956039
ALG3	9.22259	0.0372915	chr3	183967086	183967586	chr3	183958981	183959481
ALG3	12.3186	0.00944953	chr3	183967086	183967586	chr3	183959540	183960040
ALG3	12.2448	0.00976826	chr3	183967086	183967586	chr3	183977615	183978115
ALG3	23.9482	4.32e-05	chr3	183967086	183967586	chr3	183979001	183979501
ALG3	10.4737	0.0215262	chr3	183967086	183967586	chr3	184016247	184016747
ALG3	9.41478	0.0342915	chr3	183967086	183967586	chr3	184017486	184017986
ALG3	10.497	0.0213051	chr3	183967086	183967586	chr3	184032033	184032533
ALG3	8.95316	0.0419289	chr3	183967086	183967586	chr3	184033834	184034334
ALG3	9.15671	0.0383772	chr3	183967086	183967586	chr3	184034522	184035022
ALG3	10.8309	0.018375	chr3	183967086	183967586	chr3	184037746	184038246
ALG3	11.7016	0.0124637	chr3	183967086	183967586	chr3	184056338	184056838
ALG3	10.6503	0.0199068	chr3	183967086	183967586	chr3	184071786	184072286
ALG3	9.62367	0.0312966	chr3	183967086	183967586	chr3	184078414	184078914
ALG3	13.6722	0.00512435	chr3	183967086	183967586	chr3	184079189	184079689
ALG3	18.8503	0.000472176	chr3	183967086	183967586	chr3	184080851	184081351
ALG3	22.1494	0.000100785	chr3	183967086	183967586	chr3	184097611	184098111
ALG3	11.4759	0.0137873	chr3	183967086	183967586	chr3	184119075	184119575
ALG3	9.5949	0.0316934	chr3	183967086	183967586	chr3	184123738	184124238
ALG3	14.8438	0.00300388	chr3	183967086	183967586	chr3	184135567	184136067
ALG3	15.5626	0.00216073	chr3	183967086	183967586	chr3	184184037	184184537
ALG3	8.95063	0.0419751	chr3	183967086	183967586	chr3	184187091	184187591
ALG3	8.95063	0.0419751	chr3	183967086	183967586	chr3	184188290	184188790
ALG3	28.9308	4.05e-06	chr3	183967086	183967586	chr3	184190750	184191250
ALG3	14.5712	0.00340245	chr3	183967086	183967586	chr3	184204357	184204857
ALG3	9.06492	0.0399413	chr3	183967086	183967586	chr3	184246340	184246840
ALG3	13.1615	0.00645949	chr3	183967086	183967586	chr3	184258776	184259276
ALG3	9.02649	0.0406143	chr3	183967086	183967586	chr3	184278400	184278900
ALG3	19.0837	0.000423524	chr3	183967086	183967586	chr3	184279322	184279822
ALG3	12.1324	0.0102744	chr3	183967086	183967586	chr3	184328186	184328686
ALG3	17.1578	0.00103582	chr3	183967086	183967586	chr3	184360266	184360766
ALG3	10.125	0.0251089	chr3	183967086	183967586	chr3	184376249	184376749
ALG3	13.9381	0.00454078	chr3	183967086	183967586	chr3	184378719	184379219
ALG3	9.12647	0.0388859	chr3	183967086	183967586	chr3	184394709	184395209
ALG3	10.3154	0.0230867	chr3	183967086	183967586	chr3	184396691	184397191
ALG3	11.8772	0.011521	chr3	183967086	183967586	chr3	184409031	184409531
ALG3	11.6398	0.0128132	chr3	183967086	183967586	chr3	184428736	184429236
ALG3	10.8255	0.0184187	chr3	183967086	183967586	chr3	184455782	184456282
ALG3	9.31695	0.0357881	chr3	183967188	183967688	chr3	183958981	183959481
ALG3	9.51111	0.0328773	chr3	183967188	183967688	chr3	184017486	184017986
ALG3	12.5168	0.00864289	chr3	183967188	183967688	chr3	184056338	184056838
ALG3	14.7692	0.00310805	chr3	183967188	183967688	chr3	184080851	184081351
ALG3	13.7276	0.00499687	chr3	183967188	183967688	chr3	184097611	184098111
ALG3	10.7398	0.0191331	chr3	183967188	183967688	chr3	184135567	184136067
ALG3	9.14052	0.0386487	chr3	183967188	183967688	chr3	184187091	184187591
ALG3	9.14052	0.0386487	chr3	183967188	183967688	chr3	184188290	184188790
ALG3	8.55417	0.0498358	chr3	183967188	183967688	chr3	184286675	184287175
EIF4G1	17.9103	0.000730925	chr3	184032033	184032533	chr3	183947085	183947585
EIF4G1	8.57831	0.0493189	chr3	184032033	184032533	chr3	183958981	183959481
EIF4G1	9.08572	0.0395816	chr3	184032033	184032533	chr3	184016247	184016747
EIF4G1	8.75708	0.04565	chr3	184032033	184032533	chr3	184017486	184017986
EIF4G1	11.0025	0.0170261	chr3	184032033	184032533	chr3	184056338	184056838
EIF4G1	9.63761	0.031106	chr3	184032033	184032533	chr3	184080851	184081351
EIF4G1	12.8553	0.00741875	chr3	184032033	184032533	chr3	184095682	184096182
EIF4G1	10.7902	0.0187095	chr3	184032033	184032533	chr3	184119075	184119575
EIF4G1	11.8276	0.0117798	chr3	184032033	184032533	chr3	184190750	184191250
EIF4G1	9.36614	0.0350279	chr3	184032033	184032533	chr3	184529681	184530181
SLBP	10.4965	0.0213097	chr4	1714032	1714532	chr4	1722835	1723335
SLBP	10.0328	0.0261498	chr4	1714032	1714532	chr4	1724867	1725367
SLBP	8.84076	0.0440245	chr4	1714032	1714532	chr4	1794784	1795284
SLBP	8.60422	0.0487701	chr4	1714032	1714532	chr4	2011507	2012007
SLBP	14.1628	0.00409917	chr4	1714032	1714532	chr4	2060989	2061489
MFSD10	8.8725	0.0434227	chr4	2936336	2936836	chr4	2445020	2445520
MFSD10	12.0715	0.0105592	chr4	2936336	2936836	chr4	2463697	2464197
MFSD10	8.75259	0.0457388	chr4	2936336	2936836	chr4	2465059	2465559
MFSD10	8.81752	0.0444702	chr4	2936336	2936836	chr4	2470519	2471019
MFSD10	17.5514	0.000863265	chr4	2936336	2936836	chr4	2648113	2648613
MFSD10	10.4215	0.0220287	chr4	2936336	2936836	chr4	2667276	2667776
MFSD10	9.12436	0.0389216	chr4	2936336	2936836	chr4	2674722	2675222
MFSD10	9.82763	0.0286183	chr4	2936336	2936836	chr4	2715742	2716242
MFSD10	11.8329	0.011752	chr4	2936336	2936836	chr4	2787227	2787727
MFSD10	12.0789	0.0105241	chr4	2936336	2936836	chr4	2796087	2796587
MFSD10	19.5081	0.000347478	chr4	2936336	2936836	chr4	2799563	2800063
MFSD10	15.1861	0.00256818	chr4	2936336	2936836	chr4	2813745	2814245
MFSD10	10.2833	0.0234156	chr4	2936336	2936836	chr4	2814626	2815126
MFSD10	9.63887	0.0310888	chr4	2936336	2936836	chr4	2836035	2836535
MFSD10	21.7341	0.000122511	chr4	2936336	2936836	chr4	2836818	2837318
MFSD10	9.417	0.0342583	chr4	2936336	2936836	chr4	2853065	2853565
MFSD10	11.5028	0.0136225	chr4	2936336	2936836	chr4	2869417	2869917
MFSD10	9.92557	0.0274129	chr4	2936336	2936836	chr4	2924364	2924864
MFSD10	9.76782	0.0293797	chr4	2936336	2936836	chr4	2932436	2932936
MFSD10	16.2028	0.00160966	chr4	2936336	2936836	chr4	2933452	2933952
MFSD10	9.3585	0.0351448	chr4	2936336	2936836	chr4	2963620	2964120
MFSD10	9.63887	0.0310888	chr4	2936336	2936836	chr4	2964862	2965362
MFSD10	20.0497	0.000269809	chr4	2936336	2936836	chr4	2965085	2965585
MFSD10	11.9059	0.0113736	chr4	2936336	2936836	chr4	3019166	3019666
MFSD10	12.4753	0.00880585	chr4	2936336	2936836	chr4	3049322	3049822
MFSD10	10.6225	0.020154	chr4	2936336	2936836	chr4	3084698	3085198
MFSD10	12.6323	0.00820411	chr4	2936336	2936836	chr4	3123718	3124218
MFSD10	10.16	0.0247243	chr4	2936336	2936836	chr4	3176042	3176542
MFSD10	8.63915	0.0480395	chr4	2936336	2936836	chr4	3304120	3304620
MFSD10	9.13479	0.0387453	chr4	2936336	2936836	chr4	3350804	3351304
MFSD10	11.0151	0.0169304	chr4	2936336	2936836	chr4	3370459	3370959
GRPEL1	10.2968	0.0232769	chr4	7069674	7070174	chr4	6893857	6894357
HMGCS1	29.5571	3.01e-06	chr5	43313364	43313864	chr5	42840326	42840826
HMGCS1	19.7226	0.000314368	chr5	43313364	43313864	chr5	42840914	42841414
HMGCS1	24.8029	2.88e-05	chr5	43313364	43313864	chr5	43037042	43037542
HMGCS1	38.5342	4.04e-08	chr5	43313364	43313864	chr5	43041418	43041918
HMGCS1	8.56027	0.0497046	chr5	43313364	43313864	chr5	43044212	43044712
HMGCS1	48.5246	3.2e-10	chr5	43313364	43313864	chr5	43193666	43194166
HMGCS1	13.8734	0.00467647	chr5	43313364	43313864	chr5	43245703	43246203
HMGCS1	18.6767	0.000511911	chr5	43313364	43313864	chr5	43256686	43257186
HMGCS1	13.6787	0.00510912	chr5	43313364	43313864	chr5	43278990	43279490
HMGCS1	20.678	0.000201072	chr5	43313364	43313864	chr5	43312307	43312807
HMGCS1	15.8148	0.00192435	chr5	43313364	43313864	chr5	43425986	43426486
HMGCS1	14.462	0.00357638	chr5	43313364	43313864	chr5	43453178	43453678
HMGCS1	13.6787	0.00510912	chr5	43313364	43313864	chr5	43580261	43580761
HMGCS1	21.3795	0.000144711	chr5	43313364	43313864	chr5	43630784	43631284
HMGCS1	19.3212	0.000379128	chr5	43313364	43313864	chr5	43633742	43634242
HMGCS1	14.8237	0.0030316	chr5	43313364	43313864	chr5	43638158	43638658
HMGCS1	16.9689	0.00113035	chr5	43313364	43313864	chr5	43642464	43642964
HMGCS1	9.76339	0.0294368	chr5	43313364	43313864	chr5	43767083	43767583
HMGCS1	26.391	1.36e-05	chr5	43313364	43313864	chr5	43772788	43773288
HMGCS1	14.462	0.00357638	chr5	43313364	43313864	chr5	43773536	43774036
HMGCS1	11.1763	0.0157583	chr5	43313364	43313864	chr5	43804769	43805269
IQGAP2	10.7134	0.019358	chr5	75698824	75699324	chr5	75379709	75380209
IQGAP2	10.147	0.024867	chr5	75698824	75699324	chr5	75380375	75380875
IQGAP2	10.2405	0.0238625	chr5	75698824	75699324	chr5	75601064	75601564
IQGAP2	11.8222	0.0118083	chr5	75698824	75699324	chr5	75637693	75638193
IQGAP2	11.4163	0.0141586	chr5	75698824	75699324	chr5	75668309	75668809
IQGAP2	9.48729	0.0332216	chr5	75698824	75699324	chr5	75697493	75697993
IQGAP2	9.39048	0.0346575	chr5	75698824	75699324	chr5	75980499	75980999
IQGAP2	25.3361	2.24e-05	chr5	75698824	75699324	chr5	76034628	76035128
UQCRQ	8.87251	0.0434225	chr5	132202002	132202502	chr5	131864886	131865386
UQCRQ	18.7131	0.000503316	chr5	132202326	132202826	chr5	131705981	131706481
UQCRQ	15.6794	0.00204792	chr5	132202326	132202826	chr5	131707174	131707674
UQCRQ	17.1124	0.0010578	chr5	132202326	132202826	chr5	131707803	131708303
UQCRQ	9.87739	0.0279995	chr5	132202326	132202826	chr5	131717754	131718254
UQCRQ	8.77018	0.0453917	chr5	132202326	132202826	chr5	131751092	131751592
UQCRQ	9.87739	0.0279995	chr5	132202326	132202826	chr5	131752022	131752522
UQCRQ	17.2214	0.00100579	chr5	132202326	132202826	chr5	131752593	131753093
UQCRQ	9.87739	0.0279995	chr5	132202326	132202826	chr5	131753746	131754246
UQCRQ	21.5602	0.000132937	chr5	132202326	132202826	chr5	131754499	131754999
UQCRQ	23.1623	6.25e-05	chr5	132202326	132202826	chr5	131755104	131755604
UQCRQ	8.81206	0.0445756	chr5	132202326	132202826	chr5	131770433	131770933
UQCRQ	12.6488	0.00814351	chr5	132202326	132202826	chr5	131775144	131775644
UQCRQ	8.90031	0.042902	chr5	132202326	132202826	chr5	131779619	131780119
UQCRQ	9.87739	0.0279995	chr5	132202326	132202826	chr5	131783599	131784099
UQCRQ	20.233	0.000247636	chr5	132202326	132202826	chr5	131789984	131790484
UQCRQ	8.84578	0.0439288	chr5	132202326	132202826	chr5	131792093	131792593
UQCRQ	25.9339	1.69e-05	chr5	132202326	132202826	chr5	131795775	131796275
UQCRQ	9.58757	0.0317954	chr5	132202326	132202826	chr5	131798529	131799029
UQCRQ	18.059	0.000682157	chr5	132202326	132202826	chr5	131800094	131800594
UQCRQ	20.6742	0.000201429	chr5	132202326	132202826	chr5	131802082	131802582
UQCRQ	16.0598	0.00171921	chr5	132202326	132202826	chr5	131803648	131804148
UQCRQ	11.8748	0.0115332	chr5	132202326	132202826	chr5	131806034	131806534
UQCRQ	8.90031	0.042902	chr5	132202326	132202826	chr5	131807534	131808034
UQCRQ	15.8269	0.00191369	chr5	132202326	132202826	chr5	131808631	131809131
UQCRQ	11.0521	0.0166545	chr5	132202326	132202826	chr5	131809433	131809933
UQCRQ	13.6125	0.00526503	chr5	132202326	132202826	chr5	131810657	131811157
UQCRQ	13.218	0.0062963	chr5	132202326	132202826	chr5	131817238	131817738
UQCRQ	11.3437	0.0146252	chr5	132202326	132202826	chr5	131818756	131819256
UQCRQ	47.9775	4.18e-10	chr5	132202326	132202826	chr5	131831345	131831845
UQCRQ	35.3398	1.88e-07	chr5	132202326	132202826	chr5	131831954	131832454
UQCRQ	18.4337	0.000573158	chr5	132202326	132202826	chr5	131833147	131833647
UQCRQ	16.1855	0.00162254	chr5	132202326	132202826	chr5	131834246	131834746
UQCRQ	18.2427	0.000626377	chr5	132202326	132202826	chr5	131836151	131836651
UQCRQ	26.3105	1.41e-05	chr5	132202326	132202826	chr5	131836675	131837175
UQCRQ	22.9234	7e-05	chr5	132202326	132202826	chr5	131841731	131842231
UQCRQ	9.53652	0.0325139	chr5	132202326	132202826	chr5	131856342	131856842
UQCRQ	21.4909	0.000137336	chr5	132202326	132202826	chr5	131860884	131861384
UQCRQ	14.0856	0.00424596	chr5	132202326	132202826	chr5	131861655	131862155
UQCRQ	29.8861	2.57e-06	chr5	132202326	132202826	chr5	131862729	131863229
UQCRQ	19.3343	0.000376815	chr5	132202326	132202826	chr5	131863819	131864319
UQCRQ	46.8779	7.12e-10	chr5	132202326	132202826	chr5	131864886	131865386
UQCRQ	10.7801	0.0187936	chr5	132202326	132202826	chr5	131867245	131867745
UQCRQ	9.87739	0.0279995	chr5	132202326	132202826	chr5	131876541	131877041
UQCRQ	9.53652	0.0325139	chr5	132202326	132202826	chr5	131926812	131927312
UQCRQ	26.0291	1.61e-05	chr5	132202326	132202826	chr5	131975263	131975763
UQCRQ	11.6596	0.0126998	chr5	132202326	132202826	chr5	131992547	131993047
UQCRQ	9.13302	0.0387752	chr5	132202326	132202826	chr5	131994768	131995268
UQCRQ	9.39864	0.0345341	chr5	132202326	132202826	chr5	131997313	131997813
UQCRQ	18.8639	0.000469182	chr5	132202326	132202826	chr5	132024475	132024975
UQCRQ	12.5803	0.00839899	chr5	132202326	132202826	chr5	132050365	132050865
UQCRQ	9.53652	0.0325139	chr5	132202326	132202826	chr5	132087083	132087583
UQCRQ	22.9234	7e-05	chr5	132202326	132202826	chr5	132090592	132091092
UQCRQ	9.88659	0.0278866	chr5	132202326	132202826	chr5	132102089	132102589
UQCRQ	9.39864	0.0345341	chr5	132202326	132202826	chr5	132103986	132104486
UQCRQ	10.9505	0.0174243	chr5	132202326	132202826	chr5	132109663	132110163
UQCRQ	18.247	0.000625132	chr5	132202326	132202826	chr5	132112699	132113199
UQCRQ	9.13302	0.0387752	chr5	132202326	132202826	chr5	132114818	132115318
UQCRQ	26.5861	1.24e-05	chr5	132202326	132202826	chr5	132142683	132143183
UQCRQ	12.0105	0.0108523	chr5	132202326	132202826	chr5	132149645	132150145
UQCRQ	9.06765	0.0398938	chr5	132202326	132202826	chr5	132153297	132153797
UQCRQ	11.0528	0.0166487	chr5	132202326	132202826	chr5	132155160	132155660
UQCRQ	12.8343	0.0074896	chr5	132202326	132202826	chr5	132155751	132156251
UQCRQ	13.5133	0.00550758	chr5	132202326	132202826	chr5	132157453	132157953
UQCRQ	13.0289	0.00685886	chr5	132202326	132202826	chr5	132158752	132159252
UQCRQ	11.4426	0.0139936	chr5	132202326	132202826	chr5	132160243	132160743
UQCRQ	13.0486	0.00679812	chr5	132202326	132202826	chr5	132161318	132161818
UQCRQ	11.4426	0.0139936	chr5	132202326	132202826	chr5	132163616	132164116
UQCRQ	14.4885	0.00353344	chr5	132202326	132202826	chr5	132164999	132165499
UQCRQ	8.58454	0.0491865	chr5	132202326	132202826	chr5	132167223	132167723
UQCRQ	11.7885	0.0119879	chr5	132202326	132202826	chr5	132175823	132176323
UQCRQ	19.6721	0.000321859	chr5	132202326	132202826	chr5	132176950	132177450
UQCRQ	12.8869	0.00731353	chr5	132202326	132202826	chr5	132218919	132219419
UQCRQ	11.5527	0.0133221	chr5	132202326	132202826	chr5	132241682	132242182
UQCRQ	9.53652	0.0325139	chr5	132202326	132202826	chr5	132247842	132248342
UQCRQ	12.8465	0.00744847	chr5	132202326	132202826	chr5	132296389	132296889
UQCRQ	18.5543	0.000541912	chr5	132202326	132202826	chr5	132299076	132299576
UQCRQ	9.24306	0.0369604	chr5	132202326	132202826	chr5	132361087	132361587
UQCRQ	9.84696	0.0283764	chr5	132202326	132202826	chr5	132368729	132369229
UQCRQ	15.5212	0.00220225	chr5	132202326	132202826	chr5	132387404	132387904
UQCRQ	15.0789	0.00269743	chr5	132202326	132202826	chr5	132388207	132388707
UQCRQ	9.66376	0.0307516	chr5	132202326	132202826	chr5	132397913	132398413
UQCRQ	16.0481	0.00172851	chr5	132202326	132202826	chr5	132444025	132444525
UQCRQ	11.9044	0.0113813	chr5	132202326	132202826	chr5	132446889	132447389
UQCRQ	11.8732	0.0115417	chr5	132202326	132202826	chr5	132483913	132484413
UQCRQ	8.77018	0.0453917	chr5	132202326	132202826	chr5	132526833	132527333
UQCRQ	9.96354	0.0269589	chr5	132202326	132202826	chr5	132558692	132559192
UQCRQ	10.5778	0.020557	chr5	132202326	132202826	chr5	132576815	132577315
UQCRQ	10.5787	0.0205487	chr5	132202326	132202826	chr5	132582672	132583172
UQCRQ	8.87651	0.0433473	chr5	132202326	132202826	chr5	132583466	132583966
UQCRQ	8.87651	0.0433473	chr5	132202326	132202826	chr5	132623067	132623567
UQCRQ	9.00617	0.0409745	chr5	132202326	132202826	chr5	132644305	132644805
UQCRQ	14.3578	0.00375056	chr5	132202326	132202826	chr5	132645061	132645561
VDAC1	30.2693	2.14e-06	chr5	133340574	133341074	chr5	133268354	133268854
VDAC1	11.7612	0.0121352	chr5	133340574	133341074	chr5	133313453	133313953
VDAC1	13.2013	0.00634428	chr5	133340574	133341074	chr5	133510941	133511441
VDAC1	15.6645	0.00206197	chr5	133340574	133341074	chr5	133511622	133512122
VDAC1	9.82667	0.0286304	chr5	133340574	133341074	chr5	133513584	133514084
VDAC1	9.29349	0.0361562	chr5	133340574	133341074	chr5	133523122	133523622
VDAC1	20.7858	0.000191168	chr5	133340574	133341074	chr5	133561512	133562012
VDAC1	22.0996	0.000103172	chr5	133340574	133341074	chr5	133561583	133562083
VDAC1	12.736	0.0078293	chr5	133340574	133341074	chr5	133576275	133576775
VDAC1	8.81988	0.0444248	chr5	133340574	133341074	chr5	133702634	133703134
VDAC1	13.3716	0.005873	chr5	133340574	133341074	chr5	133707537	133708037
VDAC1	8.94216	0.0421298	chr5	133340574	133341074	chr5	133731408	133731908
VDAC1	8.95268	0.0419378	chr5	133340574	133341074	chr5	133747339	133747839
VDAC1	12.6408	0.008173	chr5	133340574	133341074	chr5	133801386	133801886
VDAC1	18.9724	0.000446068	chr5	133340574	133341074	chr5	133802209	133802709
HSPA9	11.7764	0.0120533	chr5	137910883	137911383	chr5	137412714	137413214
HSPA9	9.8386	0.0284807	chr5	137910883	137911383	chr5	137416742	137417242
HSPA9	27.1328	9.54e-06	chr5	137910883	137911383	chr5	137419331	137419831
HSPA9	11.2947	0.0149485	chr5	137910883	137911383	chr5	137428680	137429180
HSPA9	10.742	0.0191139	chr5	137910883	137911383	chr5	137431966	137432466
HSPA9	11.786	0.0120014	chr5	137910883	137911383	chr5	137445233	137445733
HSPA9	27.1347	9.53e-06	chr5	137910883	137911383	chr5	137474882	137475382
HSPA9	12.2948	0.00955116	chr5	137910883	137911383	chr5	137484507	137485007
HSPA9	20.705	0.000198547	chr5	137910883	137911383	chr5	137610110	137610610
HSPA9	15.2307	0.00251614	chr5	137910883	137911383	chr5	137675192	137675692
HSPA9	10.4558	0.0216971	chr5	137910883	137911383	chr5	137779887	137780387
HSPA9	9.95716	0.0270347	chr5	137910883	137911383	chr5	137780499	137780999
HSPA9	11.2457	0.0152781	chr5	137910883	137911383	chr5	137799044	137799544
HSPA9	9.95716	0.0270347	chr5	137910883	137911383	chr5	137822607	137823107
HSPA9	33.3983	4.78e-07	chr5	137910883	137911383	chr5	137827603	137828103
HSPA9	11.5947	0.0130743	chr5	137910883	137911383	chr5	137828555	137829055
HSPA9	14.5267	0.00347225	chr5	137910883	137911383	chr5	137829382	137829882
HSPA9	10.1289	0.0250663	chr5	137910883	137911383	chr5	137859882	137860382
HSPA9	8.95317	0.0419288	chr5	137910883	137911383	chr5	137882541	137883041
HSPA9	11.5853	0.0131291	chr5	137910883	137911383	chr5	137890983	137891483
HSPA9	11.9319	0.0112418	chr5	137910883	137911383	chr5	138077770	138078270
ATOX1	8.65195	0.0477744	chr5	151151843	151152343	chr5	150677570	150678070
ATOX1	11.9981	0.0109128	chr5	151151843	151152343	chr5	150726901	150727401
ATOX1	11.7921	0.0119686	chr5	151151843	151152343	chr5	150816357	150816857
ATOX1	9.18698	0.0378746	chr5	151151843	151152343	chr5	150902842	150903342
ATOX1	8.78262	0.0451478	chr5	151151843	151152343	chr5	150992487	150992987
ATOX1	10.2942	0.0233034	chr5	151151843	151152343	chr5	151066476	151066976
ATOX1	9.63584	0.0311301	chr5	151151843	151152343	chr5	151100855	151101355
ATOX1	8.80876	0.0446393	chr5	151151843	151152343	chr5	151137953	151138453
CANX	8.83626	0.0441104	chr5	179105379	179105879	chr5	179049556	179050056
CANX	10.735	0.0191732	chr5	179105379	179105879	chr5	179050261	179050761
CANX	8.93668	0.04223	chr5	179105379	179105879	chr5	179051388	179051888
CANX	12.3148	0.00946569	chr5	179105379	179105879	chr5	179107725	179108225
CANX	21.5813	0.000131627	chr5	179105379	179105879	chr5	179125567	179126067
CANX	26.1059	1.55e-05	chr5	179105379	179105879	chr5	179220731	179221231
CANX	18.1499	0.000653981	chr5	179105379	179105879	chr5	179223017	179223517
CANX	14.2547	0.00393104	chr5	179105379	179105879	chr5	179245851	179246351
CANX	12.9128	0.0072287	chr5	179105379	179105879	chr5	179247687	179248187
CANX	14.0869	0.00424344	chr5	179105379	179105879	chr5	179248528	179249028
CANX	11.4138	0.0141748	chr5	179105379	179105879	chr5	179476203	179476703
CANX	9.9375	0.0272694	chr5	179105379	179105879	chr5	179512797	179513297
RNF130	10.6111	0.0202559	chr5	179498868	179499368	chr5	179220731	179221231
RNF130	9.01999	0.0407291	chr5	179498868	179499368	chr5	179230540	179231040
RNF130	11.0662	0.0165499	chr5	179498868	179499368	chr5	179639901	179640401
RNF130	10.0912	0.025486	chr5	179498868	179499368	chr5	179720453	179720953
SSR1	10.7418	0.0191154	chr6	7347429	7347929	chr6	6886084	6886584
SSR1	8.9368	0.0422279	chr6	7347429	7347929	chr6	7052014	7052514
SSR1	9.14795	0.038524	chr6	7347429	7347929	chr6	7106771	7107271
SSR1	10.0462	0.0259964	chr6	7347429	7347929	chr6	7107580	7108080
SSR1	12.2216	0.00987048	chr6	7347429	7347929	chr6	7141120	7141620
SSR1	14.5686	0.00340643	chr6	7347429	7347929	chr6	7202220	7202720
SSR1	8.70274	0.0467364	chr6	7347429	7347929	chr6	7225038	7225538
SSR1	12.3182	0.00945094	chr6	7347429	7347929	chr6	7261354	7261854
SSR1	9.21991	0.0373352	chr6	7347429	7347929	chr6	7276111	7276611
SSR1	8.64944	0.0478261	chr6	7347429	7347929	chr6	7312722	7313222
SSR1	11.6101	0.0129846	chr6	7347429	7347929	chr6	7313255	7313755
SSR1	9.01916	0.0407438	chr6	7347429	7347929	chr6	7726780	7727280
SSR1	8.79116	0.0449811	chr6	7347429	7347929	chr6	7728445	7728945
JARID2	19.0318	0.000433886	chr6	15246277	15246777	chr6	14861557	14862057
JARID2	9.80657	0.0288842	chr6	15246277	15246777	chr6	14975604	14976104
JARID2	22.4476	8.76e-05	chr6	15246277	15246777	chr6	15248702	15249202
JARID2	24.052	4.11e-05	chr6	15246277	15246777	chr6	15249263	15249763
JARID2	11.4775	0.0137768	chr6	15246277	15246777	chr6	15255698	15256198
JARID2	9.4447	0.033846	chr6	15246277	15246777	chr6	15398763	15399263
JARID2	14.1808	0.00406566	chr6	15246277	15246777	chr6	15433244	15433744
JARID2	8.75484	0.0456943	chr6	15246277	15246777	chr6	15551907	15552407
JARID2	14.9517	0.00285913	chr6	15246277	15246777	chr6	15691430	15691930
HIST1H4C	10.946	0.0174587	chr6	26103854	26104354	chr6	25619448	25619948
HIST1H4C	10.6254	0.0201282	chr6	26103854	26104354	chr6	25705628	25706128
HIST1H4C	14.3117	0.00383022	chr6	26103854	26104354	chr6	25714965	25715465
HIST1H4C	10.2152	0.02413	chr6	26103854	26104354	chr6	25718252	25718752
HIST1H4C	9.56053	0.0321739	chr6	26103854	26104354	chr6	25788689	25789189
HIST1H4C	11.838	0.0117251	chr6	26103854	26104354	chr6	25822260	25822760
HIST1H4C	10.6678	0.0197535	chr6	26103854	26104354	chr6	25835111	25835611
HIST1H4C	9.46203	0.0335906	chr6	26103854	26104354	chr6	25866191	25866691
HIST1H4C	10.8762	0.0180086	chr6	26103854	26104354	chr6	25882264	25882764
HIST1H4C	8.56539	0.0495949	chr6	26103854	26104354	chr6	25890627	25891127
HIST1H4C	9.51638	0.0328017	chr6	26103854	26104354	chr6	25942715	25943215
HIST1H4C	15.4272	0.00229933	chr6	26103854	26104354	chr6	25958842	25959342
HIST1H4C	10.8801	0.0179776	chr6	26103854	26104354	chr6	25962017	25962517
HIST1H4C	9.50376	0.0329832	chr6	26103854	26104354	chr6	25971401	25971901
HIST1H4C	13.495	0.00555351	chr6	26103854	26104354	chr6	25995661	25996161
HIST1H4C	19.9217	0.000286437	chr6	26103854	26104354	chr6	26026406	26026906
HIST1H4C	9.83543	0.0285205	chr6	26103854	26104354	chr6	26074610	26075110
HIST1H4C	9.62467	0.0312828	chr6	26103854	26104354	chr6	26097478	26097978
HIST1H4C	22.9291	6.98e-05	chr6	26103854	26104354	chr6	26156309	26156809
HIST1H4C	13.5521	0.00541138	chr6	26103854	26104354	chr6	26159442	26159942
HIST1H4C	11.1684	0.0158135	chr6	26103854	26104354	chr6	26160003	26160503
HIST1H4C	18.9438	0.000452061	chr6	26103854	26104354	chr6	26171973	26172473
HIST1H4C	15.225	0.00252277	chr6	26103854	26104354	chr6	26172897	26173397
HIST1H4C	9.82115	0.0286999	chr6	26103854	26104354	chr6	26175549	26176049
HIST1H4C	25.3689	2.2e-05	chr6	26103854	26104354	chr6	26183708	26184208
HIST1H4C	25.8781	1.73e-05	chr6	26103854	26104354	chr6	26189054	26189554
HIST1H4C	16.594	0.00134404	chr6	26103854	26104354	chr6	26195510	26196010
HIST1H4C	19.2159	0.00039822	chr6	26103854	26104354	chr6	26197266	26197766
HIST1H4C	12.21	0.00992239	chr6	26103854	26104354	chr6	26198381	26198881
HIST1H4C	25.9335	1.69e-05	chr6	26103854	26104354	chr6	26199221	26199721
HIST1H4C	22.8226	7.34e-05	chr6	26103854	26104354	chr6	26199271	26199771
HIST1H4C	9.8712	0.0280758	chr6	26103854	26104354	chr6	26214627	26215127
HIST1H4C	20.2278	0.000248248	chr6	26103854	26104354	chr6	26215692	26216192
HIST1H4C	13.1349	0.00653789	chr6	26103854	26104354	chr6	26217828	26218328
HIST1H4C	9.75654	0.0295256	chr6	26103854	26104354	chr6	26223403	26223903
HIST1H4C	18.3747	0.000589098	chr6	26103854	26104354	chr6	26224112	26224612
HIST1H4C	17.7091	0.000802413	chr6	26103854	26104354	chr6	26225133	26225633
HIST1H4C	12.7657	0.00772503	chr6	26103854	26104354	chr6	26233122	26233622
HIST1H4C	22.1492	0.000100794	chr6	26103854	26104354	chr6	26233849	26234349
HIST1H4C	28.2905	5.5e-06	chr6	26103854	26104354	chr6	26251629	26252129
HIST1H4C	9.47273	0.0334339	chr6	26103854	26104354	chr6	26253390	26253890
HIST1H4C	11.9987	0.01091	chr6	26103854	26104354	chr6	26274021	26274521
HIST1H4C	10.8623	0.0181202	chr6	26103854	26104354	chr6	26286420	26286920
HIST1H4C	16.3197	0.0015253	chr6	26103854	26104354	chr6	26305016	26305516
HIST1H4C	11.3154	0.0148108	chr6	26103854	26104354	chr6	26311782	26312282
HIST1H4C	13.1349	0.00653789	chr6	26103854	26104354	chr6	26313072	26313572
HIST1H4C	11.4113	0.0141904	chr6	26103854	26104354	chr6	26328481	26328981
HIST1H4C	16.3891	0.00147725	chr6	26103854	26104354	chr6	26341724	26342224
HIST1H4C	22.4971	8.56e-05	chr6	26103854	26104354	chr6	26383074	26383574
HIST1H4C	25.077	2.53e-05	chr6	26103854	26104354	chr6	26402215	26402715
HIST1H4C	18.0385	0.000688677	chr6	26103854	26104354	chr6	26421404	26421904
HIST1H4C	27.9459	6.48e-06	chr6	26103854	26104354	chr6	26474166	26474666
HIST1H4C	10.9966	0.0170703	chr6	26103854	26104354	chr6	26483335	26483835
HIST1H4C	19.2521	0.000391555	chr6	26103854	26104354	chr6	26485584	26486084
HIST1H4C	14.9126	0.00291083	chr6	26103854	26104354	chr6	26493393	26493893
HIST1H4C	19.2258	0.000396383	chr6	26103854	26104354	chr6	26501199	26501699
HIST1H4C	8.60625	0.0487274	chr6	26103854	26104354	chr6	26502342	26502842
HIST1H4C	16.4	0.00146983	chr6	26103854	26104354	chr6	26521045	26521545
HIST1H4C	14.3325	0.00379414	chr6	26103854	26104354	chr6	26521902	26522402
HIST1H4C	13.849	0.00472867	chr6	26103854	26104354	chr6	26532972	26533472
HIST1H4C	11.7519	0.0121863	chr6	26103854	26104354	chr6	26536774	26537274
HIST1H4C	19.0488	0.000430478	chr6	26103854	26104354	chr6	26537456	26537956
HIST1H4C	9.79408	0.029043	chr6	26103854	26104354	chr6	26544035	26544535
HIST1H4C	9.21658	0.0373893	chr6	26103854	26104354	chr6	26572795	26573295
HIST1H4C	8.75496	0.0456918	chr6	26103854	26104354	chr6	26576649	26577149
HIST1H4C	15.1353	0.00262861	chr6	26103854	26104354	chr6	26595915	26596415
HSP90AB1	8.65841	0.047641	chr6	44214574	44215074	chr6	43731005	43731505
HSP90AB1	8.65841	0.047641	chr6	44214574	44215074	chr6	43766427	43766927
HSP90AB1	10.2708	0.0235452	chr6	44214574	44215074	chr6	43806238	43806738
HSP90AB1	9.13679	0.0387115	chr6	44214574	44215074	chr6	43851686	43852186
HSP90AB1	10.8436	0.0182716	chr6	44214574	44215074	chr6	43918889	43919389
HSP90AB1	9.24537	0.0369231	chr6	44214574	44215074	chr6	43945153	43945653
HSP90AB1	9.31568	0.0358079	chr6	44214574	44215074	chr6	43958571	43959071
HSP90AB1	13.8251	0.00478039	chr6	44214574	44215074	chr6	44026673	44027173
HSP90AB1	9.85748	0.0282456	chr6	44214574	44215074	chr6	44032151	44032651
HSP90AB1	11.24	0.015317	chr6	44214574	44215074	chr6	44140409	44140909
HSP90AB1	9.13679	0.0387115	chr6	44214574	44215074	chr6	44144027	44144527
HSP90AB1	8.61479	0.0485478	chr6	44214574	44215074	chr6	44186087	44186587
HSP90AB1	16.5752	0.00135572	chr6	44214574	44215074	chr6	44186992	44187492
HSP90AB1	13.6073	0.0052776	chr6	44214574	44215074	chr6	44189184	44189684
HSP90AB1	9.0242	0.0406547	chr6	44214574	44215074	chr6	44201748	44202248
HSP90AB1	16.3452	0.00150747	chr6	44214574	44215074	chr6	44205112	44205612
HSP90AB1	8.88241	0.0432364	chr6	44214574	44215074	chr6	44213765	44214265
HSP90AB1	9.09973	0.0393411	chr6	44214574	44215074	chr6	44335405	44335905
HSP90AB1	9.28072	0.0363582	chr6	44214574	44215074	chr6	44423932	44424432
HSP90AB1	10.1386	0.0249591	chr6	44214574	44215074	chr6	44437495	44437995
HSP90AB1	11.6875	0.0125422	chr6	44214574	44215074	chr6	44594733	44595233
MCM3	17.7881	0.000773542	chr6	52149429	52149929	chr6	51877770	51878270
MCM3	16.3627	0.00149534	chr6	52149429	52149929	chr6	51885768	51886268
MCM3	11.6791	0.0125895	chr6	52149429	52149929	chr6	51887166	51887666
MCM3	21.889	0.000113911	chr6	52149429	52149929	chr6	52027680	52028180
MCM3	26.0069	1.63e-05	chr6	52149429	52149929	chr6	52113915	52114415
MCM3	9.52038	0.0327442	chr6	52149429	52149929	chr6	52176959	52177459
MCM3	11.9949	0.0109283	chr6	52149429	52149929	chr6	52183794	52184294
MCM3	31.9207	9.71e-07	chr6	52149429	52149929	chr6	52193115	52193615
MCM3	9.00474	0.0410001	chr6	52149429	52149929	chr6	52362381	52362881
MCM3	10.8042	0.018594	chr6	52149429	52149929	chr6	52363850	52364350
MCM3	10.6112	0.0202552	chr6	52149429	52149929	chr6	52364530	52365030
MCM3	10.2027	0.024264	chr6	52149429	52149929	chr6	52388116	52388616
MCM3	13.6124	0.00526532	chr6	52149429	52149929	chr6	52401310	52401810
MCM3	30.2495	2.16e-06	chr6	52149429	52149929	chr6	52402004	52402504
MCM3	10.2027	0.024264	chr6	52149429	52149929	chr6	52403602	52404102
MCM3	10.4109	0.0221321	chr6	52149429	52149929	chr6	52411436	52411936
MCM3	20.2446	0.000246295	chr6	52149429	52149929	chr6	52414962	52415462
MCM3	11.3913	0.0143179	chr6	52149429	52149929	chr6	52468209	52468709
MCM3	8.72315	0.0463254	chr6	52149429	52149929	chr6	52480153	52480653
COX7A2	8.62712	0.0482898	chr6	75959789	75960289	chr6	75918476	75918976
COX7A2	9.76126	0.0294644	chr6	75959789	75960289	chr6	75953312	75953812
FAM46A	9.30448	0.0359834	chr6	82462241	82462741	chr6	82460348	82460848
FAM46A	13.2278	0.00626854	chr6	82462241	82462741	chr6	82461188	82461688
FAM46A	19.5715	0.000337346	chr6	82462241	82462741	chr6	82463487	82463987
SYNCRIP	9.19895	0.0376776	chr6	86353260	86353760	chr6	86351548	86352048
MYB	9.06093	0.0400106	chr6	135502203	135502703	chr6	135012462	135012962
MYB	9.76059	0.029473	chr6	135502203	135502703	chr6	135137144	135137644
MYB	12.8215	0.00753289	chr6	135502203	135502703	chr6	135149389	135149889
MYB	10.8291	0.0183896	chr6	135502203	135502703	chr6	135192083	135192583
MYB	10.2867	0.0233808	chr6	135502203	135502703	chr6	135194381	135194881
MYB	10.8291	0.0183896	chr6	135502203	135502703	chr6	135195028	135195528
MYB	17.152	0.00103859	chr6	135502203	135502703	chr6	135201537	135202037
MYB	10.5648	0.0206752	chr6	135502203	135502703	chr6	135203530	135204030
MYB	8.80191	0.0447721	chr6	135502203	135502703	chr6	135224171	135224671
MYB	9.99262	0.0266162	chr6	135502203	135502703	chr6	135227361	135227861
MYB	9.06093	0.0400106	chr6	135502203	135502703	chr6	135227947	135228447
MYB	9.06093	0.0400106	chr6	135502203	135502703	chr6	135242924	135243424
MYB	14.1146	0.00419019	chr6	135502203	135502703	chr6	135260012	135260512
MYB	11.2552	0.0152135	chr6	135502203	135502703	chr6	135262033	135262533
MYB	9.30594	0.0359604	chr6	135502203	135502703	chr6	135263881	135264381
MYB	9.53869	0.032483	chr6	135502203	135502703	chr6	135264521	135265021
MYB	9.30594	0.0359604	chr6	135502203	135502703	chr6	135272637	135273137
MYB	9.97285	0.0268488	chr6	135502203	135502703	chr6	135273861	135274361
MYB	11.5725	0.0132047	chr6	135502203	135502703	chr6	135275234	135275734
MYB	8.80191	0.0447721	chr6	135502203	135502703	chr6	135276390	135276890
MYB	9.30594	0.0359604	chr6	135502203	135502703	chr6	135277139	135277639
MYB	14.0772	0.00426219	chr6	135502203	135502703	chr6	135301934	135302434
MYB	11.4161	0.0141604	chr6	135502203	135502703	chr6	135304021	135304521
MYB	9.53869	0.032483	chr6	135502203	135502703	chr6	135395181	135395681
MYB	22.0101	0.000107607	chr6	135502203	135502703	chr6	135431265	135431765
MYB	12.2976	0.00953911	chr6	135502203	135502703	chr6	135436845	135437345
MYB	21.9245	0.000112028	chr6	135502203	135502703	chr6	135437685	135438185
MYB	12.6945	0.00797714	chr6	135502203	135502703	chr6	135438506	135439006
MYB	8.80191	0.0447721	chr6	135502203	135502703	chr6	135447815	135448315
MYB	33.1191	5.47e-07	chr6	135502203	135502703	chr6	135449636	135450136
MYB	8.59504	0.0489639	chr6	135502203	135502703	chr6	135451014	135451514
MYB	9.34608	0.035336	chr6	135502203	135502703	chr6	135456919	135457419
MYB	14.7723	0.00310377	chr6	135502203	135502703	chr6	135494649	135495149
MYB	8.80191	0.0447721	chr6	135502203	135502703	chr6	135495534	135496034
MYB	11.2552	0.0152135	chr6	135502203	135502703	chr6	135499720	135500220
MYB	16.6159	0.00133054	chr6	135502203	135502703	chr6	135503462	135503962
MYB	21.6193	0.0001293	chr6	135502203	135502703	chr6	135504170	135504670
MYB	24.9984	2.63e-05	chr6	135502203	135502703	chr6	135504867	135505367
MYB	12.6945	0.00797714	chr6	135502203	135502703	chr6	135506555	135507055
MYB	13.5352	0.005453	chr6	135502203	135502703	chr6	135509811	135510311
MYB	21.039	0.000169777	chr6	135502203	135502703	chr6	135530890	135531390
MYB	10.5608	0.0207122	chr6	135502203	135502703	chr6	135532269	135532769
MYB	27.8114	6.91e-06	chr6	135502203	135502703	chr6	135533540	135534040
MYB	9.30594	0.0359604	chr6	135502203	135502703	chr6	135534654	135535154
MYB	9.30594	0.0359604	chr6	135502203	135502703	chr6	135540401	135540901
MYB	10.3722	0.0225144	chr6	135502203	135502703	chr6	135541690	135542190
MYB	10.9191	0.017669	chr6	135502203	135502703	chr6	135543940	135544440
MYB	16.4648	0.00142657	chr6	135502203	135502703	chr6	135545214	135545714
MYB	11.322	0.0147676	chr6	135502203	135502703	chr6	135548368	135548868
MYB	12.018	0.0108158	chr6	135502203	135502703	chr6	135557833	135558333
MYB	9.97285	0.0268488	chr6	135502203	135502703	chr6	135570429	135570929
MYB	10.1764	0.0245462	chr6	135502203	135502703	chr6	135572969	135573469
MYB	9.76059	0.029473	chr6	135502203	135502703	chr6	135574650	135575150
MYB	19.9975	0.000276469	chr6	135502203	135502703	chr6	135583465	135583965
MYB	9.53869	0.032483	chr6	135502203	135502703	chr6	135584568	135585068
MYB	11.2115	0.0155129	chr6	135502203	135502703	chr6	135586322	135586822
MYB	10.1863	0.0244392	chr6	135502203	135502703	chr6	135588128	135588628
MYB	9.53869	0.032483	chr6	135502203	135502703	chr6	135622365	135622865
MYB	12.2976	0.00953911	chr6	135502203	135502703	chr6	135648808	135649308
MYB	10.9191	0.017669	chr6	135502203	135502703	chr6	135667759	135668259
MYB	15.2313	0.00251545	chr6	135502203	135502703	chr6	135796404	135796904
MYB	21.1464	0.000161436	chr6	135502203	135502703	chr6	135857197	135857697
MYB	23.3927	5.61e-05	chr6	135502203	135502703	chr6	135861575	135862075
MYB	42.5073	5.92e-09	chr6	135502203	135502703	chr6	135889433	135889933
MYB	16.0497	0.00172728	chr6	135502203	135502703	chr6	135890031	135890531
MYB	14.7648	0.00311431	chr6	135502203	135502703	chr6	135907918	135908418
MYB	9.97285	0.0268488	chr6	135502203	135502703	chr6	135910969	135911469
MYB	12.5918	0.00835553	chr6	135502203	135502703	chr6	135979984	135980484
MYB	9.31698	0.0357876	chr6	135502203	135502703	chr6	135987044	135987544
MYB	22.423	8.86e-05	chr6	135502203	135502703	chr6	135996991	135997491
SF3B5	8.79619	0.0448832	chr6	144416504	144417004	chr6	143928944	143929444
SF3B5	11.0049	0.0170076	chr6	144416504	144417004	chr6	143935369	143935869
SF3B5	12.882	0.00732977	chr6	144416504	144417004	chr6	143941559	143942059
SF3B5	13.6211	0.00524461	chr6	144416504	144417004	chr6	143968875	143969375
SF3B5	12.9169	0.00721522	chr6	144416504	144417004	chr6	144053585	144054085
SF3B5	11.8336	0.0117481	chr6	144416504	144417004	chr6	144062514	144063014
SF3B5	9.82181	0.0286916	chr6	144416504	144417004	chr6	144080738	144081238
SF3B5	8.66227	0.0475618	chr6	144416504	144417004	chr6	144128927	144129427
SF3B5	22.9746	6.83e-05	chr6	144416504	144417004	chr6	144164231	144164731
SF3B5	10.1535	0.0247957	chr6	144416504	144417004	chr6	144193279	144193779
SF3B5	9.40659	0.0344145	chr6	144416504	144417004	chr6	144203396	144203896
SF3B5	11.374	0.0144286	chr6	144416504	144417004	chr6	144217180	144217680
SF3B5	12.5547	0.00849634	chr6	144416504	144417004	chr6	144223173	144223673
SF3B5	8.90414	0.0428308	chr6	144416504	144417004	chr6	144226464	144226964
SF3B5	12.6297	0.00821404	chr6	144416504	144417004	chr6	144260462	144260962
SF3B5	9.65243	0.0309047	chr6	144416504	144417004	chr6	144297775	144298275
SF3B5	13.2186	0.00629456	chr6	144416504	144417004	chr6	144327735	144328235
SF3B5	12.9169	0.00721522	chr6	144416504	144417004	chr6	144328253	144328753
SF3B5	19.4995	0.000348868	chr6	144416504	144417004	chr6	144329191	144329691
SF3B5	11.9444	0.0111789	chr6	144416504	144417004	chr6	144341025	144341525
SF3B5	18.3161	0.000605363	chr6	144416504	144417004	chr6	144357185	144357685
SF3B5	20.7319	0.000196056	chr6	144416504	144417004	chr6	144376217	144376717
SF3B5	9.37448	0.0349006	chr6	144416504	144417004	chr6	144382149	144382649
SF3B5	15.3608	0.0023704	chr6	144416504	144417004	chr6	144383931	144384431
SF3B5	8.79619	0.0448832	chr6	144416504	144417004	chr6	144396945	144397445
SF3B5	10.044	0.0260211	chr6	144416504	144417004	chr6	144399864	144400364
SF3B5	9.51441	0.0328299	chr6	144416504	144417004	chr6	144411421	144411921
SF3B5	8.60245	0.0488073	chr6	144416504	144417004	chr6	144415155	144415655
SF3B5	8.76793	0.045436	chr6	144416504	144417004	chr6	144420879	144421379
SF3B5	10.3955	0.0222833	chr6	144416504	144417004	chr6	144468901	144469401
SF3B5	10.0368	0.026104	chr6	144416504	144417004	chr6	144469880	144470380
SF3B5	18.4527	0.000568141	chr6	144416504	144417004	chr6	144471413	144471913
SF3B5	9.50907	0.0329068	chr6	144416504	144417004	chr6	144480304	144480804
SF3B5	9.39248	0.0346272	chr6	144416504	144417004	chr6	144484090	144484590
SF3B5	9.26787	0.0365626	chr6	144416504	144417004	chr6	144502763	144503263
SF3B5	9.50907	0.0329068	chr6	144416504	144417004	chr6	144542581	144543081
SF3B5	15.1929	0.00256008	chr6	144416504	144417004	chr6	144618088	144618588
SF3B5	14.2142	0.00400437	chr6	144416504	144417004	chr6	144626999	144627499
SF3B5	11.2879	0.0149936	chr6	144416504	144417004	chr6	144635068	144635568
SF3B5	11.8556	0.011633	chr6	144416504	144417004	chr6	144636207	144636707
SF3B5	11.9083	0.0113614	chr6	144416504	144417004	chr6	144640342	144640842
SF3B5	23.4419	5.48e-05	chr6	144416504	144417004	chr6	144655341	144655841
SF3B5	17.7282	0.000795319	chr6	144416504	144417004	chr6	144656364	144656864
SF3B5	15.8334	0.00190794	chr6	144416504	144417004	chr6	144656979	144657479
SF3B5	10.7362	0.0191635	chr6	144416504	144417004	chr6	144657918	144658418
SF3B5	15.2776	0.00246265	chr6	144416504	144417004	chr6	144660433	144660933
SF3B5	8.83399	0.0441539	chr6	144416504	144417004	chr6	144661597	144662097
SF3B5	8.83399	0.0441539	chr6	144416504	144417004	chr6	144662843	144663343
SF3B5	17.2273	0.00100303	chr6	144416504	144417004	chr6	144664843	144665343
SF3B5	13.7683	0.00490524	chr6	144416504	144417004	chr6	144665711	144666211
SF3B5	13.5653	0.00537905	chr6	144416504	144417004	chr6	144668066	144668566
SF3B5	19.7908	0.000304509	chr6	144416504	144417004	chr6	144671276	144671776
SF3B5	9.91582	0.0275306	chr6	144416504	144417004	chr6	144673428	144673928
SF3B5	8.66227	0.0475618	chr6	144416504	144417004	chr6	144677215	144677715
SF3B5	10.0056	0.0264649	chr6	144416504	144417004	chr6	144678150	144678650
SF3B5	10.2531	0.0237304	chr6	144416504	144417004	chr6	144683315	144683815
SF3B5	9.50907	0.0329068	chr6	144416504	144417004	chr6	144685403	144685903
SF3B5	11.9083	0.0113614	chr6	144416504	144417004	chr6	144700464	144700964
SF3B5	9.65035	0.0309328	chr6	144416504	144417004	chr6	144715330	144715830
SF3B5	8.66227	0.0475618	chr6	144416504	144417004	chr6	144716932	144717432
SF3B5	14.9929	0.00280569	chr6	144416504	144417004	chr6	144732869	144733369
SF3B5	10.5098	0.0211854	chr6	144416504	144417004	chr6	144740110	144740610
SF3B5	8.83399	0.0441539	chr6	144416504	144417004	chr6	144744290	144744790
SF3B5	14.4023	0.00367522	chr6	144416504	144417004	chr6	144755641	144756141
SF3B5	12.3133	0.00947197	chr6	144416504	144417004	chr6	144781503	144782003
SF3B5	8.83399	0.0441539	chr6	144416504	144417004	chr6	144789712	144790212
SF3B5	13.8386	0.00475106	chr6	144416504	144417004	chr6	144796467	144796967
SF3B5	9.72306	0.0299623	chr6	144416504	144417004	chr6	144864363	144864863
SF3B5	17.2888	0.000974868	chr6	144416504	144417004	chr6	144888273	144888773
SF3B5	8.88064	0.0432696	chr6	144416504	144417004	chr6	144889014	144889514
SF3B5	20.7041	0.000198633	chr6	144416504	144417004	chr6	144904359	144904859
SF3B5	9.39234	0.0346294	chr6	144416504	144417004	chr6	144911608	144912108
SF3B5	10.8562	0.0181696	chr6	144416504	144417004	chr6	144915169	144915669
ACAT2	12.807	0.00758246	chr6	160181110	160181610	chr6	159685087	159685587
ACAT2	10.5719	0.0206105	chr6	160181110	160181610	chr6	160090007	160090507
RNASET2	8.90435	0.0428268	chr6	167370429	167370929	chr6	166985827	166986327
RNASET2	8.97747	0.0414886	chr6	167370429	167370929	chr6	167319689	167320189
EIF3B	9.54369	0.032412	chr7	2393703	2394203	chr7	1895959	1896459
EIF3B	10.0286	0.0261981	chr7	2393703	2394203	chr7	1959234	1959734
EIF3B	14.2926	0.00386381	chr7	2393703	2394203	chr7	1959826	1960326
EIF3B	16.3292	0.00151862	chr7	2393703	2394203	chr7	1979966	1980466
EIF3B	12.07	0.0105662	chr7	2393703	2394203	chr7	2353851	2354351
EIF3B	8.57832	0.0493188	chr7	2393703	2394203	chr7	2517264	2517764
EIF3B	11.8126	0.0118594	chr7	2393703	2394203	chr7	2738502	2739002
EIF3B	14.6259	0.00331848	chr7	2393703	2394203	chr7	2774542	2775042
TOMM7	13.1288	0.00655572	chr7	22862220	22862720	chr7	22379257	22379757
TOMM7	8.56628	0.0495758	chr7	22862220	22862720	chr7	22392448	22392948
TOMM7	22.7778	7.5e-05	chr7	22862220	22862720	chr7	22395648	22396148
TOMM7	13.1288	0.00655572	chr7	22862220	22862720	chr7	22398257	22398757
TOMM7	9.10303	0.0392845	chr7	22862220	22862720	chr7	22403624	22404124
TOMM7	10.4204	0.0220399	chr7	22862220	22862720	chr7	22404463	22404963
TOMM7	10.4204	0.0220399	chr7	22862220	22862720	chr7	22458210	22458710
TOMM7	14.0371	0.0043408	chr7	22862220	22862720	chr7	22465986	22466486
TOMM7	11.4691	0.0138289	chr7	22862220	22862720	chr7	22481322	22481822
TOMM7	24.0756	4.06e-05	chr7	22862220	22862720	chr7	22482978	22483478
TOMM7	18.2061	0.000637129	chr7	22862220	22862720	chr7	22483557	22484057
TOMM7	26.852	1.09e-05	chr7	22862220	22862720	chr7	22484107	22484607
TOMM7	37.3667	7.09e-08	chr7	22862220	22862720	chr7	22484844	22485344
TOMM7	17.4135	0.000920205	chr7	22862220	22862720	chr7	22485541	22486041
TOMM7	9.58301	0.0318589	chr7	22862220	22862720	chr7	22486553	22487053
TOMM7	8.56628	0.0495758	chr7	22862220	22862720	chr7	22487310	22487810
TOMM7	22.9382	6.95e-05	chr7	22862220	22862720	chr7	22491731	22492231
TOMM7	16.0684	0.00171241	chr7	22862220	22862720	chr7	22492735	22493235
TOMM7	12.6234	0.00823733	chr7	22862220	22862720	chr7	22520264	22520764
TOMM7	30.242	2.17e-06	chr7	22862220	22862720	chr7	22521228	22521728
TOMM7	11.7792	0.0120378	chr7	22862220	22862720	chr7	22623708	22624208
TOMM7	9.10303	0.0392845	chr7	22862220	22862720	chr7	22699632	22700132
TOMM7	11.7792	0.0120378	chr7	22862220	22862720	chr7	22700259	22700759
TOMM7	10.7928	0.0186877	chr7	22862220	22862720	chr7	22702283	22702783
TOMM7	12.3547	0.00929702	chr7	22862220	22862720	chr7	22717317	22717817
TOMM7	10.0192	0.0263069	chr7	22862220	22862720	chr7	22752532	22753032
TOMM7	13.1288	0.00655572	chr7	22862220	22862720	chr7	22757837	22758337
TOMM7	17.2055	0.00101319	chr7	22862220	22862720	chr7	22764143	22764643
TOMM7	20.9368	0.000178109	chr7	22862220	22862720	chr7	22768061	22768561
TOMM7	20.0384	0.000271237	chr7	22862220	22862720	chr7	22770798	22771298
TOMM7	14.0371	0.0043408	chr7	22862220	22862720	chr7	22864393	22864893
TOMM7	12.6234	0.00823733	chr7	22862220	22862720	chr7	22892439	22892939
TOMM7	10.2202	0.0240768	chr7	22862220	22862720	chr7	23115227	23115727
TOMM7	15.6478	0.00207788	chr7	22862220	22862720	chr7	23215540	23216040
TOMM7	12.029	0.0107628	chr7	22862220	22862720	chr7	23235929	23236429
TOMM7	13.5836	0.00533458	chr7	22862220	22862720	chr7	23255577	23256077
TOMM7	16.398	0.00147117	chr7	22862220	22862720	chr7	23287474	23287974
TOMM7	8.6113	0.0486211	chr7	22862220	22862720	chr7	23315947	23316447
TOMM7	9.91479	0.0275431	chr7	22862220	22862720	chr7	23351717	23352217
CYCS	11.175	0.0157675	chr7	25164730	25165230	chr7	24744990	24745490
CYCS	10.4933	0.0213406	chr7	25164730	25165230	chr7	24766641	24767141
CYCS	12.0118	0.0108459	chr7	25164730	25165230	chr7	24795669	24796169
CYCS	18.1557	0.000652221	chr7	25164730	25165230	chr7	24796908	24797408
CYCS	15.3488	0.00238348	chr7	25164730	25165230	chr7	24826540	24827040
CYCS	11.2192	0.0154601	chr7	25164730	25165230	chr7	24911371	24911871
CYCS	15.2575	0.00248546	chr7	25164730	25165230	chr7	24917482	24917982
CYCS	11.9622	0.0110901	chr7	25164730	25165230	chr7	24930941	24931441
CYCS	10.0955	0.0254372	chr7	25164730	25165230	chr7	24935658	24936158
CYCS	16.7051	0.00127686	chr7	25164730	25165230	chr7	24947123	24947623
CYCS	11.4414	0.014001	chr7	25164730	25165230	chr7	24950007	24950507
CYCS	22.7807	7.49e-05	chr7	25164730	25165230	chr7	25002760	25003260
CYCS	21.7057	0.000124158	chr7	25164730	25165230	chr7	25005431	25005931
CYCS	8.57244	0.0494442	chr7	25164730	25165230	chr7	25006255	25006755
CYCS	8.72102	0.0463681	chr7	25164730	25165230	chr7	25076906	25077406
CYCS	10.3621	0.0226149	chr7	25164730	25165230	chr7	25109458	25109958
CYCS	24.4486	3.41e-05	chr7	25164730	25165230	chr7	25113061	25113561
CYCS	15.4092	0.00231845	chr7	25164730	25165230	chr7	25132877	25133377
CYCS	13.5004	0.00553993	chr7	25164730	25165230	chr7	25133780	25134280
CYCS	13.342	0.00595244	chr7	25164730	25165230	chr7	25137979	25138479
CYCS	8.75885	0.0456149	chr7	25164730	25165230	chr7	25157169	25157669
CYCS	10.6213	0.020165	chr7	25164730	25165230	chr7	25173893	25174393
CYCS	24.6583	3.09e-05	chr7	25164730	25165230	chr7	25267855	25268355
CYCS	12.6325	0.00820371	chr7	25164730	25165230	chr7	25299213	25299713
CYCS	14.3254	0.00380639	chr7	25164730	25165230	chr7	25300656	25301156
CYCS	18.8499	0.000472264	chr7	25164730	25165230	chr7	25535958	25536458
CYCS	12.7196	0.00788756	chr7	25164730	25165230	chr7	25642894	25643394
CYCS	11.7371	0.012267	chr7	25164730	25165230	chr7	25659769	25660269
CYCS	15.542	0.00218133	chr7	25164730	25165230	chr7	25664864	25665364
GARS	17.7574	0.000784634	chr7	30634047	30634547	chr7	30544310	30544810
NAA38	19.1037	0.000419606	chr7	117823836	117824336	chr7	117355761	117356261
NAA38	13.4725	0.00561051	chr7	117823836	117824336	chr7	117455509	117456009
NAA38	10.222	0.0240576	chr7	117823836	117824336	chr7	117470457	117470957
NAA38	15.4319	0.00229437	chr7	117823836	117824336	chr7	117475319	117475819
NAA38	10.709	0.0193961	chr7	117823836	117824336	chr7	117481547	117482047
NAA38	23.1998	6.15e-05	chr7	117823836	117824336	chr7	117511914	117512414
NAA38	24.2179	3.8e-05	chr7	117823836	117824336	chr7	117512696	117513196
NAA38	10.4079	0.0221616	chr7	117823836	117824336	chr7	117516288	117516788
NAA38	11.2508	0.0152438	chr7	117823836	117824336	chr7	117582366	117582866
NAA38	29.6896	2.82e-06	chr7	117823836	117824336	chr7	117590888	117591388
NAA38	13.7532	0.00493902	chr7	117823836	117824336	chr7	117591669	117592169
NAA38	10.4606	0.0216515	chr7	117823836	117824336	chr7	117598439	117598939
NAA38	19.056	0.000429026	chr7	117823836	117824336	chr7	117622588	117623088
NAA38	17.9213	0.000727184	chr7	117823836	117824336	chr7	117633383	117633883
NAA38	19.1982	0.000401509	chr7	117823836	117824336	chr7	117643555	117644055
NAA38	17.6678	0.000817904	chr7	117823836	117824336	chr7	117744808	117745308
NAA38	44.6336	2.12e-09	chr7	117823836	117824336	chr7	117769027	117769527
NAA38	8.67448	0.0473112	chr7	117823836	117824336	chr7	117781056	117781556
NAA38	14.1751	0.0040763	chr7	117823836	117824336	chr7	117788892	117789392
NAA38	19.938	0.00028427	chr7	117823836	117824336	chr7	117885245	117885745
NAA38	11.9744	0.0110296	chr7	117823836	117824336	chr7	117890920	117891420
NAA38	12.3268	0.00941471	chr7	117823836	117824336	chr7	117899062	117899562
NAA38	13.3762	0.00586078	chr7	117823836	117824336	chr7	117920547	117921047
NAA38	11.0923	0.0163588	chr7	117823836	117824336	chr7	117926470	117926970
NAA38	20.3928	0.000229797	chr7	117823836	117824336	chr7	117928130	117928630
NAA38	16.9743	0.00112756	chr7	117823836	117824336	chr7	117929424	117929924
NAA38	9.61929	0.0313567	chr7	117823836	117824336	chr7	117938854	117939354
NAA38	8.67448	0.0473112	chr7	117823836	117824336	chr7	117945651	117946151
NAA38	9.17122	0.0381356	chr7	117823836	117824336	chr7	117952948	117953448
NAA38	14.2291	0.00397719	chr7	117823836	117824336	chr7	118012603	118013103
NAA38	23.7923	4.65e-05	chr7	117823836	117824336	chr7	118230078	118230578
NDUFB2	10.8079	0.018563	chr7	140390327	140390827	chr7	139908946	139909446
NDUFB2	11.9705	0.0110488	chr7	140390327	140390827	chr7	139911781	139912281
NDUFB2	10.4209	0.0220346	chr7	140390327	140390827	chr7	139913480	139913980
NDUFB2	9.40885	0.0343806	chr7	140390327	140390827	chr7	139915063	139915563
NDUFB2	11.448	0.0139598	chr7	140390327	140390827	chr7	139922526	139923026
NDUFB2	12.2009	0.00996304	chr7	140390327	140390827	chr7	139923515	139924015
NDUFB2	11.1463	0.0159701	chr7	140390327	140390827	chr7	139934847	139935347
NDUFB2	12.415	0.00904798	chr7	140390327	140390827	chr7	139935627	139936127
NDUFB2	12.2009	0.00996304	chr7	140390327	140390827	chr7	139936379	139936879
NDUFB2	11.7209	0.0123564	chr7	140390327	140390827	chr7	139937181	139937681
NDUFB2	11.9705	0.0110488	chr7	140390327	140390827	chr7	139938506	139939006
NDUFB2	9.03741	0.0404219	chr7	140390327	140390827	chr7	139939324	139939824
NDUFB2	8.67597	0.0472807	chr7	140390327	140390827	chr7	139945423	139945923
NDUFB2	9.40885	0.0343806	chr7	140390327	140390827	chr7	139947904	139948404
NDUFB2	12.8038	0.00759345	chr7	140390327	140390827	chr7	139951446	139951946
NDUFB2	13.3107	0.0060374	chr7	140390327	140390827	chr7	139959902	139960402
NDUFB2	11.1463	0.0159701	chr7	140390327	140390827	chr7	139966484	139966984
NDUFB2	12.415	0.00904798	chr7	140390327	140390827	chr7	139967491	139967991
NDUFB2	10.8079	0.018563	chr7	140390327	140390827	chr7	139983082	139983582
NDUFB2	11.7209	0.0123564	chr7	140390327	140390827	chr7	139985451	139985951
NDUFB2	9.96607	0.0269289	chr7	140390327	140390827	chr7	139987363	139987863
NDUFB2	13.8853	0.00465115	chr7	140390327	140390827	chr7	139994270	139994770
NDUFB2	8.67597	0.0472807	chr7	140390327	140390827	chr7	139997000	139997500
NDUFB2	9.40885	0.0343806	chr7	140390327	140390827	chr7	140000510	140001010
NDUFB2	9.96607	0.0269289	chr7	140390327	140390827	chr7	140003290	140003790
NDUFB2	10.4209	0.0220346	chr7	140390327	140390827	chr7	140019910	140020410
NDUFB2	10.8079	0.018563	chr7	140390327	140390827	chr7	140022513	140023013
NDUFB2	10.4209	0.0220346	chr7	140390327	140390827	chr7	140023282	140023782
NDUFB2	11.9705	0.0110488	chr7	140390327	140390827	chr7	140023801	140024301
NDUFB2	19.7417	0.000311573	chr7	140390327	140390827	chr7	140025984	140026484
NDUFB2	10.8079	0.018563	chr7	140390327	140390827	chr7	140029582	140030082
NDUFB2	11.9705	0.0110488	chr7	140390327	140390827	chr7	140030373	140030873
NDUFB2	10.4209	0.0220346	chr7	140390327	140390827	chr7	140031839	140032339
NDUFB2	10.8079	0.018563	chr7	140390327	140390827	chr7	140048978	140049478
NDUFB2	12.6154	0.00826706	chr7	140390327	140390827	chr7	140060449	140060949
NDUFB2	11.6307	0.0128655	chr7	140390327	140390827	chr7	140064663	140065163
NDUFB2	21.8795	0.000114418	chr7	140390327	140390827	chr7	140098078	140098578
NDUFB2	13.1503	0.00649234	chr7	140390327	140390827	chr7	140098623	140099123
NDUFB2	13.6101	0.0052707	chr7	140390327	140390827	chr7	140107128	140107628
NDUFB2	11.448	0.0139598	chr7	140390327	140390827	chr7	140118373	140118873
NDUFB2	10.4209	0.0220346	chr7	140390327	140390827	chr7	140125702	140126202
NDUFB2	15.1057	0.00266444	chr7	140390327	140390827	chr7	140135025	140135525
NDUFB2	12.2009	0.00996304	chr7	140390327	140390827	chr7	140143626	140144126
NDUFB2	8.92308	0.0424801	chr7	140390327	140390827	chr7	140145805	140146305
NDUFB2	12.8038	0.00759345	chr7	140390327	140390827	chr7	140146424	140146924
NDUFB2	15.1139	0.00265455	chr7	140390327	140390827	chr7	140150065	140150565
NDUFB2	9.97281	0.0268492	chr7	140390327	140390827	chr7	140170576	140171076
NDUFB2	21.3769	0.000144885	chr7	140390327	140390827	chr7	140174187	140174687
NDUFB2	16.4731	0.00142112	chr7	140390327	140390827	chr7	140175519	140176019
NDUFB2	13.125	0.00656728	chr7	140390327	140390827	chr7	140176924	140177424
NDUFB2	31.5892	1.14e-06	chr7	140390327	140390827	chr7	140179119	140179619
NDUFB2	12.2009	0.00996304	chr7	140390327	140390827	chr7	140181085	140181585
NDUFB2	9.40885	0.0343806	chr7	140390327	140390827	chr7	140187838	140188338
NDUFB2	15.3191	0.00241623	chr7	140390327	140390827	chr7	140188789	140189289
NDUFB2	17.0004	0.00111399	chr7	140390327	140390827	chr7	140192831	140193331
NDUFB2	12.6154	0.00826706	chr7	140390327	140390827	chr7	140197070	140197570
NDUFB2	12.2009	0.00996304	chr7	140390327	140390827	chr7	140197823	140198323
NDUFB2	15.199	0.002553	chr7	140390327	140390827	chr7	140206487	140206987
NDUFB2	18.7783	0.000488261	chr7	140390327	140390827	chr7	140207679	140208179
NDUFB2	14.1403	0.00414152	chr7	140390327	140390827	chr7	140212325	140212825
NDUFB2	8.67597	0.0472807	chr7	140390327	140390827	chr7	140214695	140215195
NDUFB2	18.1439	0.000655802	chr7	140390327	140390827	chr7	140217686	140218186
NDUFB2	10.4209	0.0220346	chr7	140390327	140390827	chr7	140220104	140220604
NDUFB2	10.8079	0.018563	chr7	140390327	140390827	chr7	140226146	140226646
NDUFB2	12.415	0.00904798	chr7	140390327	140390827	chr7	140227023	140227523
NDUFB2	8.67597	0.0472807	chr7	140390327	140390827	chr7	140236726	140237226
NDUFB2	9.40885	0.0343806	chr7	140390327	140390827	chr7	140239391	140239891
NDUFB2	10.4209	0.0220346	chr7	140390327	140390827	chr7	140245294	140245794
NDUFB2	8.67597	0.0472807	chr7	140390327	140390827	chr7	140266141	140266641
NDUFB2	10.4209	0.0220346	chr7	140390327	140390827	chr7	140268871	140269371
NDUFB2	8.67807	0.0472379	chr7	140390327	140390827	chr7	140272969	140273469
NDUFB2	12.415	0.00904798	chr7	140390327	140390827	chr7	140277628	140278128
NDUFB2	10.8079	0.018563	chr7	140390327	140390827	chr7	140281103	140281603
NDUFB2	10.4209	0.0220346	chr7	140390327	140390827	chr7	140285180	140285680
NDUFB2	10.8079	0.018563	chr7	140390327	140390827	chr7	140307084	140307584
NDUFB2	11.1463	0.0159701	chr7	140390327	140390827	chr7	140326468	140326968
NDUFB2	11.118	0.0161729	chr7	140390327	140390827	chr7	140341442	140341942
NDUFB2	9.8717	0.0280697	chr7	140390327	140390827	chr7	140341982	140342482
NDUFB2	14.0151	0.00438441	chr7	140390327	140390827	chr7	140345196	140345696
NDUFB2	16.6357	0.00131842	chr7	140390327	140390827	chr7	140346755	140347255
NDUFB2	12.415	0.00904798	chr7	140390327	140390827	chr7	140350086	140350586
NDUFB2	12.8668	0.00738041	chr7	140390327	140390827	chr7	140353089	140353589
NDUFB2	11.7209	0.0123564	chr7	140390327	140390827	chr7	140357683	140358183
NDUFB2	12.8038	0.00759345	chr7	140390327	140390827	chr7	140359911	140360411
NDUFB2	12.3616	0.00926826	chr7	140390327	140390827	chr7	140370458	140370958
NDUFB2	13.6101	0.0052707	chr7	140390327	140390827	chr7	140371798	140372298
NDUFB2	22.7343	7.65e-05	chr7	140390327	140390827	chr7	140373543	140374043
NDUFB2	13.9963	0.00442215	chr7	140390327	140390827	chr7	140375093	140375593
NDUFB2	10.4209	0.0220346	chr7	140390327	140390827	chr7	140378143	140378643
NDUFB2	10.4209	0.0220346	chr7	140390327	140390827	chr7	140389267	140389767
NDUFB2	13.1503	0.00649234	chr7	140390327	140390827	chr7	140391189	140391689
NDUFB2	9.01145	0.0408806	chr7	140390327	140390827	chr7	140414356	140414856
NDUFB2	11.9705	0.0110488	chr7	140390327	140390827	chr7	140441178	140441678
NDUFB2	10.4209	0.0220346	chr7	140390327	140390827	chr7	140472920	140473420
NDUFB2	18.8552	0.000471092	chr7	140390327	140390827	chr7	140510824	140511324
NDUFB2	12.1763	0.0100738	chr7	140390327	140390827	chr7	140512951	140513451
NDUFB2	19.876	0.000292623	chr7	140390327	140390827	chr7	140540925	140541425
NDUFB2	10.4859	0.0214105	chr7	140390327	140390827	chr7	140542236	140542736
NDUFB2	13.2448	0.00622036	chr7	140390327	140390827	chr7	140550412	140550912
NDUFB2	13.6101	0.0052707	chr7	140390327	140390827	chr7	140569491	140569991
NDUFB2	10.4859	0.0214105	chr7	140390327	140390827	chr7	140583185	140583685
NDUFB2	9.65812	0.0308277	chr7	140390327	140390827	chr7	140585697	140586197
NDUFB2	10.9331	0.0175593	chr7	140390327	140390827	chr7	140593796	140594296
NDUFB2	11.9705	0.0110488	chr7	140390327	140390827	chr7	140599494	140599994
NDUFB2	35.4439	1.79e-07	chr7	140390327	140390827	chr7	140624314	140624814
NDUFB2	10.8079	0.018563	chr7	140390327	140390827	chr7	140666710	140667210
NDUFB2	10.3301	0.0229373	chr7	140390327	140390827	chr7	140682253	140682753
NDUFB2	25.5872	1.99e-05	chr7	140390327	140390827	chr7	140753329	140753829
NDUFB2	12.4376	0.00895672	chr7	140390327	140390827	chr7	140770925	140771425
PCM1	11.7567	0.0121599	chr8	17780099	17780599	chr8	17356202	17356702
PCM1	10.468	0.0215808	chr8	17780099	17780599	chr8	17356807	17357307
PCM1	10.9318	0.0175697	chr8	17780099	17780599	chr8	17385386	17385886
PCM1	18.0316	0.000690895	chr8	17780099	17780599	chr8	17388381	17388881
PCM1	23.7417	4.76e-05	chr8	17780099	17780599	chr8	17471690	17472190
PCM1	10.751	0.0190376	chr8	17780099	17780599	chr8	17477065	17477565
PCM1	15.5057	0.00221799	chr8	17780099	17780599	chr8	17481489	17481989
PCM1	27.8234	6.87e-06	chr8	17780099	17780599	chr8	17487900	17488400
PCM1	25.8481	1.76e-05	chr8	17780099	17780599	chr8	17509073	17509573
PCM1	17.1026	0.0010626	chr8	17780099	17780599	chr8	17511750	17512250
PCM1	15.0037	0.00279196	chr8	17780099	17780599	chr8	17533434	17533934
PCM1	9.85074	0.0283293	chr8	17780099	17780599	chr8	17603303	17603803
PCM1	14.9087	0.00291599	chr8	17780099	17780599	chr8	17604177	17604677
PCM1	11.0199	0.0168943	chr8	17780099	17780599	chr8	17612824	17613324
PCM1	10.1687	0.0246297	chr8	17780099	17780599	chr8	17623712	17624212
PCM1	9.85074	0.0283293	chr8	17780099	17780599	chr8	17660235	17660735
PCM1	15.0974	0.0026746	chr8	17780099	17780599	chr8	17721984	17722484
PCM1	18.4466	0.00056973	chr8	17780099	17780599	chr8	17760407	17760907
PCM1	17.5965	0.000845383	chr8	17780099	17780599	chr8	17772268	17772768
PCM1	9.47463	0.033406	chr8	17780099	17780599	chr8	17773648	17774148
PCM1	11.4176	0.0141506	chr8	17780099	17780599	chr8	17781516	17782016
PCM1	10.8421	0.0182832	chr8	17780099	17780599	chr8	17787149	17787649
PCM1	8.72785	0.0462312	chr8	17780099	17780599	chr8	18027736	18028236
PCM1	15.4526	0.00227269	chr8	17780099	17780599	chr8	18054284	18054784
EIF4EBP1	12.7519	0.00777348	chr8	37887609	37888109	chr8	37401881	37402381
EIF4EBP1	15.493	0.00223091	chr8	37887609	37888109	chr8	37441478	37441978
EIF4EBP1	9.0714	0.0398289	chr8	37887609	37888109	chr8	37451484	37451984
EIF4EBP1	9.38187	0.0347881	chr8	37887609	37888109	chr8	37467505	37468005
EIF4EBP1	12.7519	0.00777348	chr8	37887609	37888109	chr8	37468396	37468896
EIF4EBP1	11.8204	0.0118178	chr8	37887609	37888109	chr8	37469288	37469788
EIF4EBP1	13.1635	0.00645372	chr8	37887609	37888109	chr8	37487369	37487869
EIF4EBP1	19.6159	0.000330427	chr8	37887609	37888109	chr8	37495488	37495988
EIF4EBP1	14.5057	0.0035057	chr8	37887609	37888109	chr8	37547376	37547876
EIF4EBP1	12.6719	0.00805894	chr8	37887609	37888109	chr8	37549787	37550287
EIF4EBP1	15.7976	0.00193966	chr8	37887609	37888109	chr8	37550430	37550930
EIF4EBP1	26.2975	1.42e-05	chr8	37887609	37888109	chr8	37551849	37552349
EIF4EBP1	15.7976	0.00193966	chr8	37887609	37888109	chr8	37553019	37553519
EIF4EBP1	32.7025	6.68e-07	chr8	37887609	37888109	chr8	37554403	37554903
EIF4EBP1	33.0165	5.74e-07	chr8	37887609	37888109	chr8	37554934	37555434
EIF4EBP1	34.1806	3.28e-07	chr8	37887609	37888109	chr8	37555492	37555992
EIF4EBP1	17.6181	0.000836981	chr8	37887609	37888109	chr8	37556986	37557486
EIF4EBP1	34.1442	3.34e-07	chr8	37887609	37888109	chr8	37557724	37558224
EIF4EBP1	10.2543	0.0237169	chr8	37887609	37888109	chr8	37604638	37605138
EIF4EBP1	18.343	0.000597844	chr8	37887609	37888109	chr8	37605365	37605865
EIF4EBP1	13.8742	0.00467465	chr8	37887609	37888109	chr8	37652496	37652996
EIF4EBP1	36.9601	8.63e-08	chr8	37887609	37888109	chr8	37654199	37654699
EIF4EBP1	12.0156	0.0108274	chr8	37887609	37888109	chr8	37656948	37657448
EIF4EBP1	11.4687	0.0138316	chr8	37887609	37888109	chr8	37657593	37658093
EIF4EBP1	16.0126	0.00175699	chr8	37887609	37888109	chr8	37661578	37662078
EIF4EBP1	10.0577	0.0258644	chr8	37887609	37888109	chr8	37693527	37694027
EIF4EBP1	17.4706	0.00089616	chr8	37887609	37888109	chr8	37698800	37699300
EIF4EBP1	26.05	1.6e-05	chr8	37887609	37888109	chr8	37699410	37699910
EIF4EBP1	10.6466	0.0199402	chr8	37887609	37888109	chr8	37727645	37728145
EIF4EBP1	16.7407	0.00125604	chr8	37887609	37888109	chr8	37728546	37729046
EIF4EBP1	10.1365	0.024982	chr8	37887609	37888109	chr8	37731798	37732298
EIF4EBP1	13.9093	0.0046006	chr8	37887609	37888109	chr8	37738238	37738738
EIF4EBP1	12.9808	0.00700969	chr8	37887609	37888109	chr8	37740367	37740867
EIF4EBP1	11.9853	0.0109755	chr8	37887609	37888109	chr8	37740996	37741496
EIF4EBP1	8.59923	0.0488754	chr8	37887609	37888109	chr8	37747478	37747978
EIF4EBP1	9.13804	0.0386905	chr8	37887609	37888109	chr8	37748166	37748666
EIF4EBP1	33.7022	4.13e-07	chr8	37887609	37888109	chr8	37749222	37749722
EIF4EBP1	10.0577	0.0258644	chr8	37887609	37888109	chr8	37749996	37750496
EIF4EBP1	14.3014	0.00384826	chr8	37887609	37888109	chr8	37754215	37754715
EIF4EBP1	14.5057	0.0035057	chr8	37887609	37888109	chr8	37755301	37755801
EIF4EBP1	69.3448	1.23e-14	chr8	37887609	37888109	chr8	37756735	37757235
EIF4EBP1	17.4804	0.000892101	chr8	37887609	37888109	chr8	37758468	37758968
EIF4EBP1	13.8742	0.00467465	chr8	37887609	37888109	chr8	37759263	37759763
EIF4EBP1	14.5057	0.0035057	chr8	37887609	37888109	chr8	37759780	37760280
EIF4EBP1	15.9656	0.00179538	chr8	37887609	37888109	chr8	37761506	37762006
EIF4EBP1	11.1841	0.0157038	chr8	37887609	37888109	chr8	37763259	37763759
EIF4EBP1	13.1158	0.00659446	chr8	37887609	37888109	chr8	37773640	37774140
EIF4EBP1	14.898	0.00293033	chr8	37887609	37888109	chr8	37781674	37782174
EIF4EBP1	66.227	5.68e-14	chr8	37887609	37888109	chr8	37824233	37824733
EIF4EBP1	9.61986	0.0313488	chr8	37887609	37888109	chr8	37828653	37829153
EIF4EBP1	10.0577	0.0258644	chr8	37887609	37888109	chr8	37841010	37841510
EIF4EBP1	10.4604	0.0216528	chr8	37887609	37888109	chr8	37857903	37858403
EIF4EBP1	9.13804	0.0386905	chr8	37887609	37888109	chr8	37915268	37915768
EIF4EBP1	25.7977	1.8e-05	chr8	37887609	37888109	chr8	37924530	37925030
EIF4EBP1	10.4604	0.0216528	chr8	37887609	37888109	chr8	37928653	37929153
EIF4EBP1	8.58761	0.0491212	chr8	37887609	37888109	chr8	37929909	37930409
EIF4EBP1	18.7703	0.000490095	chr8	37887609	37888109	chr8	37933593	37934093
EIF4EBP1	32.4629	7.49e-07	chr8	37887609	37888109	chr8	37943632	37944132
EIF4EBP1	14.0911	0.00423539	chr8	37887609	37888109	chr8	37945492	37945992
EIF4EBP1	11.8245	0.011796	chr8	37887609	37888109	chr8	37946922	37947422
EIF4EBP1	27.0134	1.01e-05	chr8	37887609	37888109	chr8	37947828	37948328
EIF4EBP1	17.6181	0.000836981	chr8	37887609	37888109	chr8	37949840	37950340
EIF4EBP1	20.2197	0.00024919	chr8	37887609	37888109	chr8	37953735	37954235
EIF4EBP1	16.4497	0.00143652	chr8	37887609	37888109	chr8	37961558	37962058
EIF4EBP1	11.8245	0.011796	chr8	37887609	37888109	chr8	37964734	37965234
EIF4EBP1	11.7258	0.0123295	chr8	37887609	37888109	chr8	37978099	37978599
EIF4EBP1	10.4604	0.0216528	chr8	37887609	37888109	chr8	37979793	37980293
EIF4EBP1	12.4022	0.00910032	chr8	37887609	37888109	chr8	38002658	38003158
EIF4EBP1	9.63242	0.0311768	chr8	37887609	37888109	chr8	38003297	38003797
EIF4EBP1	8.75163	0.0457577	chr8	37887609	37888109	chr8	38005903	38006403
EIF4EBP1	9.61986	0.0313488	chr8	37887609	37888109	chr8	38006421	38006921
EIF4EBP1	11.8771	0.0115215	chr8	37887609	37888109	chr8	38041920	38042420
EIF4EBP1	17.1985	0.00101651	chr8	37887609	37888109	chr8	38068143	38068643
EIF4EBP1	9.13804	0.0386905	chr8	37887609	37888109	chr8	38084371	38084871
EIF4EBP1	8.59923	0.0488754	chr8	37887609	37888109	chr8	38085458	38085958
EIF4EBP1	8.59923	0.0488754	chr8	37887609	37888109	chr8	38087096	38087596
EIF4EBP1	56.6166	6.23e-12	chr8	37887609	37888109	chr8	38088905	38089405
EIF4EBP1	19.2587	0.000390343	chr8	37887609	37888109	chr8	38089416	38089916
EIF4EBP1	13.6504	0.00517518	chr8	37887609	37888109	chr8	38124995	38125495
EIF4EBP1	18.6438	0.000519799	chr8	37887609	37888109	chr8	38126511	38127011
EIF4EBP1	9.05347	0.0401407	chr8	37887609	37888109	chr8	38127312	38127812
EIF4EBP1	10.1365	0.024982	chr8	37887609	37888109	chr8	38216831	38217331
EIF4EBP1	12.7457	0.00779504	chr8	37887609	37888109	chr8	38268039	38268539
EIF4EBP1	14.3014	0.00384826	chr8	37887609	37888109	chr8	38320979	38321479
EIF4EBP1	16.3432	0.00150886	chr8	37887609	37888109	chr8	38325282	38325782
EIF4EBP1	10.3428	0.0228081	chr8	37887609	37888109	chr8	38368305	38368805
EIF4EBP1	10.903	0.0177958	chr8	37887609	37888109	chr8	38384803	38385303
EIF4EBP1	14.4172	0.00365021	chr8	37887609	37888109	chr8	38385930	38386430
MTDH	27.4259	8.3e-06	chr8	98656157	98656657	chr8	98226729	98227229
MTDH	19.5144	0.00034645	chr8	98656157	98656657	chr8	98227430	98227930
MTDH	34.5867	2.7e-07	chr8	98656157	98656657	chr8	98227987	98228487
MTDH	13.976	0.00446323	chr8	98656157	98656657	chr8	98236754	98237254
MTDH	21.8661	0.000115143	chr8	98656157	98656657	chr8	98268671	98269171
MTDH	29.3792	3.27e-06	chr8	98656157	98656657	chr8	98271556	98272056
MTDH	24.2046	3.82e-05	chr8	98656157	98656657	chr8	98483215	98483715
MTDH	8.97497	0.0415337	chr8	98656157	98656657	chr8	98559211	98559711
MTDH	24.0454	4.12e-05	chr8	98656157	98656657	chr8	98565564	98566064
MTDH	9.8145	0.0287838	chr8	98656157	98656657	chr8	98569019	98569519
MTDH	22.5792	8.23e-05	chr8	98656157	98656657	chr8	98572306	98572806
MTDH	12.1835	0.010041	chr8	98656157	98656657	chr8	98594698	98595198
MTDH	10.4469	0.0217832	chr8	98656157	98656657	chr8	98651990	98652490
MTDH	9.6314	0.0311908	chr8	98656157	98656657	chr8	98657297	98657797
MTDH	16.1329	0.00166237	chr8	98656157	98656657	chr8	98945286	98945786
MTDH	11.3016	0.0149023	chr8	98656157	98656657	chr8	98992289	98992789
ATAD2	9.35876	0.0351409	chr8	124428715	124429215	chr8	124021785	124022285
ATAD2	12.0532	0.0106461	chr8	124428715	124429215	chr8	124085290	124085790
ATAD2	15.5476	0.00217569	chr8	124428715	124429215	chr8	124168701	124169201
ATAD2	13.1202	0.00658138	chr8	124428715	124429215	chr8	124169271	124169771
ATAD2	12.1913	0.0100059	chr8	124428715	124429215	chr8	124170869	124171369
ATAD2	12.92	0.00720497	chr8	124428715	124429215	chr8	124172660	124173160
ATAD2	11.6637	0.012677	chr8	124428715	124429215	chr8	124173277	124173777
ATAD2	15.5394	0.00218394	chr8	124428715	124429215	chr8	124179611	124180111
ATAD2	17.7	0.000805806	chr8	124428715	124429215	chr8	124190950	124191450
ATAD2	8.80552	0.0447021	chr8	124428715	124429215	chr8	124459967	124460467
ATAD2	15.5199	0.00220357	chr8	124428715	124429215	chr8	124532502	124533002
ATAD2	16.15	0.00164933	chr8	124428715	124429215	chr8	124553196	124553696
ATAD2	23.4673	5.42e-05	chr8	124428715	124429215	chr8	124664940	124665440
SQLE	10.0545	0.0259012	chr8	126010489	126010989	chr8	125768788	125769288
SQLE	9.15053	0.0384807	chr8	126010489	126010989	chr8	125769629	125770129
SQLE	10.6845	0.0196078	chr8	126010489	126010989	chr8	125795641	125796141
SQLE	10.0545	0.0259012	chr8	126010489	126010989	chr8	125808211	125808711
SQLE	11.7598	0.012143	chr8	126010489	126010989	chr8	125820358	125820858
SQLE	13.4616	0.00563823	chr8	126010489	126010989	chr8	125821577	125822077
SQLE	10.6845	0.0196078	chr8	126010489	126010989	chr8	125841980	125842480
SQLE	9.33376	0.0355265	chr8	126010489	126010989	chr8	125863431	125863931
SQLE	11.2478	0.0152638	chr8	126010489	126010989	chr8	125870795	125871295
SQLE	11.2478	0.0152638	chr8	126010489	126010989	chr8	125900026	125900526
SQLE	27.8274	6.86e-06	chr8	126010489	126010989	chr8	125900894	125901394
SQLE	10.6845	0.0196078	chr8	126010489	126010989	chr8	125905867	125906367
SQLE	9.33376	0.0355265	chr8	126010489	126010989	chr8	125917597	125918097
SQLE	13.8256	0.00477916	chr8	126010489	126010989	chr8	125926681	125927181
SQLE	11.7598	0.012143	chr8	126010489	126010989	chr8	125928532	125929032
SQLE	13.8256	0.00477916	chr8	126010489	126010989	chr8	125936197	125936697
SQLE	12.2307	0.00983038	chr8	126010489	126010989	chr8	125940177	125940677
SQLE	9.33376	0.0355265	chr8	126010489	126010989	chr8	125942305	125942805
SQLE	19.94	0.000284002	chr8	126010489	126010989	chr8	125949163	125949663
SQLE	14.1714	0.0040832	chr8	126010489	126010989	chr8	125949667	125950167
SQLE	20.109	0.000262429	chr8	126010489	126010989	chr8	125961516	125962016
SQLE	26.2523	1.45e-05	chr8	126010489	126010989	chr8	125965899	125966399
SQLE	13.4616	0.00563823	chr8	126010489	126010989	chr8	125968182	125968682
[truncated: 5,855 more rows]

## Sheet: Table S6
Table S6: Compilation of external hematopoietic datasets
[truncated: 17 more rows]

[truncated: 1 more sheets: Table S7]
