# Supplementary material for: A genetic disorder reveals a hematopoietic stem cell regulatory network co-opted in leukemia
Source: Nat Immunol. 2022 Dec 15;24(1):69–83. doi: 10.1038/s41590-022-01370-4 (PMC9810535; doi:10.1038/s41590-022-01370-4)
Supplement: Source Data Fig. 1 — Statistical source data. [file 41590_2022_1370_MOESM4_ESM.xlsx]

## Sheet: Fig. 1c
	Bulk CD34+				LT-HSC
%Edited alleles	97	98	97		64	45	34
Mean	97.3333				47.6667
SEM	0.33				8.76

## Sheet: Fig. 1d
MECOM Δ/+	133
MECOM Δ/Δ	25
MECOM +/+	31

## Sheet: Fig. 1f
%LT-HSC	Day	AAVS1			Mean	SEM		MECOM			Mean	SEM
	2	4.35	4.62	4.26	4.41	0.108167		3.46	4.24	4.23	3.97667	0.258349
	6	0.42	0.44	0.44	0.433333	0.00666667		0.24	0.14	0.12	0.166667	0.0371184
	10	0.17	0.13	0.13	0.143333	0.0133333		0.052	0.043	0.019	0.038	0.00984886

## Sheet: Fig. 1g
		CFU-G			Mean	SEM		CFU-M			Mean	SEM
	AAVS1	11	7	9	9	1.1547		11	12	13	12	0.57735
	MECOM	19	22	25	22	1.73205		25	26	30	27	1.52753
		CFU-GM			Mean	SEM		CFU-GEMM			Mean	SEM
	AAVS1	24	19	25	22.6667	1.85592		16	15	14	15	0.57735
	MECOM	4	7	7	6	1		2	3	2	2.33333	0.333333

## Sheet: Fig. 1h
	AAVS1					Mean	SEM
Blood	58	80.8	20	67.9	62.3	57.8	10.1984
Marrow	83.5	78.2	70.5	77.3	79.4	77.78	2.10651
	MECOM								Mean	SEM
Blood	0.59	2.27	0	0.28	1.34	0	0.15	0.012	0.515778	0.263613
Marrow	31.2	40.9	3.87	7.48	11.4	0.11	0.015	0.28	11.9069	5.53082

## Sheet: Fig. 1i
		Percent unmodified					Mean	SEM		Percent modified					Mean	SEM
AAVS1	Pre	45.1								54.9
	BM	73.9	71.1	60.2	61.3	77.6	68.82	3.4565		26.1	28.9	39.8	38.7	12.4	29.18	4.97267
MECOM	Pre	19.4								80.6
	BM	92.5	95	79.9	67.2		83.65	6.40189		7.5	5	20.1	32.8		16.35	6.40189

## Sheet: Fig. 1j
	AAVS1					Mean	SEM		MECOM				Mean	SEM
Lymphoid	73.1	60.1	74.9	72.4	61.3	68.36	3.15937		68.8	57.5	77.5	54.5	64.575	5.29518
Myeloid	5.49	14.2	4.59	4.88	4.81	6.794	1.85751		3.29	6.01	3.32	5.97	4.6475	0.77516
MK	16.1	24.3	12	18.6	11.8	16.56	2.3209		6.84	27.9	4.11	8.42	11.8175	5.43423
Erythroid	4.21	15.7	10.9	4.87	2.77	7.69	2.43653		4.5	4.37	5.26	5.76	4.9725	0.327754
HSPC	20.1	19.2	16.6	21.7	31.8	21.88	2.61408		12.3	15.8	1.72	2.71	8.1325	3.49622
