# Supplementary material for: A genetic disorder reveals a hematopoietic stem cell regulatory network co-opted in leukemia
Source: Nat Immunol. 2022 Dec 15;24(1):69–83. doi: 10.1038/s41590-022-01370-4 (PMC9810535; doi:10.1038/s41590-022-01370-4)
Supplement: Source Data Fig. 2 — Statistical source data. [file 41590_2022_1370_MOESM5_ESM.xlsx]

## Sheet: Fig. 2c
Number of cells in HSC cluster
AAVS1			MECOM
1880	2086		700	985

## Sheet: Fig. 2e
Number of cells with HSC signature
AAVS1			MECOM
1984	1699		971	690
