# Supplementary material for: A genetic disorder reveals a hematopoietic stem cell regulatory network co-opted in leukemia
Source: Nat Immunol. 2022 Dec 15;24(1):69–83. doi: 10.1038/s41590-022-01370-4 (PMC9810535; doi:10.1038/s41590-022-01370-4)
Supplement: Source Data Fig. 4 — Statistical source data. [file 41590_2022_1370_MOESM6_ESM.xlsx]

## Sheet: Fig. 4b
Log2(MECOM expression)
AAVS1			Mean	SEM
6.26246	6.51514	6.05136	6.276	0.1341
MECOM
6.08512	5.10059	5.69833	5.628	0.2864
Rescue
11.7335	12.0744	12.228	12.01	0.1461

## Sheet: Fig. 4c
Percent LT-HSC
AAVS1			Mean	SEM
1.21	1.04	0.95	1.067	0.07623
MECOM
0.51	0.66	0.7	0.6233	0.05783
Rescue
1.6	1.73	2.18	1.837	0.1757

## Sheet: Fig. 4d
Number of LT-HSC
	AAVS1			Mean	SEM
Day 4	4770	4820	3100	4230	565.184
Day 8	6580	3670	5020	5090	840.773
	MECOM
Day 4	3360	6820	4010	4730	1061.71
Day 8	3140	1370	1000	1836.67	660.362
	Rescue
Day 4	1970	2760	1960	2230	265.016
Day 8	8960	11100	8200	9420	868.178

## Sheet: Fig. 4e
GFP
AAVS1			Mean	SEM
0.802131	0.792188	0.7728	0.789	0.008612
MECOM
0.769231	0.743662	0.744589	0.7525	0.008373
Rescue
1.26647	1.23522	1.23382	1.245	0.01066

## Sheet: Fig. 4f
	CFU-G			Mean	SEM			CFU-M			Mean	SEM
AAVS1	12	13	17	14	1.52753		AAVS1	15	16	17	16	0.57735
MECOM	15	23	20	19.3333	2.33333		MECOM	13	14	18	15	1.52753
Rescue	19	16	18	17.6667	0.881917		Rescue	14	14	24	17.3333	3.33333
	CFU-GM			Mean	SEM			CFU-GEMM			Mean	SEM
AAVS1	3	7	6	5.33333	1.20185		AAVS1	6	4	3	4.33333	0.881917
MECOM	2	2	4	2.66667	0.666667		MECOM	2	1	1	1.33333	0.333333
Rescue	5	7	5	5.66667	0.666667		Rescue	5	6	5	5.33333	0.333333

## Sheet: Fig. 4g
Log2(MECOM-AAVS)
Random genes	MECOM down genes
-0.531744	-0.737111
0.367905	-0.736837
-0.133872	-0.700033
-0.857499	-0.699828
0.317702	-0.682049
0.475941	-0.642188
-0.195986	-0.63161
0.368244	-0.599507
0.065613	-0.591377
-0.0830266	-0.579513
-0.468179	-0.521634
-0.232773	-0.509991
1.07099	-0.488677
0.0472269	-0.476861
-1.26349	-0.468965
0.264305	-0.458795
0.01321	-0.451131
-1.96483	-0.446569
-0.180098	-0.436336
0.260507	-0.436244
0.330083	-0.425374
-0.268085	-0.42356
-0.351154	-0.422554
-0.091366	-0.403114
0.38983	-0.402962
0.0437542	-0.391764
-0.311798	-0.390699
-0.86326	-0.381872
0.351612	-0.37907
0.0379234	-0.359644
-0.376713	-0.359229
-0.644962	-0.349662
-0.122124	-0.347562
0.514558	-0.343403
-0.364466	-0.333211
-0.361272	-0.332612
0.042893	-0.332084
-0.0760135	-0.326452
-0.150537	-0.323304
0.0829075	-0.316324
-0.869706	-0.309407
-0.0096753	-0.303207
1.92302	-0.300801
-0.133287	-0.299672
0.709331	-0.294455
0.372992	-0.288365
0.139729	-0.28362
0.6588	-0.280377
-0.113825	-0.273783
0.59573	-0.267428
0.434413	-0.267394
-0.252339	-0.259349
0.0450475	-0.2521
-0.020058	-0.251742
-0.157113	-0.245304
-0.0505304	-0.241966
0.0701711	-0.239374
-1.03395	-0.231582
-1.16513	-0.230274
0.504522	-0.229977
0.372992	-0.223892
-0.353888	-0.218862
-0.417012	-0.214922
-0.266773	-0.212828
-0.223309	-0.211809
0.273577	-0.21084
-0.263455	-0.208454
-0.146481	-0.206664
0.0296314	-0.20608
-0.285604	-0.20487
0.145242	-0.204443
0.0139983	-0.200588
0.194088	-0.199308
-0.659799	-0.197612
0.286255	-0.196971
0.171857	-0.193798
-0.432114	-0.192033
-0.429249	-0.190409
0.0950806	-0.190392
0.527725	-0.186976
0.0455507	-0.186086
0.171317	-0.184455
-0.107183	-0.183748
0.51928	-0.183343
-0.201785	-0.183093
0.0351351	-0.182863
0.110614	-0.177834
-0.164439	-0.176624
-0.564441	-0.176557
-1.23175	-0.172773
-0.15338	-0.172501
0.894031	-0.171464
0.118033	-0.17105
-1.46192	-0.170929
-1.29595	-0.16962
0.184945	-0.166927
0.668945	-0.165469
-0.101459	-0.163979
0.151226	-0.163894
0.108977	-0.163049
0.111999	-0.162194
-0.0926649	-0.158894
-0.301299	-0.156576
0.920532	-0.156312
-0.810811	-0.155357
0.148323	-0.15438
-0.769377	-0.154204
0.152818	-0.148731
-0.140871	-0.148167
-0.935075	-0.148113
0.0182599	-0.147232
-0.351943	-0.144538
-0.527355	-0.139222
0.158573	-0.138053
0.383339	-0.133714
0.109628	-0.132172
-1.01506	-0.130912
0.038438	-0.127698
0.0117832	-0.123018
-0.331616	-0.122474
0.451614	-0.121325
-0.91127	-0.120386
-0.284305	-0.119688
-0.335188	-0.119525
-0.418245	-0.117892
0.123602	-0.117436
-0.238908	-0.116716
0.383339	-0.116654
-0.105616	-0.116598
-1.07273	-0.115723
0.00253527	-0.114483
0.0118604	-0.114454
-1.03314	-0.109443
0.857118	-0.107485
-0.644123	-0.10485
-0.109349	-0.104489
0.129485	-0.104022
0.408384	-0.102896
0.25906	-0.0998655
-0.157812	-0.0973201
0.00892869	-0.0959833
-0.26198	-0.0957737
-0.0517338	-0.095202
0.0833608	-0.0920841
0.154224	-0.0891546
0.685909	-0.0888035
-0.219618	-0.0865059
0.926235	-0.0852647
0.383339	-0.0849266
-0.432114	-0.0840861
0.504987	-0.0794416
0.177681	-0.0768182
0.170647	-0.0746442
-0.126535	-0.0741405
0.938764	-0.0733061
0.526809	-0.071119
0.411799	-0.0679808
0.191532	-0.0671139
-0.458905	-0.063475
-0.38604	-0.0619848
0.367817	-0.061495
0.302987	-0.0610716
0.037396	-0.0595567
0.0806186	-0.0589707
0.0505844	-0.0588973
0.895013	-0.0577097
-0.881123	-0.0562875
-0.104095	-0.0535732
-0.389298	-0.0535094
-0.0748808	-0.0523555
0.143592	-0.0517183
-0.142361	-0.0479437
0.756925	-0.0478967
-0.427472	-0.0463135
0.935891	-0.0460762
0.117742	-0.0447946
-0.269373	-0.0426806
0.138622	-0.0423457
-0.493803	-0.042054
-0.120395	-0.0420467
-0.652755	-0.0399016
-0.102907	-0.0394836
0.273558	-0.0386958
0.223448	-0.0371164
0.38983	-0.035071
0.176182	-0.0341825
-0.314283	-0.0314002
0.150648	-0.0306801
-0.186855	-0.0305678
-0.0928553	-0.0304636
0.110999	-0.0298041
-0.432114	-0.0258997
1.34116	-0.0249761
0.145905	-0.0232674
-0.123901	-0.020295
0.0416285	-0.020045
0.916214	-0.0191182
0.0590218	-0.0185746
-0.78769	-0.0178707
-0.0190678	-0.0162485
0.161342	-0.014512
0.865304	-0.0135506
0.533738	-0.0125606
-0.0397793	-0.0123669
0.527862	-0.0112226
0.381585	-0.0079832
0.349017	-0.0074901
0.122326	-0.0052166
0.444701	-0.0047847
0.0283743	-0.0045647
0.38983	-0.0004374
-0.0467988	0.00513925
0.00816978	0.00639268
0.38983	0.00759579
-0.113094	0.00979978
0.339753	0.0119723
0.318108	0.0134042
0.0314763	0.0137545
0.0955967	0.0140534
0.287797	0.0150986
-0.0512589	0.0154758
0.10718	0.016535
0.318799	0.0169302
0.68282	0.017218
-0.0865194	0.0173323
0.34078	0.0174547
1.55885	0.0213826
0.160882	0.0236678
0.27323	0.0237493
-0.0591223	0.0253508
0.354401	0.0256874
0.270055	0.0284836
-0.112582	0.0285115
0.383339	0.0292528
0.177834	0.032613
0.604622	0.0335909
0.0771391	0.034284
-0.294235	0.037291
-0.78769	0.0389571
0.217066	0.0403064
0.770874	0.040663
-0.482528	0.0411728
-0.0620815	0.0428642
-0.691722	0.0447859
-0.106111	0.0467122
0.251621	0.0487387
0.691174	0.0510112
-0.78769	0.052777
-0.0487437	0.0543481
0.126421	0.0549565
-0.181564	0.0560586
0.541039	0.0568099
0.277074	0.0626171
0.243269	0.0638364
-0.393551	0.0677041
0.372992	0.0689515
0.982985	0.0712579
0.0800432	0.0749262
-0.641543	0.0754642
-0.0480787	0.0769675
0.598406	0.0809912
0.114296	0.0832001
-0.130637	0.0843755
1.86431	0.0899381
-0.4428	0.0910808
-0.66694	0.0933039
-0.0764572	0.0953
-0.409216	0.0977828
0.439923	0.100186
0.122276	0.102574
-0.0289909	0.105862
-0.323841	0.106288
-0.0911686	0.108084
0.0213047	0.109164
-0.0604243	0.110008
0.95601	0.112083
-0.51219	0.113696
0.552013	0.115021
-0.295047	0.117292
-0.0306803	0.118331
-0.784815	0.119636
0.266892	0.126071
0.202669	0.140871
0.274825	0.161741
0.0383674	0.175718
-0.546696	0.176545
-1.28122	0.190745
-0.414698	0.19377
0.226757	0.197676
-0.0620815	0.209628
-0.081739	0.211581
0.372992	0.212058
0.383339	0.214245
0.181108	0.225192
1.22002	0.236133
0.252126	0.256879
0.372992	0.269201
-0.412266	0.270281
-0.339173	0.303616
-0.0056319	0.316054
0.921763	0.337259
0.339058	0.366083
-0.0115921	0.394482
0.0926996	0.47235
-0.016892
0.159692
-0.308012
0.307714
0.601196
0.38983
0.211028
-0.747554
-0.661507
0.193414
-0.515549
-0.967186
-1.07273
-0.310647
-0.600297
0.705488
0.233937
-0.567556
0.373073
-0.0572818
0.226599
-0.181877
1.06782
-0.0585852
0.0438131
0.0682827
-0.295324
0.326581
0.138547
0.373508
0.0725849
0.347021
0.691174
-0.0019558
-0.0059121
0.162043
-0.478953
0.264305
-0.461632
0.173512
1.49708
-0.0736516
-0.0427676
-0.0324628
0.107891
-0.894569

## Sheet: Fig. 4i
Log2(Rescue-MECOM)
Random genes	MECOM down genes
-1.01556	6.31919
-0.238872	0.879798
0.582355	0.758135
0.765982	0.642358
0.165802	0.639316
0.121168	0.623834
-0.0027362	0.594881
0.489674	0.576638
-0.205674	0.54966
-0.484455	0.540923
-0.31305	0.53809
-0.705805	0.536304
-0.0122461	0.529538
-0.0649306	0.522283
-0.298813	0.517264
-0.410382	0.512503
0.0970945	0.502754
0.267041	0.490739
-0.75444	0.478456
-0.1561	0.471626
-0.405185	0.470281
0.0931492	0.465649
-0.0998666	0.463624
-0.12516	0.451157
0.0388543	0.448025
-0.836067	0.445898
0.102175	0.444001
-1.30198	0.439893
0.343252	0.437785
0.0348019	0.426739
0.822315	0.42564
0.722652	0.395185
-0.30681	0.388504
0.0694869	0.38295
0.740662	0.377276
-0.091436	0.374632
0.0186159	0.363424
-0.815982	0.361077
0.0349476	0.360155
-0.0199354	0.357827
-0.187491	0.357485
0.116147	0.355757
-0.945616	0.35254
-0.0336694	0.349329
0.526717	0.348303
3.20945	0.343825
0.158282	0.339851
0.344075	0.334863
0.171619	0.328964
-0.15223	0.321431
-0.0535063	0.318359
-0.298558	0.311139
-0.253491	0.307982
0.207925	0.303916
0.0406275	0.29861
-0.438023	0.295475
-1.01749	0.292142
0.283018	0.291966
0.0774202	0.289296
0.151763	0.284469
0.317985	0.280466
0.0266426	0.272961
0.70736	0.272161
1.06418	0.271529
0.0221382	0.266779
-1.31123	0.266074
0.100358	0.264958
-0.166044	0.262146
-0.112797	0.259754
-0.20431	0.254889
0.171104	0.252372
-0.753897	0.250179
0.96257	0.249954
-0.865736	0.242413
-0.0493754	0.237645
-0.461989	0.234481
-0.0248184	0.231513
-0.652219	0.230728
-0.0160203	0.22914
0.283018	0.22633
0.283018	0.222062
0.146073	0.216012
-0.326131	0.214571
-0.39982	0.214307
0.847243	0.210314
1.11415	0.207573
-0.0177859	0.206058
-0.837743	0.205097
1.45935	0.203462
-0.232847	0.20066
-0.203688	0.196558
-0.197645	0.189988
0.033723	0.189708
0.126448	0.1893
-0.190026	0.182394
-0.5449	0.178502
0.121297	0.172836
-1.38978	0.167448
0.321849	0.165803
0.582355	0.165676
0.3057	0.165053
-0.876659	0.163045
0.138844	0.160467
-0.224408	0.156678
-0.49648	0.155735
0.129155	0.154983
-0.555661	0.153177
-0.0720414	0.149372
0.124043	0.148069
0.0337566	0.147519
-0.969737	0.144076
0.0229157	0.141636
-0.0939973	0.136469
-0.743685	0.136348
-0.872891	0.132755
0.119716	0.131766
-0.726832	0.130965
0.522391	0.130101
0.425648	0.126705
0.0349233	0.122182
-0.261179	0.122131
-1.08145	0.121369
-0.419435	0.118181
-0.119885	0.118069
0.187397	0.112111
-0.0847272	0.111744
0.51481	0.105229
-0.219947	0.104708
0.155609	0.0988786
0.17892	0.0985794
-0.0297487	0.0970618
0.20594	0.0943451
-0.0401565	0.0942031
-0.523424	0.0938851
0.369343	0.0884288
0.973141	0.0839693
0.051579	0.0821478
0.350909	0.079189
0.265932	0.0788071
1.27666	0.0765104
-0.0917098	0.0751633
-0.0921376	0.0722617
0.232197	0.0709369
0.519517	0.0706702
0.393019	0.0679941
0.283018	0.0659917
-0.134736	0.0655335
0.605419	0.0627129
-0.129183	0.0491113
0.226904	0.0457288
-0.571072	0.0440717
0.104865	0.0429158
-0.607444	0.0403518
-0.118425	0.0399183
-1.37233	0.0394693
-2.65356	0.0390471
0.438865	0.038439
1.01947	0.0368182
-0.898427	0.0357662
0.253503	0.031025
0.356768	0.0304108
-1.86653	0.0276094
0.0491113	0.0261063
0.14326	0.0249354
0.549924	0.0212871
0.642571	0.0202529
0.328887	0.0197494
-1.01	0.0134856
1.11472	0.0100634
0.485141	0.00929192
0.449461	0.00384954
-0.403537	0.00344876
-1.13708	0.00332228
0.218453	0.00027064
0.388377	-0.0004533
-0.0927631	-0.0011314
0.349235	-0.0016311
0.58352	-0.0022902
0.227905	-0.0028946
0.393019	-0.0041875
0.377432	-0.004553
-1.10819	-0.0064275
-0.0826636	-0.0083184
-0.0568756	-0.0091257
-0.408124	-0.0136629
0.00907339	-0.0155088
-0.701644	-0.0156449
-0.17335	-0.0187565
-0.903227	-0.0196853
0.260078	-0.0202507
-1.79666	-0.0206638
-0.569066	-0.0234557
-0.091436	-0.02503
-0.494562	-0.0253042
0.140264	-0.0295076
0.540923	-0.0378713
-0.843535	-0.0392652
0.672373	-0.0481095
-0.113158	-0.0492664
-0.516722	-0.0508643
0.323898	-0.0544305
0.473953	-0.0554829
-0.0830079	-0.0568756
0.225885	-0.062162
0.175322	-0.0645828
0.304679	-0.0649245
-0.49807	-0.0650609
0.406285	-0.0731775
-0.100891	-0.0744819
0.578682	-0.074618
0.34465	-0.0762191
0.435928	-0.0786638
0.090932	-0.0841854
-0.136813	-0.0900698
-0.25125	-0.090658
-1.13323	-0.0912719
-0.597558	-0.0954225
0.823084	-0.103054
-0.315404	-0.112428
-0.87378	-0.113824
-0.226326	-0.11487
-0.131525	-0.12125
0.393019	-0.1221
0.356768	-0.124628
0.175584	-0.126136
0.128567	-0.127904
0.873814	-0.134204
0.409607	-0.135123
-0.116817	-0.13554
-0.454084	-0.135868
-0.440712	-0.136911
0.386532	-0.13751
-0.484455	-0.139545
-0.43589	-0.139885
-0.705081	-0.153839
0.041338	-0.156718
0.0694869	-0.157
1.21388	-0.165129
0.0844808	-0.165518
-0.560988	-0.165644
0.47926	-0.171192
0.410217	-0.172731
-0.0883439	-0.179448
-0.859334	-0.187513
-1.12991	-0.189573
-0.724495	-0.195848
0.146825	-0.198462
0.856332	-0.207045
-0.0208258	-0.207512
0.132752	-0.210608
-0.0007614	-0.211125
-1.00665	-0.214021
-0.200793	-0.21822
-0.148372	-0.223403
-0.977352	-0.223901
0.348072	-0.226026
0.419432	-0.228605
-0.242912	-0.231311
-1.59077	-0.237411
-0.303564	-0.24593
-0.484455	-0.250212
0.181822	-0.259197
-0.59175	-0.264127
0.158116	-0.277101
-0.126912	-0.284278
-0.032435	-0.289874
-0.223165	-0.29799
0.305468	-0.304135
0.160013	-0.305105
-0.096598	-0.307546
0.328161	-0.308517
-0.843535	-0.309495
-0.467295	-0.316994
-0.492874	-0.327055
0.161908	-0.346754
-0.184174	-0.371094
-0.320529	-0.372821
0.141306	-0.377504
-0.535194	-0.382832
-0.149425	-0.395917
-0.843535	-0.397838
-0.267633	-0.408668
-0.521917	-0.41554
0.50556	-0.442265
-0.0455416	-0.467458
-0.0265956	-0.497644
0.141793	-0.524046
0.048903	-0.525798
0.0575598	-0.539715
-0.409541	-0.547506
-0.952619	-0.547535
0.391724	-0.566675
-0.159711	-0.591146
0.345841	-0.601253
-0.198914	-0.631356
-0.145543	-0.646632
0.0158495	-0.647753
0.286344	-0.68483
-1.03572	-0.708173
0.920036	-0.736264
0.0404302	-0.743913
-0.0903095	-0.777509
-0.468038	-0.967681
-0.515092	-1.02104
0.315255
0.211827
-0.614909
0.822144
-0.242088
0.345092
-0.35524
-0.0183399
-0.663591
0.701572
-0.666135
-0.168481
-0.0174268
0.571617
0.370881
0.0685286
0.301602
0.154983
-1.13323
-0.0167623
-0.82211
0.722652
0.49243
0.165584
0.402913
0.100381
0.281263
0.109788
-0.134852
-0.0369001
0.392147
-0.824118
-0.0807762
-0.462355
-0.857234
0.0218597
-1.1419
-0.117718
0.300592
-0.229257
-1.19951
0.234427
1.14716
-0.0153616
0.126068
0.277405
