# Supplementary material for: A genetic disorder reveals a hematopoietic stem cell regulatory network co-opted in leukemia
Source: Nat Immunol. 2022 Dec 15;24(1):69–83. doi: 10.1038/s41590-022-01370-4 (PMC9810535; doi:10.1038/s41590-022-01370-4)
Supplement: Source Data Fig. 6 — Statistical source data. [file 41590_2022_1370_MOESM7_ESM.xlsx]

## Sheet: Fig. 6i
%LT-HSC	AAVS1			Mean	SEM		CTCF			Mean	SEM
	1.27	0.89	1.36	1.173	0.144		1.29	1.33	1.5	1.373	0.06438
	MECOM			Mean	SEM		MECOM+CTCF			Mean	SEM
	0.29	0.37	0.24	0.3	0.03786		1.15	0.68	0.88	0.9033	0.1362
