# Supplementary material for: A genetic disorder reveals a hematopoietic stem cell regulatory network co-opted in leukemia
Source: Nat Immunol. 2022 Dec 15;24(1):69–83. doi: 10.1038/s41590-022-01370-4 (PMC9810535; doi:10.1038/s41590-022-01370-4)
Supplement: Source Data Fig. 8 — Statistical source data. [file 41590_2022_1370_MOESM8_ESM.xlsx]

## Sheet: Fig. 8c
%Edited alleles	MECOM						Mean	SEM
	55	62	64	67	69	70	64.5	2.262

## Sheet: Fig. 8d
Log2(RPKM)	AAVS1			Mean	SEM		MECOM			Mean	SEM
	7.58776	7.65157	7.38226	7.541	0.08125		5.71768	5.6593	5.3295	5.569	0.1208

## Sheet: Fig. 8e
%CD34+	Day	Progenitor			Mean	SEM		Mature			Mean	SEM		Intermediate			Mean	SEM
AAVS1	2	27.3	25.2	23.7	25.4	1.04403		11.8	13.1	11.9	12.2667	0.417665		60.4	60.8	64	61.7333	1.1392
	5	21.6	19.3	18.5	19.8	0.929157		17.1	16	16.6	16.5667	0.31798		61.3	64.7	64.9	63.6333	1.16809
MECOM	2	21.3	21.1	20.3	20.9	0.305505		28.9	33.4	29.4	30.5667	1.424		49.5	44.9	50	48.1333	1.6231
	5	0.36	0.52	0.5	0.46	0.0503322		16.2	21.5	24.4	20.7	2.40069		83.44	77.98	75.1	78.84	2.44565

## Sheet: Fig. 8i
	AAVS1			Mean	SEM		MECOM			Mean	SEM
%CD34	24.8	22.7	14.5	20.6667	3.14236		1.36	2.63	1.29	1.76	0.435469
	CTCF						MECOM+CTCF
%CD34	28.4	27.1	26.8	27.4333	0.491031		4.09	6.74	6.93	5.92	0.916642
