# Supplementary material for: A genetic disorder reveals a hematopoietic stem cell regulatory network co-opted in leukemia
Source: Nat Immunol. 2022 Dec 15;24(1):69–83. doi: 10.1038/s41590-022-01370-4 (PMC9810535; doi:10.1038/s41590-022-01370-4)
Supplement: Source Data Extended Data Fig. 1 — Statistical source data. [file 41590_2022_1370_MOESM9_ESM.xlsx]

## Sheet: Ext Data Fig. 1c
	Indel frequency			Mean	SEM		%LT-HSC			Mean	SEM
AAVS1	81	80	81	80.6667	0.333333		0.95	0.89	0.88	0.906667	0.0218581
sg8	91	94	86	90.3333	2.33333		0.17	0.13	0.22	0.173333	0.0260342
sg2	36	38	40	38	1.1547		0.51	0.49	0.42	0.473333	0.0272845
sg5	93	89	94	92	1.52753		0.14	0.23	0.18	0.183333	0.0260342
sg7	28	26	25	26.3333	0.881917		0.38	0.5	0.48	0.453333	0.0371184

## Sheet: Ext Data Fig. 1d
% Editing	NGS	Sanger
293_sg5	35.4957	32.23
k562_sg5	52.7	59.6447
293_sg8	49.54	46.798
293_sg8	65.6	62.9183
R56_A522 pre	54.9466	37
R56_A522 2mo	62.8584	60
R56_A522 3mo	39.8153	39
R56_A522 4mo	30.9439	28
R56_A522 BM	26.0471	29

## Sheet: Ext Data Fig. 1e
%Edited alleles	DNA			Mean	SEM		mRNA			Mean	SEM
	95	96	96	95.6667	0.333333		89	90	94	91	1.52753

## Sheet: Ext Data Fig. 1f
		AAVS1			Mean	SEM		MECOM									Mean	SEM
	day 4	1.15	1.09	0.8	1.01333	0.108064		0.86	1.11	0.89	0.41	0.63	0.68	1.29	0.66	0.73	0.806667	0.0887725
	day 5	1.07	1	0.93	1	0.0404145		0.5	0.61	0.77	0.47	0.59	0.82	0.61	0.84	0.65	0.651111	0.044267
	day 6	1.01	1	1	1.00333	0.00333333		0.62	0.67	0.54	0.68	0.83	0.69	0.52	0.43	0.59	0.618889	0.0388174
	day 7	1.01	1.12	0.88	1.00333	0.0693622		0.51	0.67	0.63	0.5	0.53	0.44	0.33	0.52	0.47	0.511111	0.0332267
	day 8	1.05	0.85	1.12	1.00667	0.0808977		0.46	0.59	0.54	0.74	0.7	0.73	0.68	0.73	0.45	0.624444	0.0391263

## Sheet: Ext Data Fig. 1g
MECOM expression		Bulk CD34			Mean	SEM		LT-HSC			Mean	SEM
	AAVS1	0.89	1.05	1.07	1.00333	0.05696		10.06	7.16	9.23	8.81667	0.86229
	MECOM	0.32	0.47	0.32	0.37	0.05		4.35	3.49	3.39	3.74333	0.304704

## Sheet: Ext Data Fig. 1h
Number of LT-HSC	0nM UM171		35nM UM171
d0	1155	1155	1155	1155
d2	1119	1633	2090	1434
d4	1035	956	5085	3823

## Sheet: Ext Data Fig. 1i
Normalized count		AAVS1			Mean	SEM		MECOM			Mean	SEM
	Day 2	1	1	1	1	0		1	1	1	1	0
	Day 3	0.825	0.7125	0.5625	0.7	0.0760345		1.2	0.9375	0.975	1.0375	0.081968
	Day 4	1.5	1.5625	1.5625	1.54167	0.0208333		3.125	2.75	2.875	2.91667	0.11024
	Day 5	4.55	4.3875	4.11667	4.35139	0.126389		9.20833	7.04167	8.125	8.125	0.625463

## Sheet: Ext Data Fig. 1j
Cell cycle status		G0/G1			Mean	SEM		S			Mean	SEM		G2			Mean	SEM
	AAVS1 bulk	49.4	49.5	50.6	49.8333	0.384419		43.2	44.3	42.3	43.2667	0.578312		7.4	6.2	7.1	6.9	0.360555
	MECOM bulk	46.5	46.3	47.8	46.8667	0.470225		45.5	46.4	45.3	45.7333	0.338296		8	7.3	6.9	7.4	0.321455
	AAVS1 progenitors	92.2	88.9	77	86.0333	4.61603		3.1	5.4	7.8	5.43333	1.35688		4.7	5.6	15.2	8.5	3.36006
	MECOM progenitors	87.1	80.7	93	86.9333	3.55168		6	7	2.8	5.26667	1.26667		7	12.2	4.2	7.8	2.34379

## Sheet: Ext Data Fig. 1k
Cell cycle signatures from single cell RNA seq		G0	G2/M	G1/S
	AAVS1	72.7	23.9	3.4
	MECOM	74.2	22.7	3.1

## Sheet: Ext Data Fig. 1l
	AAVS1			Mean	SEM		MECOM			Mean	SEM
Replication index	4.11	4.77	4.53	4.47	0.192873		4.84	5.13	5.28	5.08333	0.129142

[truncated: 4 more sheets: Ext Data Fig. 1m, Ext Data Fig. 1n, Extended Data Fig. 1q, Extended Data Fig. 1r]
