# Supplementary material for: A genetic disorder reveals a hematopoietic stem cell regulatory network co-opted in leukemia
Source: Nat Immunol. 2022 Dec 15;24(1):69–83. doi: 10.1038/s41590-022-01370-4 (PMC9810535; doi:10.1038/s41590-022-01370-4)
Supplement: Source Data Extended Data Fig. 2 — Statistical source data. [file 41590_2022_1370_MOESM10_ESM.xlsx]

## Sheet: Ext Data Fig. 2a
Number of cells	AAVS1		MECOM
HSC	1880	2086	700	985
Cycling MPP	2964	3976	2409	4279
Cycling MEMP	41	59	5	9
MEP	204	334	79	88
MEMP	96	127	32	36
CMP	223	321	869	1057
Macrophage	19	27	27	45
Mast cell	2062	3937	4107	4203
Early erythroid	111	221	195	244
Early megakaryocyte	246	389	174	203
Eo/baso	13	39	28	47

## Sheet: Ext Data Fig. 2c
Number of cells in each cluster	AAVS1	MECOM
CMP	544	1926
Cycling_MEMP	100	14
Cycling_MPP	6940	6688
Erythroid	332	439
Mega	635	377
Eos/baso	52	75
HSC	3966	1685
Macrophage	46	72
Mast cell	5999	8310
MEMP	223	68
MEP	538	167
Total	19375	19821

## Sheet: Ext Data Fig. 2d
HSC signature	Low	Mid	High
AAVS1	46.42	34.57	19.01
MECOM	59.61	32.01	8.38
