# Supplementary material for: A genetic disorder reveals a hematopoietic stem cell regulatory network co-opted in leukemia
Source: Nat Immunol. 2022 Dec 15;24(1):69–83. doi: 10.1038/s41590-022-01370-4 (PMC9810535; doi:10.1038/s41590-022-01370-4)
Supplement: Source Data Extended Data Fig. 3 — Statistical source data. [file 41590_2022_1370_MOESM11_ESM.xlsx]

## Sheet: Ext Data Fig. 3f
Enrichment of MECOM network genes in each cell cluster
	NES	p-val
HSC	-2.23	3
Cycling MPP	-1.89	2.9
CMP	-1.4	1.38722
Early Eryth	-1.4	1.04096
Cycling MEMP	0	0
Early MK	-1.9	3.1
Eo/Baso	-0.1	0
Macrophage	-0.1	0
Mast cell	-1.69	3
MEMP	-0.12	0
MEP	-0.81	0.142065
HSC	1.8	3.1
Cycling MPP	1.72	3.05
CMP	1.99	3
Early Eryth	2.06	3.05
Cycling MEMP	0.05	0
Early MK	1.87	2.95
Eo/Baso	0.12	0
Macrophage	0.1	0
Mast cell	1.79	2.95
MEMP	1.96	2.52288
MEP	1.31	1.08092
