# Supplementary material for: A genetic disorder reveals a hematopoietic stem cell regulatory network co-opted in leukemia
Source: Nat Immunol. 2022 Dec 15;24(1):69–83. doi: 10.1038/s41590-022-01370-4 (PMC9810535; doi:10.1038/s41590-022-01370-4)
Supplement: Source Data Extended Data Fig. 4 — Statistical source data. [file 41590_2022_1370_MOESM12_ESM.xlsx]

## Sheet: Ext Data Fig. 4b
MECOM editing of gDNA or virally integrated cDNA
gDNA			Mean	SEM		non-wobble			Mean	SEM		wobble			Mean	SEM
82	88	86	85.33	1.764		7	20	3	10	5.132		0	0	0	0	0

## Sheet: Ext Data Fig. 4d
Cell number	AAVS1			Mean	SEM		MECOM			Mean	SEM		Rescue			Mean	SEM
day 4	75	75	67.5	72.5	2.5		57.5	86.5	65	69.6667	8.69067		60	66.5	60	62.1667	2.16667
day 8	273	277.5	288	279.5	4.4441		345	345	381	357	12		306	369	387	354	24.5561

## Sheet: Ext Data Fig. 4e
	AAVS1		Mean	SEM	MECOM		Mean	SEM
GFP	0.31	0.42	0.365	0.055	0.11	0.12	0.115	0.005
MDS	0.057	0.21	0.1335	0.0765	0.086	0.035	0.0605	0.0255
EVI1	0.69	0.76	0.725	0.035	0.46	0.58	0.52	0.06
MECOM	0.89	0.64	0.765	0.125	1.46	0.87	1.165	0.295
