# Supplementary material for: A genetic disorder reveals a hematopoietic stem cell regulatory network co-opted in leukemia
Source: Nat Immunol. 2022 Dec 15;24(1):69–83. doi: 10.1038/s41590-022-01370-4 (PMC9810535; doi:10.1038/s41590-022-01370-4)
Supplement: Source Data Extended Data Fig. 6 — Statistical source data. [file 41590_2022_1370_MOESM13_ESM.xlsx]

## Sheet: Ext Data Fig. 6g
	sgMECOM			Mean	SEM		sgCTCF			Mean	SEM		sgMECOM+sgCTCF			Mean	SEM
MECOM	94	93	90	92.3333	1.20185								92	93	95	93.3333	0.881917
CTCF							58	60	62	60	1.1547		61	65	65	63.6667	1.33333
