# Supplementary material for: A genetic disorder reveals a hematopoietic stem cell regulatory network co-opted in leukemia
Source: Nat Immunol. 2022 Dec 15;24(1):69–83. doi: 10.1038/s41590-022-01370-4 (PMC9810535; doi:10.1038/s41590-022-01370-4)
Supplement: Source Data Extended Data Fig. 7 — Statistical source data. [file 41590_2022_1370_MOESM14_ESM.xlsx]

## Sheet: Ext Data Fig. 7e
	Enrichment	Depletion	None
Adverse	48	23	29
Intermediate	32	22	46
Favorable	13	27	60
	Enrichment	Depletion	None
LSC17 high	50.5	8.5	41
LSC17 low	16.7	35	48.3

## Sheet: Ext Data Fig. 7f
	Enrichment	Depletion	None
Adverse	51	40	9
Intermediate	31	60	9
Favorable	31	53	16
	Enrichment	Depletion	None
LSC17 high	55	36	9
LSC17 low	25	60	15
