# Supplementary material for: A genetic disorder reveals a hematopoietic stem cell regulatory network co-opted in leukemia
Source: Nat Immunol. 2022 Dec 15;24(1):69–83. doi: 10.1038/s41590-022-01370-4 (PMC9810535; doi:10.1038/s41590-022-01370-4)
Supplement: Source Data Extended Data Fig. 8 — Statistical source data. [file 41590_2022_1370_MOESM15_ESM.xlsx]

## Sheet: Ext Data Fig. 8e
% Edited alleles	MECOM			Mean	SEM		AAVS1
Day 2	62	62	61	61.6667	0.333333		70
Day 5	85	86	88	86.3333	0.881917		68
Day 9	90	92	92	91.3333	0.666667		72

## Sheet: Ext Data Fig. 8f
Log2(MECOM-AAVS1)
Random genes	MECOM down genes	MECOM up genes
2.01723	-2.51575	3.49076
1.74554	-2.01295	3.48681
1.62546	-1.96636	2.20999
1.50699	-1.9205	2.11098
1.44649	-1.89992	2.06086
1.2947	-1.83743	2.00977
1.23894	-1.79765	1.51935
1.23665	-1.70223	1.48877
1.1839	-1.6678	1.48537
1.153	-1.61496	1.37746
1.12973	-1.60627	1.33837
1.11743	-1.59085	1.33734
1.07451	-1.52077	1.30335
1.01678	-1.46867	1.19544
1.01248	-1.44649	1.18711
0.963689	-1.4409	1.08261
0.942229	-1.43005	1.05029
0.935034	-1.42377	1.04065
0.929743	-1.38615	1.03571
0.929743	-1.37168	1.00425
0.920714	-1.35831	0.976856
0.894497	-1.35059	0.970609
0.855697	-1.29893	0.949334
0.854861	-1.281	0.945902
0.854535	-1.27807	0.929459
0.854535	-1.261	0.923739
0.848728	-1.25807	0.902949
0.82783	-1.25649	0.852019
0.82783	-1.25581	0.848814
0.805399	-1.2263	0.848216
0.792056	-1.2099	0.843448
0.791669	-1.18051	0.842144
0.790429	-1.17774	0.828223
0.78829	-1.12801	0.809934
0.746961	-1.12746	0.786724
0.746961	-1.12573	0.779472
0.739664	-1.12349	0.761679
0.736379	-1.08828	0.733214
0.73231	-1.06665	0.723976
0.725461	-1.01875	0.721186
0.72404	-1.00945	0.711555
0.713605	-0.996163	0.701991
0.71351	-0.988759	0.687066
0.709848	-0.961798	0.667069
0.709447	-0.959798	0.656012
0.708471	-0.876951	0.654925
0.699814	-0.875441	0.643843
0.685824	-0.857403	0.63567
0.665979	-0.847982	0.633346
0.661748	-0.834583	0.630973
0.637191	-0.832823	0.623627
0.634548	-0.820809	0.623037
0.628744	-0.793441	0.621402
0.611476	-0.757511	0.607535
0.608008	-0.749262	0.605664
0.598735	-0.745277	0.604067
0.590517	-0.731253	0.593736
0.590045	-0.724087	0.584232
0.558048	-0.696006	0.580554
0.554883	-0.655909	0.580486
0.554883	-0.647137	0.559201
0.554883	-0.635536	0.556765
0.550822	-0.635196	0.550699
0.547426	-0.632466	0.548803
0.547407	-0.628652	0.541892
0.538343	-0.613	0.533131
0.532902	-0.608709	0.531654
0.521942	-0.591474	0.527346
0.521942	-0.575838	0.527146
0.521942	-0.566607	0.515358
0.521942	-0.563424	0.512002
0.521942	-0.550912	0.508799
0.521942	-0.533915	0.499801
0.521942	-0.530202	0.489484
0.51545	-0.521942	0.484421
0.507778	-0.498089	0.472983
0.506558	-0.496772	0.469507
0.495994	-0.474531	0.467948
0.484478	-0.446178	0.463577
0.483801	-0.43421	0.454885
0.483329	-0.429286	0.452227
0.473936	-0.426756	0.44129
0.461614	-0.417803	0.437761
0.459841	-0.40552	0.436227
0.447269	-0.389247	0.435623
0.442843	-0.377726	0.424132
0.436873	-0.372902	0.423959
0.436228	-0.371008	0.422598
0.435109	-0.369803	0.419553
0.429793	-0.364458	0.414579
0.429786	-0.353227	0.413927
0.421293	-0.333285	0.412346
0.421293	-0.331768	0.409499
0.421293	-0.329583	0.409079
0.421293	-0.329336	0.4065
0.414489	-0.319025	0.404057
0.409981	-0.314226	0.403944
0.406249	-0.31359	0.399334
0.402748	-0.305509	0.398455
0.400421	-0.302686	0.398306
0.385747	-0.300714	0.396629
0.377726	-0.293374	0.392958
0.372841	-0.290328	0.392789
0.363135	-0.285395	0.38854
0.357655	-0.28161	0.38443
0.346839	-0.278996	0.383988
0.331486	-0.278518	0.380372
0.330675	-0.260675	0.374357
0.329329	-0.247879	0.374295
0.304858	-0.247554	0.373861
0.304321	-0.242911	0.363321
0.292884	-0.23444	0.359606
0.28927	-0.226633	0.35514
0.288501	-0.225504	0.355083
0.288298	-0.221437	0.355013
0.286931	-0.206703	0.34791
0.271185	-0.196112	0.347427
0.268518	-0.188705	0.344224
0.267225	-0.187678	0.341869
0.264674	-0.171206	0.341668
0.263361	-0.157581	0.337871
0.261319	-0.154766	0.331756
0.261213	-0.154523	0.331733
0.260947	-0.151946	0.331622
0.260486	-0.151608	0.330607
0.259145	-0.150179	0.325746
0.255998	-0.142893	0.322207
0.252248	-0.141984	0.319479
0.247101	-0.13811	0.319017
0.235853	-0.12943	0.31496
0.232025	-0.123568	0.314933
0.225224	-0.116028	0.313968
0.222809	-0.110479	0.310529
0.221875	-0.104088	0.308743
0.219307	-0.099062	0.308696
0.218728	-0.0909976	0.308336
0.215531	-0.0863075	0.307599
0.214247	-0.0823964	0.307473
0.209425	-0.0750938	0.305757
0.207196	-0.0733136	0.302002
0.205149	-0.072413	0.301594
0.204147	-0.0676027	0.301196
0.200768	-0.0635709	0.300293
0.191447	-0.0556321	0.299977
0.185648	-0.0524193	0.294811
0.174915	-0.0520582	0.293515
0.171206	-0.0491539	0.291923
0.170521	-0.0434365	0.290996
0.169163	-0.0396839	0.28701
0.159357	-0.0396117	0.28685
0.153599	-0.0353755	0.286708
0.152708	-0.0206812	0.286451
0.152708	-0.0136541	0.285348
0.147393	-0.0121863	0.284257
0.138714	-0.0115383	0.282559
0.138659	-0.0107394	0.282373
0.126689	-0.0071761	0.279619
0.125493	-0.0013313	0.277356
0.120371	0.00148238	0.277119
0.118658	0.0030818	0.274381
0.118658	0.00584032	0.27403
0.116156	0.0061574	0.273386
0.105733	0.00698799	0.272655
0.103639	0.0077791	0.27078
0.100887	0.00834296	0.269639
0.0979291	0.00879243	0.26741
0.0962348	0.0125432	0.265638
0.0956153	0.0146018	0.258765
0.0938449	0.0174598	0.258717
0.0751327	0.023877	0.258169
0.072419	0.0276955	0.257274
0.0705569	0.028898	0.257172
0.0705569	0.0327645	0.255712
0.0653901	0.0336569	0.255417
0.0452207	0.0340535	0.254582
0.0450775	0.0341286	0.253247
0.0446904	0.0421354	0.253038
0.0415748	0.0473812	0.251815
0.0383609	0.0564015	0.249771
0.0355688	0.0620497	0.249061
0.0294847	0.0627517	0.248897
0.0290824	0.0651343	0.24848
0.0236897	0.0667047	0.247487
0.0173871	0.0695013	0.245962
0.00588686	0.0702941	0.244665
-0.0003586	0.0727453	0.243696
-0.0047413	0.0761405	0.243149
-0.0073026	0.0763777	0.240059
-0.0110081	0.0795866	0.237408
-0.0147117	0.0833303	0.236032
-0.0149265	0.0872131	0.235096
-0.0185119	0.0897572	0.234733
-0.0259396	0.0900839	0.234543
-0.0291584	0.0914293	0.234378
-0.0329477	0.0956502	0.229812
-0.033873	0.0996608	0.228892
-0.0340535	0.102434	0.225309
-0.0383332	0.105594	0.222611
-0.0400934	0.110281	0.220931
-0.045776	0.116959	0.220929
-0.0464263	0.11899	0.219431
-0.0472625	0.119621	0.218058
-0.0485655	0.122995	0.21571
-0.049768	0.124833	0.212513
-0.0502114	0.126873	0.209664
-0.0503243	0.129305	0.208776
-0.0535125	0.130459	0.205033
-0.0721292	0.132686	0.201873
-0.0745391	0.14243	0.199897
-0.0801852	0.149817	0.198864
-0.0850954	0.156791	0.198264
-0.0865698	0.15748	0.197491
-0.0978341	0.15815	0.194137
-0.103184	0.158385	0.194103
-0.104309	0.164094	0.19198
-0.10535	0.169645	0.191621
-0.106747	0.172506	0.189356
-0.108414	0.185675	0.188939
-0.120273	0.193684	0.185307
-0.121074	0.193923	0.18408
-0.121888	0.194672	0.183583
-0.125822	0.196692	0.176676
-0.134113	0.201817	0.175881
-0.13514	0.201979	0.175327
-0.141024	0.202402	0.173713
-0.144278	0.207936	0.173539
-0.145509	0.208657	0.171652
-0.153091	0.218993	0.17069
-0.153545	0.219984	0.170073
-0.154312	0.222103	0.170005
-0.15701	0.229251	0.168742
-0.162172	0.234771	0.165539
-0.163759	0.235666	0.16309
-0.164777	0.239654	0.161188
-0.174276	0.245093	0.160106
-0.177424	0.246303	0.159815
-0.179707	0.246954	0.156016
-0.184059	0.252684	0.153939
-0.187576	0.258298	0.151614
-0.188233	0.259067	0.150338
-0.193923	0.260615	0.148589
-0.197446	0.261582	0.145509
-0.201353	0.264709	0.144324
-0.201587	0.266563	0.142814
-0.205511	0.270559	0.142014
-0.215231	0.271664	0.141946
-0.223029	0.272393	0.138786
-0.225866	0.273582	0.137062
-0.227692	0.276539	0.136585
-0.231062	0.278015	0.136126
-0.241673	0.280039	0.133209
-0.251954	0.28533	0.129143
-0.253975	0.287494	0.128822
-0.259387	0.288645	0.128145
-0.268121	0.289474	0.128041
-0.271542	0.290597	0.125822
-0.27335	0.293448	0.124565
-0.27339	0.295801	0.120273
-0.275566	0.300598	0.119345
-0.277993	0.30085	0.119143
-0.289585	0.322009	0.117355
-0.294639	0.322478	0.117126
-0.299934	0.327558	0.117021
-0.302635	0.328388	0.114815
-0.302635	0.328717	0.11465
-0.302635	0.328924	0.114091
-0.302635	0.329326	0.114044
-0.302635	0.333931	0.113273
-0.302635	0.335664	0.108055
-0.302635	0.34648	0.107971
-0.302635	0.346923	0.104352
-0.309343	0.350294	0.103849
-0.309681	0.353865	0.101043
-0.313872	0.361166	0.0972549
-0.315204	0.369063	0.0952426
-0.315629	0.372232	0.0924909
-0.321126	0.374466	0.0923643
-0.32776	0.376852	0.091892
-0.337917	0.383269	0.086382
-0.346933	0.407864	0.0817914
-0.347586	0.414084	0.0814292
-0.350736	0.440336	0.0796792
-0.350736	0.443218	0.0792457
-0.350736	0.446911	0.0753987
-0.350736	0.449372	0.0745885
-0.353083	0.469008	0.0742042
-0.354272	0.476334	0.0733639
-0.358713	0.477637	0.0725391
-0.3622	0.479612	0.0723766
-0.362904	0.483559	0.0721624
-0.367853	0.520524	0.0648743
-0.369235	0.524278	0.0619266
-0.369235	0.531078	0.0597618
-0.369235	0.544003	0.0595353
-0.369235	0.579527	0.0535598
-0.369235	0.579928	0.0522568
-0.385828	0.595011	0.0486757
-0.410646	0.623107	0.0455383
-0.414751	0.663135	0.0443313
-0.416745	0.713323	0.0364077
-0.418201	0.745685	0.0340763
-0.422235	0.856726	0.0330881
-0.44091	0.907111	0.0324713
-0.447104	1.11756	0.0322059
-0.44796		0.0313065
-0.45662		0.0307993
-0.472983		0.028082
-0.486825		0.0235309
-0.496191		0.0230609
-0.510482		0.0221269
-0.520021		0.0219587
-0.521696		0.0204489
-0.531685		0.0190902
-0.554387		0.0168868
-0.569084		0.0151679
-0.573864		0.0125311
-0.593216		0.0119372
-0.593216		0.0098905
-0.593216		0.00546006
-0.608868		-0.0064434
-0.632661		-0.0118981
-0.632661		-0.0119329
-0.633005		-0.0141556
-0.635463		-0.0164223
-0.638845		-0.028832
-0.640079		-0.0294847
-0.641547		-0.0295148
-0.652111		-0.0299911
-0.659425		-0.03046
-0.701991		-0.033384
-0.719339		-0.0370518
-0.764104		-0.0409154
-0.778136		-0.0434893
-0.797808		-0.0467215
-0.809934		-0.0479665
-0.881343		-0.0515548
-0.893364		-0.0622039
-0.907111		-0.0681161
-0.92716		-0.0694026
-0.939147		-0.0725764
-1.05587		-0.0734547
-1.07259		-0.0790392
-1.11598		-0.0835876
-1.17031		-0.0869788
-1.19852		-0.0892304
-1.23691		-0.0938449
-1.30335		-0.0972994
-1.39003		-0.097343
-2.11098		-0.0985087
-3.21387		-0.106276
		-0.107269
		-0.110328
		-0.116713
		-0.116918
		-0.119736
		-0.132385
		-0.152261
		-0.157807
		-0.161081
		-0.1808
		-0.180803
		-0.19517
		-0.210656
		-0.211885
		-0.215486
		-0.222986
		-0.241271
		-0.246424
		-0.265761
		-0.348736
		-0.392847
		-0.533627
		-0.551788
		-0.596535
		-0.627108
		-0.665979
		-0.732127
		-0.810501
		-0.883745
		-0.980445
		-1.04262
		-1.07768

## Sheet: Ext Data Fig. 8g
	MECOM			CTCF
sgMECOM	57	45
sgCTCF				29	29	18
sgMECOM+sgCTCF	39	37		25	22
